# Supplementary material for: Dissecting the cellular specificity of smoking effects and reconstructing lineages in the human airway epithelium
Source: Nat Commun. 2020 May 19;11:2485. doi: 10.1038/s41467-020-16239-z (PMC7237663; doi:10.1038/s41467-020-16239-z)
Supplement: Supplementary file 5 — Supplementary Data 1 [file 41467_2020_16239_MOESM5_ESM.xlsx]

## Sheet: KRT_t15
REAGENT or RESOURCE	SOURCE	IDENTIFIER
Antibodies
chicken anti-KRT5	BioLegend	905901
mouse anti-TP63	Santa Cruz	sc8431
rabbit anti-MKI67	Abcam	ab16667
rabbit anti-KRT8	Abcam	ab81289
mouse anti-MUC5AC	Invitrogen	MA-38223
rabbit anti-MUC5B (H-300)	Santa Cruz	sc-20119
mouse anti-KRT14 (LL002)	NeoMarkers	MS-115-P
rabbit anti-DMBT1	Atlas Antibodies	HPA040778
mouse anti-SCGB3A1	Thermo	MA5-24147
mouse anti-ACTA2	Sigma	A2547
rabbit anti-FOXN4	Thermo	PA5-62122
mouse IgG2b anti-ac. alpha Tubulin	Sigma	T6793
rabbit anti-DEUP1 (CCDC67)	Sigma	HPA010986
mouse IgG1 anti-gamma Tubulin (TUBG1)	Sigma	GTU88
rabbit anti-SCGB1A1	BioVendor	RD1801022220-01
mouse IgG1 anti-FOXJ1 (clone 2A5)	Thermo	14-9965-82
rabbit anti-FOXI1	Atlas Antibodies	HPA071469
rat anti-ECAD	Thermo	13-1900
mouse IgG1 anti-CFTR	Millipore	05-583
goat anti-rabbit IgG (H+L)	Invitrogen	A11008
goat anti-mouse IgG2b	Invitrogen	A21242
goat anti-mouse IgG1	Invitrogen	A21125
donkey anti-chicken IgY	Jackson ImmunoResearch	703-545-155
donkey anti-rabbit IgG (H+L)	Invitrogen	A21207, A31573
donkey anti-goat IgG (H+L)	Invitrogen	A11058, A21447
donkey anti-mouse IgG (H+L)	Invitrogen	A21203, A31571
donkey anti-rat IgG (H+L)	Jackson ImmunoResearch	712-585-153
Commercial Assays
RNAScope Multiplex Fluorescent v2 Assay	Advanced Cell Diagnostics	323100
RNAScope probe Hs-SCGB1A1	Advanced Cell Diagnostics	469971
RNAScope probe Hs-MUC5B	Advanced Cell Diagnostics	449881
RNAScope probe Hs-MUC5AC	Advanced Cell Diagnostics	312891
RNAScope probe Hs-IL33	Advanced Cell Diagnostics	400111
RNAScope probe Hs-FOXJ1	Advanced Cell Diagnostics	430921
RNAScope probe Hs-CFTR	Advanced Cell Diagnostics	603291
RNAScope probe Hs-CHGA	Advanced Cell Diagnostics	311111
RNAScope probe Hs-POU2F3	Advanced Cell Diagnostics	300031
RNAScope probe Hs-FOXI1	Advanced Cell Diagnostics	476351
RNAScope probe Hs-TRPM5	Advanced Cell Diagnostics	400891
RNAScope probe Hs-GRP	Advanced Cell Diagnostics	465261
RNAScope probe Hs-CLCNKA/B	Advanced Cell Diagnostics	588371
Alt-R HiFi Cas9 nuclease V3	IDT	1081061
Alt-R CRISPR-Cas9 tracrRNA	IDT	1072533
Alt-R CRISPR-Cas9 Negative Control crRNA #1	IDT	1072544
Alt-R FOXN4 crRNA 1	IDT	AAGCTGTAGATCTCGCTCAC
Alt-R FOXN4 crRNA 2	IDT	CACCGGAGTATGGCCAACCC
Alt-R FOXI1 crRNA 1	IDT	GGAAGTTGTCGGCCACGTAC
Alt-R FOXI1 crRNA 2	IDT	TCGACAATGGAAATTTCCGC
Alt-R POU2F3 crRNA 1	IDT	CAAATCGTGAGATGGTGGTC
Alt-R POU2F3 crRNA 2	IDT	TCCTACCAAATACTTCACTG
Amaxa Basic Nucleofector Kit, Primary Mammalian Epithelial Cells	Lonza	VPI-1005
ICELL8 Chip Kit v2	WaferGen	430-000245
Quick RNA MicroPrep Kit	Zymo	R1051
Ion AmpliSeq Transcriptome Human Gene Expression Kit	Life Technologies	A26326
ASCL2_primetime	IDT	Hs.PT.56a.26973465.g
POU2F3_primetime	IDT	Hs.PT.58.27535659
ASCL3_primetime	IDT	Hs.PT.58.41105274.g
FOXI1_primetime	IDT	Hs.PT.58.27798955.g
CFTR_primetime	IDT	Hs.PT.58.45682273
ASCL1_primetime	IDT	Hs.PT.56a.23464.gs
GRP_primetime	IDT	Hs.PT.58.27708794
FOXJ1_primetime	IDT	Hs.PT.58.25051355
MUC5B_primetime	IDT	Hs.PT.51.5074152.gs
SCGB1A1_primetime	IDT	Hs.PT.58.1190800
GUSB_primetime	IDT	Hs.PT.56a.40743642
Maxima First Strand cDNA Synthesis Kit for RT-qPCR	ThermoFisher Scientific	K1642
Brilliant III Ultra-Fast QPCR Master Mix for TaqMan Assays	Agilent Technologies	#600880
Chemicals, Peptides, and Recombinant Proteins
DMEM-C	Corning	Corning-017
DMEM-F	Fisher	SH3024301
Ham's F-12	Gibco	11765-054
FBS	LifeTechnologies	10082-147
L-glutamine	Gibco	25030-081
Penicillin/Streptomycin (P/S)	Gibco	15140-122
100X Penicillin/Streptomycin/AmphtericinB (PSA)	Fisher	ICN1674049
Hydrocortisone	Sigma	H-0888
EGF	Gibco	17005-042
Cholera Toxin	Sigma	C-3012
Insulin	Sigma	I9278
Adenine	Sigma	A8626
BEBM	Lonza	CC-3171
DMEM	Gibco	11885
BEGM Brochial Epithelial Growth Medium BulletKit	Lonza	CC-4175
PneumaCult (PC)-ALI Medium Kit	Stemcell Technologies	5001
PneumaCult-Ex Plus (PEP) Medium	Stemcell Technologies	#05040
Rock Inhibitor (Y-27632 dihyrochloride)	APExBio	A3008
Amphotericin B	sigma	A9528
Fluconazole	Gallipot	NDC 51552-1031-2
Gentamicin Reagent	Gibco	15710-064
Trypsin	Fisher	25-053-CI
1X DPBS	Fisher	21-040-CV
1X HBSS	Fisher	21-021-CV
Dnase	Sigma	DN25
Accutase	Fisher	NC9839010
HistoChoice	Sigma	H2779
Antigen Unmasking Solution, Citrate based	Vector Labs	H-3300
Protease from Streptomyces griseus	Sigma	P5147
Collagen I, Rat	Corning	CB-40236
PurCol Type I collagen (Bovine)	Advanced BioMatrix	#5005
Horse serum	ThermoFisher Scientific	#16050130
InSolution g-Secretase Inhibitor IX (DAPT)	Calbiochem	#565784
Amiloride	Alfa Aesar	J62168
Forskolin	Tocris	1099
IBMX	Sigma	I5879
CFTR(inh)-172	CFTR Chemical Compound Distribution Program	B1
ATP	Sigma	A26209
Other
NIH 3T3 Fibroblasts (feeders)	ATCC	#CRL-1658
6.5mm transwell inserts, 0.4um	Corning	3470
Cell Strainer, 70um	Fisher	08-771-2
