# Supplementary material for: Dissecting the cellular specificity of smoking effects and reconstructing lineages in the human airway epithelium
Source: Nat Commun. 2020 May 19;11:2485. doi: 10.1038/s41467-020-16239-z (PMC7237663; doi:10.1038/s41467-020-16239-z)
Supplement: Supplementary file 7 — Source Data [file 41467_2020_16239_MOESM7_ESM.xlsx]

## Sheet: 01_Fig1bc
gene	avg_logFC	p_val	p_adj_FDR	pct.1	pct.2	comparison
TOP2A	2.47463	0	0	0.841	0.096	Proliferating basal
CENPF	2.10157	0	0	0.727	0.071	Proliferating basal
MKI67	1.98485	0	0	0.792	0.051	Proliferating basal
HIST1H4C	1.9205	0	0	0.944	0.827	Proliferating basal
PCLAF	1.90068	0	0	0.905	0.143	Proliferating basal
STMN1	1.88823	0	0	0.985	0.525	Proliferating basal
HMGB2	1.83852	0	0	0.943	0.521	Proliferating basal
NUSAP1	1.73109	0	0	0.766	0.067	Proliferating basal
TUBA1B	1.73041	0	0	0.998	0.912	Proliferating basal
CDK1	1.71756	0	0	0.769	0.109	Proliferating basal
UBE2C	1.70828	0	0	0.683	0.048	Proliferating basal
TK1	1.68623	0	0	0.878	0.107	Proliferating basal
PTTG1	1.62876	0	0	0.94	0.436	Proliferating basal
TYMS	1.61181	0	0	0.854	0.13	Proliferating basal
RRM2	1.58004	0	0	0.718	0.055	Proliferating basal
H2AFZ	1.56172	0	0	1	0.963	Proliferating basal
CENPW	1.53942	0	0	0.923	0.268	Proliferating basal
BIRC5	1.46166	0	0	0.766	0.059	Proliferating basal
PBK	1.44884	0	0	0.746	0.031	Proliferating basal
CCNB1	1.4343	0	0	0.602	0.115	Proliferating basal
SMC4	1.3993	0	0	0.881	0.324	Proliferating basal
ASPM	1.37767	0	0	0.584	0.023	Proliferating basal
HMGN2	1.3373	0	0	0.992	0.916	Proliferating basal
PCNA	1.32874	0	0	0.865	0.586	Proliferating basal
TUBB	1.3202	0	0	0.993	0.889	Proliferating basal
ZWINT	1.31932	0	0	0.86	0.128	Proliferating basal
TPX2	1.31773	0	0	0.684	0.058	Proliferating basal
HIST1H1B	1.28329	0	0	0.392	0.031	Proliferating basal
CENPE	1.27627	0	0	0.541	0.042	Proliferating basal
CKS2	1.26784	0	0	0.866	0.411	Proliferating basal
HELLS	1.22227	0	0	0.747	0.294	Proliferating basal
KIF20B	1.21721	0	0	0.735	0.155	Proliferating basal
CDC20	1.20508	0	0	0.659	0.071	Proliferating basal
DUT	1.2027	0	0	0.958	0.818	Proliferating basal
MAD2L1	1.20062	0	0	0.815	0.122	Proliferating basal
HIST1H1D	1.17609	0	0	0.528	0.201	Proliferating basal
H2AFX	1.16162	0	0	0.826	0.337	Proliferating basal
UBE2T	1.16089	0	0	0.784	0.176	Proliferating basal
KPNA2	1.15751	0	0	0.764	0.402	Proliferating basal
CLSPN	1.1559	0	0	0.601	0.05	Proliferating basal
ANLN	1.14812	0	0	0.649	0.045	Proliferating basal
MCM7	1.14721	0	0	0.799	0.299	Proliferating basal
DHFR	1.12669	0	0	0.731	0.173	Proliferating basal
CKS1B	1.09564	0	0	0.92	0.562	Proliferating basal
RRM1	1.08892	0	0	0.872	0.433	Proliferating basal
DTYMK	1.08536	0	0	0.882	0.334	Proliferating basal
CDKN3	1.08365	0	0	0.644	0.044	Proliferating basal
HIST1H1A	1.07893	0	0	0.375	0.046	Proliferating basal
CENPX	1.07066	0	0	0.93	0.692	Proliferating basal
CEP55	1.06832	0	0	0.643	0.028	Proliferating basal
TACC3	1.06429	0	0	0.699	0.059	Proliferating basal
PRC1	1.05435	0	0	0.687	0.073	Proliferating basal
ARL6IP1	1.05001	0	0	0.899	0.752	Proliferating basal
ATAD2	1.04952	0	0	0.725	0.271	Proliferating basal
CCNB2	1.04689	0	0	0.592	0.043	Proliferating basal
TMEM106C	1.04537	0	0	0.817	0.282	Proliferating basal
RANBP1	1.03904	0	0	0.961	0.829	Proliferating basal
CENPK	1.02689	0	0	0.738	0.089	Proliferating basal
CENPU	1.02303	0	0	0.716	0.097	Proliferating basal
NMU	1.01885	0	0	0.659	0.118	Proliferating basal
SMC2	1.01055	0	0	0.87	0.41	Proliferating basal
HMMR	1.01028	0	0	0.51	0.023	Proliferating basal
UBE2S	1.00797	0	0	0.856	0.608	Proliferating basal
MCM3	1.00305	0	0	0.713	0.341	Proliferating basal
TMPO	0.999374	0	0	0.849	0.443	Proliferating basal
AURKB	0.994338	0	0	0.589	0.026	Proliferating basal
CCNA2	0.986685	0	0	0.623	0.025	Proliferating basal
CENPM	0.979309	0	0	0.769	0.131	Proliferating basal
LMNB1	0.976694	0	0	0.738	0.103	Proliferating basal
GGH	0.971963	0	0	0.877	0.321	Proliferating basal
DNMT1	0.964349	0	0	0.788	0.431	Proliferating basal
FEN1	0.956633	0	0	0.704	0.159	Proliferating basal
KIF11	0.940462	0	0	0.59	0.054	Proliferating basal
DEK	0.920398	0	0	0.978	0.858	Proliferating basal
MCM5	0.913927	0	0	0.656	0.228	Proliferating basal
NUDT1	0.907501	0	0	0.838	0.282	Proliferating basal
DLGAP5	0.904127	0	0	0.478	0.016	Proliferating basal
GTSE1	0.903875	0	0	0.52	0.016	Proliferating basal
HMGB1	0.897424	0	0	1	0.995	Proliferating basal
ASF1B	0.896918	0	0	0.645	0.039	Proliferating basal
LY6D	0.894672	0	0	0.796	0.545	Proliferating basal
CENPH	0.89024	0	0	0.743	0.158	Proliferating basal
MCM4	0.889257	0	0	0.732	0.283	Proliferating basal
NUF2	0.887738	0	0	0.576	0.022	Proliferating basal
H2AFV	0.886436	0	0	0.974	0.793	Proliferating basal
GMNN	0.886355	0	0	0.775	0.283	Proliferating basal
KIF23	0.885175	0	0	0.533	0.043	Proliferating basal
FAM111B	0.879729	0	0	0.475	0.037	Proliferating basal
DNAJC9	0.873652	0	0	0.804	0.369	Proliferating basal
FANCI	0.870773	0	0	0.641	0.097	Proliferating basal
KNL1	0.870358	0	0	0.551	0.034	Proliferating basal
ANP32E	0.866111	0	0	0.856	0.545	Proliferating basal
NDC80	0.856704	0	0	0.529	0.023	Proliferating basal
CKAP2	0.850377	0	0	0.721	0.3	Proliferating basal
MYBL2	0.848892	0	0	0.519	0.018	Proliferating basal
NASP	0.841155	0	0	0.901	0.719	Proliferating basal
GINS2	0.833785	0	0	0.584	0.081	Proliferating basal
EIF4EBP1	0.833459	0	0	0.811	0.425	Proliferating basal
ESCO2	0.832204	0	0	0.531	0.02	Proliferating basal
BRCA2	0.828403	0	0	0.605	0.073	Proliferating basal
ECT2	0.826718	0	0	0.664	0.196	Proliferating basal
FABP5	0.826013	0	0	0.985	0.863	Proliferating basal
SPC25	0.824429	0	0	0.536	0.015	Proliferating basal
PLK1	0.822604	0	0	0.403	0.024	Proliferating basal
KIFC1	0.821628	0	0	0.599	0.047	Proliferating basal
MND1	0.821096	0	0	0.646	0.047	Proliferating basal
ORC6	0.818316	0	0	0.666	0.124	Proliferating basal
BRCA1	0.817761	0	0	0.599	0.076	Proliferating basal
NCAPG	0.814138	0	0	0.538	0.015	Proliferating basal
FOXM1	0.810976	0	0	0.614	0.038	Proliferating basal
ATAD5	0.808052	0	0	0.623	0.099	Proliferating basal
PKMYT1	0.806056	0	0	0.585	0.031	Proliferating basal
LSM4	0.799919	0	0	0.963	0.786	Proliferating basal
CDCA3	0.798289	0	0	0.506	0.021	Proliferating basal
RAD51AP1	0.793378	0	0	0.617	0.041	Proliferating basal
RPA3	0.787631	0	0	0.908	0.573	Proliferating basal
PHF19	0.787547	0	0	0.683	0.116	Proliferating basal
MCM6	0.778625	0	0	0.523	0.116	Proliferating basal
SIVA1	0.777661	0	0	0.958	0.843	Proliferating basal
LMNB2	0.766109	0	0	0.738	0.229	Proliferating basal
SKA2	0.764836	0	0	0.821	0.386	Proliferating basal
DDX39A	0.763316	0	0	0.817	0.425	Proliferating basal
CDT1	0.76064	0	0	0.666	0.102	Proliferating basal
RACGAP1	0.757158	0	0	0.577	0.083	Proliferating basal
NCAPD2	0.752887	0	0	0.597	0.15	Proliferating basal
SGO1	0.746554	0	0	0.596	0.03	Proliferating basal
EZH2	0.745683	0	0	0.653	0.185	Proliferating basal
HIST2H2AC	0.741317	0	0	0.599	0.391	Proliferating basal
AKR1B10	0.736541	0	0	0.709	0.379	Proliferating basal
LIG1	0.735606	0	0	0.64	0.177	Proliferating basal
CDC45	0.734048	0	0	0.495	0.03	Proliferating basal
CDCA5	0.731159	0	0	0.573	0.026	Proliferating basal
PHGDH	0.729666	0	0	0.753	0.318	Proliferating basal
ZDHHC12	0.729487	0	0	0.913	0.611	Proliferating basal
RAD21	0.727981	0	0	0.873	0.638	Proliferating basal
MELK	0.727957	0	0	0.576	0.036	Proliferating basal
SGO2	0.727886	0	0	0.505	0.062	Proliferating basal
HNRNPAB	0.726492	0	0	0.927	0.786	Proliferating basal
CDCA4	0.724289	0	0	0.703	0.286	Proliferating basal
TUBA1C	0.722841	0	0	0.97	0.871	Proliferating basal
GGCT	0.722036	0	0	0.875	0.629	Proliferating basal
SLBP	0.718673	0	0	0.77	0.536	Proliferating basal
DIAPH3	0.717781	0	0	0.51	0.013	Proliferating basal
CHEK1	0.713316	0	0	0.597	0.097	Proliferating basal
PRKDC	0.712677	0	0	0.878	0.697	Proliferating basal
KRT6A	0.709858	0	0	0.971	0.83	Proliferating basal
NUDT8	0.708874	0	0	0.823	0.53	Proliferating basal
ARHGAP11A	0.708105	0	0	0.516	0.038	Proliferating basal
CCDC34	0.704163	0	0	0.732	0.248	Proliferating basal
CENPN	0.70254	0	0	0.638	0.085	Proliferating basal
SNRPB	0.701038	0	0	0.99	0.915	Proliferating basal
TROAP	0.699573	0	0	0.526	0.027	Proliferating basal
CKLF	0.699363	0	0	0.75	0.353	Proliferating basal
TUBG1	0.699154	0	0	0.752	0.352	Proliferating basal
RAN	0.694482	0	0	0.996	0.963	Proliferating basal
MIS18BP1	0.694341	0	0	0.743	0.387	Proliferating basal
USP1	0.693581	0	0	0.788	0.461	Proliferating basal
KIF4A	0.692817	0	0	0.499	0.015	Proliferating basal
NCAPH	0.689687	0	0	0.538	0.022	Proliferating basal
PA2G4	0.688185	0	0	0.967	0.87	Proliferating basal
KIF2C	0.684513	0	0	0.482	0.017	Proliferating basal
CHAF1A	0.683347	0	0	0.623	0.175	Proliferating basal
CSE1L	0.681647	0	0	0.773	0.387	Proliferating basal
UHRF1	0.680707	0	0	0.519	0.052	Proliferating basal
DEPDC1	0.680368	0	0	0.457	0.013	Proliferating basal
TTK	0.679927	0	0	0.493	0.024	Proliferating basal
RFC2	0.679778	0	0	0.685	0.299	Proliferating basal
MZT2A	0.672245	0	0	0.971	0.806	Proliferating basal
CDC6	0.67192	0	0	0.502	0.048	Proliferating basal
SAC3D1	0.671777	0	0	0.703	0.259	Proliferating basal
VRK1	0.669722	0	0	0.669	0.195	Proliferating basal
IDH2	0.669345	0	0	0.894	0.612	Proliferating basal
RFC4	0.668762	0	0	0.597	0.167	Proliferating basal
AURKA	0.668405	0	0	0.423	0.057	Proliferating basal
BUB3	0.668355	0	0	0.841	0.572	Proliferating basal
TCF19	0.667931	0	0	0.563	0.071	Proliferating basal
PTMA	0.664822	0	0	1	1	Proliferating basal
MTHFD1	0.661574	0	0	0.692	0.306	Proliferating basal
TTF2	0.659834	0	0	0.661	0.231	Proliferating basal
ANP32B	0.65673	0	0	0.985	0.907	Proliferating basal
SMC1A	0.654269	0	0	0.802	0.536	Proliferating basal
KIF20A	0.65293	0	0	0.432	0.015	Proliferating basal
LSM3	0.652646	0	0	0.974	0.874	Proliferating basal
BUB1B	0.648205	0	0	0.472	0.02	Proliferating basal
HES4	0.643979	0	0	0.884	0.666	Proliferating basal
TUBA4A	0.643175	0	0	0.848	0.597	Proliferating basal
SNRPG	0.638142	0	0	0.99	0.958	Proliferating basal
MT2A	0.635929	0	0	0.977	0.916	Proliferating basal
C19orf48	0.63468	0	0	0.813	0.406	Proliferating basal
NCAPG2	0.634308	0	0	0.567	0.075	Proliferating basal
AP2S1	0.634188	0	0	0.971	0.871	Proliferating basal
TCOF1	0.633128	0	0	0.704	0.322	Proliferating basal
KIF22	0.633031	0	0	0.764	0.366	Proliferating basal
MZT2B	0.631926	0	0	0.996	0.947	Proliferating basal
RFC3	0.62813	0	0	0.586	0.129	Proliferating basal
TFDP1	0.625695	0	0	0.791	0.464	Proliferating basal
HMGA1	0.616266	0	0	0.989	0.895	Proliferating basal
LSM2	0.610722	0	0	0.896	0.621	Proliferating basal
TOMM40	0.609575	0	0	0.862	0.602	Proliferating basal
COMMD4	0.608135	0	0	0.861	0.593	Proliferating basal
BARD1	0.608063	0	0	0.728	0.358	Proliferating basal
CDC25B	0.607822	0	0	0.589	0.179	Proliferating basal
ACAT2	0.607517	0	0	0.776	0.449	Proliferating basal
PGAM1	0.605333	0	0	0.978	0.9	Proliferating basal
MIS18A	0.603314	0	0	0.656	0.179	Proliferating basal
CDCA8	0.600569	0	0	0.473	0.022	Proliferating basal
HJURP	0.600396	0	0	0.434	0.01	Proliferating basal
BCL7C	0.599668	0	0	0.87	0.589	Proliferating basal
WDR76	0.598748	0	0	0.486	0.083	Proliferating basal
ALYREF	0.597589	0	0	0.684	0.396	Proliferating basal
PAICS	0.595773	0	0	0.79	0.495	Proliferating basal
SAE1	0.593414	0	0	0.743	0.368	Proliferating basal
SMC3	0.59319	0	0	0.846	0.683	Proliferating basal
SPC24	0.590162	0	0	0.497	0.016	Proliferating basal
FANCD2	0.589526	0	0	0.554	0.062	Proliferating basal
PRR11	0.588003	0	0	0.403	0.03	Proliferating basal
MASTL	0.585606	0	0	0.544	0.127	Proliferating basal
NCAPD3	0.583731	0	0	0.571	0.142	Proliferating basal
NUCKS1	0.583661	0	0	0.993	0.945	Proliferating basal
CBX5	0.582081	0	0	0.82	0.571	Proliferating basal
BUB1	0.580477	0	0	0.43	0.017	Proliferating basal
PPM1G	0.580066	0	0	0.918	0.795	Proliferating basal
S100A2	0.579864	0	0	1	0.985	Proliferating basal
EIF5A	0.579301	0	0	0.959	0.891	Proliferating basal
MAZ	0.576563	0	0	0.821	0.578	Proliferating basal
BCL2L12	0.576377	0	0	0.703	0.24	Proliferating basal
SKA3	0.574662	0	0	0.497	0.023	Proliferating basal
KPNB1	0.572804	0	0	0.915	0.784	Proliferating basal
CKAP5	0.572754	0	0	0.601	0.283	Proliferating basal
TMEM97	0.572723	0	0	0.561	0.152	Proliferating basal
GPSM2	0.57224	0	0	0.624	0.288	Proliferating basal
POLE3	0.570773	0	0	0.781	0.495	Proliferating basal
NSD2	0.569798	0	0	0.691	0.297	Proliferating basal
CDK4	0.569094	0	0	0.821	0.562	Proliferating basal
SUPT16H	0.566292	0	0	0.795	0.607	Proliferating basal
ITGB3BP	0.564422	0	0	0.721	0.322	Proliferating basal
YWHAH	0.564189	0	0	0.92	0.732	Proliferating basal
COMTD1	0.56182	0	0	0.86	0.57	Proliferating basal
SSRP1	0.559926	0	0	0.876	0.644	Proliferating basal
HIST1H1E	0.558336	0	0	0.564	0.342	Proliferating basal
KIF15	0.558253	0	0	0.425	0.01	Proliferating basal
CKAP2L	0.558187	0	0	0.416	0.011	Proliferating basal
SPAG5	0.558014	0	0	0.466	0.04	Proliferating basal
PTN	0.556771	0	0	0.819	0.54	Proliferating basal
MXD3	0.555621	0	0	0.431	0.055	Proliferating basal
SLC25A5	0.555457	0	0	0.999	0.991	Proliferating basal
MZT1	0.553233	0	0	0.715	0.356	Proliferating basal
POC1A	0.552982	0	0	0.547	0.05	Proliferating basal
MCM2	0.550192	0	0	0.503	0.1	Proliferating basal
CCNE2	0.549854	0	0	0.376	0.034	Proliferating basal
LSM5	0.549387	0	0	0.964	0.808	Proliferating basal
BRI3BP	0.547798	0	0	0.608	0.262	Proliferating basal
UNG	0.547784	0	0	0.49	0.241	Proliferating basal
PXMP2	0.545901	0	0	0.699	0.325	Proliferating basal
RANGAP1	0.544869	0	0	0.686	0.332	Proliferating basal
TPM3	0.54482	0	0	0.951	0.843	Proliferating basal
PSIP1	0.544002	0	0	0.802	0.569	Proliferating basal
ENO1	0.542347	0	0	1	0.983	Proliferating basal
SFN	0.542235	0	0	0.999	0.939	Proliferating basal
LRR1	0.54125	0	0	0.569	0.144	Proliferating basal
PLP2	0.540998	0	0	0.995	0.921	Proliferating basal
EBP	0.540736	0	0	0.893	0.643	Proliferating basal
CSRP2	0.538195	0	0	0.666	0.332	Proliferating basal
ATP5MC1	0.538135	0	0	0.967	0.906	Proliferating basal
CBX3	0.537714	0	0	0.96	0.864	Proliferating basal
RBBP7	0.536731	0	0	0.899	0.693	Proliferating basal
EXOSC8	0.535528	0	0	0.765	0.44	Proliferating basal
NRM	0.534651	0	0	0.568	0.104	Proliferating basal
E2F1	0.5315	0	0	0.399	0.055	Proliferating basal
ETFB	0.530166	0	0	0.955	0.853	Proliferating basal
MCM10	0.529534	0	0	0.406	0.021	Proliferating basal
CMSS1	0.528099	0	0	0.709	0.405	Proliferating basal
SNRPD1	0.527963	0	0	0.972	0.905	Proliferating basal
FANCA	0.527883	0	0	0.506	0.086	Proliferating basal
PGP	0.526185	0	0	0.713	0.402	Proliferating basal
CDCA2	0.525747	0	0	0.4	0.011	Proliferating basal
PSMC3	0.525419	0	0	0.922	0.788	Proliferating basal
CDCA7	0.524941	0	0	0.491	0.12	Proliferating basal
KIF14	0.524797	0	0	0.363	0.021	Proliferating basal
DCTPP1	0.524034	0	0	0.79	0.582	Proliferating basal
PAFAH1B3	0.521822	0	0	0.859	0.595	Proliferating basal
MYO19	0.520836	0	0	0.685	0.365	Proliferating basal
HPRT1	0.519374	0	0	0.697	0.337	Proliferating basal
RPA2	0.519239	0	0	0.681	0.386	Proliferating basal
PARP1	0.517963	0	0	0.839	0.664	Proliferating basal
SHCBP1	0.517819	0	0	0.448	0.016	Proliferating basal
PSME2	0.516465	0	0	0.962	0.874	Proliferating basal
CENPA	0.515731	0	0	0.335	0.009	Proliferating basal
FAM111A	0.51525	0	0	0.543	0.254	Proliferating basal
DTL	0.51298	0	0	0.378	0.031	Proliferating basal
CACYBP	0.51124	0	0	0.894	0.704	Proliferating basal
RTKN2	0.508471	0	0	0.489	0.098	Proliferating basal
TIMELESS	0.508357	0	0	0.519	0.103	Proliferating basal
NEK2	0.505585	0	0	0.362	0.018	Proliferating basal
CENPS	0.503201	0	0	0.616	0.199	Proliferating basal
CARHSP1	0.503151	0	0	0.889	0.68	Proliferating basal
ANAPC11	0.502099	0	0	0.983	0.925	Proliferating basal
FAM83D	0.497792	0	0	0.522	0.205	Proliferating basal
POLD2	0.496997	0	0	0.811	0.568	Proliferating basal
CEP152	0.495088	0	0	0.486	0.104	Proliferating basal
CMC2	0.494407	0	0	0.746	0.455	Proliferating basal
SAPCD2	0.491259	0	0	0.412	0.062	Proliferating basal
TPI1	0.491201	0	0	0.999	0.992	Proliferating basal
CEP78	0.490821	0	0	0.604	0.262	Proliferating basal
IQGAP3	0.490669	0	0	0.385	0.012	Proliferating basal
MTHFD2	0.490251	0	0	0.595	0.26	Proliferating basal
DSN1	0.489701	0	0	0.537	0.144	Proliferating basal
ILF2	0.489373	0	0	0.932	0.804	Proliferating basal
FDPS	0.489176	0	0	0.937	0.8	Proliferating basal
CIP2A	0.48874	0	0	0.445	0.042	Proliferating basal
SNRPF	0.488537	0	0	0.986	0.933	Proliferating basal
GOT2	0.488274	0	0	0.832	0.6	Proliferating basal
NOP56	0.488148	0	0	0.817	0.643	Proliferating basal
HIST1H3B	0.488118	0	0	0.26	0.006	Proliferating basal
NDUFAF8	0.485342	0	0	0.891	0.74	Proliferating basal
EXOSC9	0.485322	0	0	0.594	0.281	Proliferating basal
CYC1	0.485094	0	0	0.987	0.921	Proliferating basal
CD320	0.485057	0	0	0.668	0.333	Proliferating basal
CALM3	0.484175	0	0	0.848	0.61	Proliferating basal
CCDC18	0.482121	0	0	0.445	0.08	Proliferating basal
PFN1	0.480843	0	0	0.999	0.993	Proliferating basal
TOMM5	0.480226	0	0	0.739	0.493	Proliferating basal
SNX5	0.476957	0	0	0.826	0.574	Proliferating basal
RAD51C	0.476817	0	0	0.636	0.308	Proliferating basal
SASS6	0.475362	0	0	0.505	0.106	Proliferating basal
UQCRC1	0.475323	0	0	0.992	0.944	Proliferating basal
H2AFY	0.474611	0	0	0.972	0.912	Proliferating basal
PRDX2	0.472763	0	0	0.991	0.971	Proliferating basal
HP1BP3	0.470488	0	0	0.893	0.731	Proliferating basal
POLA2	0.469521	0	0	0.546	0.155	Proliferating basal
NAA38	0.46934	0	0	0.977	0.899	Proliferating basal
ZWILCH	0.468653	0	0	0.537	0.131	Proliferating basal
TEDC1	0.46836	0	0	0.549	0.138	Proliferating basal
JPT1	0.467464	0	0	0.977	0.929	Proliferating basal
TRIM28	0.465682	0	0	0.83	0.651	Proliferating basal
TMEM109	0.465482	0	0	0.796	0.549	Proliferating basal
MIF	0.463688	0	0	0.987	0.966	Proliferating basal
SHMT2	0.463249	0	0	0.76	0.424	Proliferating basal
POLD3	0.462541	0	0	0.586	0.299	Proliferating basal
TIMM10	0.462537	0	0	0.857	0.636	Proliferating basal
RFC5	0.460902	0	0	0.52	0.132	Proliferating basal
HACD3	0.460763	0	0	0.779	0.595	Proliferating basal
LYAR	0.460111	0	0	0.618	0.305	Proliferating basal
PPIH	0.459832	0	0	0.766	0.441	Proliferating basal
FBLN1	0.459167	0	0	0.781	0.465	Proliferating basal
PRIM1	0.459122	0	0	0.498	0.114	Proliferating basal
ATAD3A	0.458994	0	0	0.6	0.28	Proliferating basal
E2F8	0.458147	0	0	0.39	0.031	Proliferating basal
NME1	0.45704	0	0	0.904	0.764	Proliferating basal
SNRPA	0.454909	0	0	0.786	0.479	Proliferating basal
HIST1H2AG	0.454809	0	0	0.299	0.042	Proliferating basal
EMP2	0.451347	0	0	0.97	0.872	Proliferating basal
NUDT15	0.450107	0	0	0.704	0.394	Proliferating basal
REEP4	0.448617	0	0	0.694	0.38	Proliferating basal
OXCT1	0.448608	0	0	0.597	0.269	Proliferating basal
HMGN1	0.447825	0	0	0.997	0.983	Proliferating basal
PARPBP	0.445735	0	0	0.439	0.046	Proliferating basal
KNSTRN	0.444742	0	0	0.423	0.103	Proliferating basal
PSMG1	0.443506	0	0	0.753	0.495	Proliferating basal
TOPBP1	0.441848	0	0	0.565	0.244	Proliferating basal
SRSF3	0.439957	0	0	0.992	0.962	Proliferating basal
BOLA3	0.439685	0	0	0.855	0.657	Proliferating basal
NDC1	0.438984	0	0	0.53	0.16	Proliferating basal
MSH2	0.438856	0	0	0.494	0.21	Proliferating basal
YBX1	0.438323	0	0	0.999	0.997	Proliferating basal
WDR34	0.43821	0	0	0.773	0.437	Proliferating basal
TAGLN2	0.438205	0	0	0.998	0.976	Proliferating basal
HAT1	0.438082	0	0	0.725	0.484	Proliferating basal
PPIA	0.437721	0	0	1	0.997	Proliferating basal
SRSF2	0.437686	0	0	0.978	0.918	Proliferating basal
HAUS1	0.437362	0	0	0.646	0.341	Proliferating basal
SNRNP25	0.437025	0	0	0.74	0.464	Proliferating basal
DBF4	0.436866	0	0	0.578	0.279	Proliferating basal
VDAC3	0.436866	0	0	0.875	0.722	Proliferating basal
KRT5	0.436579	0	0	0.998	0.922	Proliferating basal
CIT	0.43628	0	0	0.454	0.134	Proliferating basal
YEATS4	0.43626	0	0	0.683	0.388	Proliferating basal
PSRC1	0.435434	0	0	0.352	0.031	Proliferating basal
FBXO5	0.434224	0	0	0.399	0.086	Proliferating basal
NCAPH2	0.43415	0	0	0.592	0.227	Proliferating basal
TEX30	0.433018	0	0	0.519	0.162	Proliferating basal
DEPDC1B	0.432725	0	0	0.357	0.008	Proliferating basal
GSTP1	0.432616	0	0	1	1	Proliferating basal
COQ2	0.43086	0	0	0.701	0.361	Proliferating basal
NR2C2AP	0.430285	0	0	0.508	0.195	Proliferating basal
PSMA7	0.430121	0	0	0.993	0.974	Proliferating basal
FH	0.429697	0	0	0.763	0.548	Proliferating basal
BSG	0.429375	0	0	0.992	0.961	Proliferating basal
GMPS	0.429246	0	0	0.691	0.456	Proliferating basal
SUZ12	0.428509	0	0	0.723	0.505	Proliferating basal
ATP5MC3	0.42769	0	0	0.998	0.99	Proliferating basal
SIGMAR1	0.426271	0	0	0.618	0.298	Proliferating basal
YWHAQ	0.425946	0	0	0.958	0.889	Proliferating basal
HIST1H2AH	0.423386	0	0	0.275	0.039	Proliferating basal
CKMT1A	0.422366	0	0	0.807	0.525	Proliferating basal
PAXX	0.422035	0	0	0.767	0.512	Proliferating basal
RUSC1	0.421306	0	0	0.689	0.39	Proliferating basal
NDUFV1	0.421091	0	0	0.948	0.829	Proliferating basal
PPP1CA	0.420628	0	0	0.972	0.89	Proliferating basal
ACOT7	0.419396	0	0	0.634	0.275	Proliferating basal
VPS29	0.418205	0	0	0.941	0.854	Proliferating basal
CYCS	0.418174	0	0	0.988	0.956	Proliferating basal
HIST1H2BH	0.417449	0	0	0.36	0.045	Proliferating basal
HADH	0.417239	0	0	0.782	0.518	Proliferating basal
CENPQ	0.41651	0	0	0.471	0.132	Proliferating basal
GLRX5	0.415908	0	0	0.835	0.644	Proliferating basal
POP7	0.415365	0	0	0.757	0.488	Proliferating basal
NUDT21	0.415187	0	0	0.803	0.535	Proliferating basal
NEURL1B	0.414396	0	0	0.331	0.042	Proliferating basal
PFKL	0.411976	0	0	0.783	0.52	Proliferating basal
HNRNPA2B1	0.411761	0	0	0.999	0.996	Proliferating basal
CHTF18	0.411045	0	0	0.455	0.064	Proliferating basal
BRIP1	0.410795	0	0	0.357	0.027	Proliferating basal
THOP1	0.410679	0	0	0.595	0.233	Proliferating basal
POLQ	0.41034	0	0	0.391	0.042	Proliferating basal
RMI2	0.41014	0	0	0.448	0.09	Proliferating basal
COPS3	0.409789	0	0	0.769	0.552	Proliferating basal
SPDL1	0.409699	0	0	0.464	0.135	Proliferating basal
MGME1	0.409517	0	0	0.592	0.265	Proliferating basal
CENPJ	0.409377	0	0	0.509	0.182	Proliferating basal
FBL	0.409325	0	0	0.956	0.837	Proliferating basal
CFL1	0.409312	0	0	1	0.995	Proliferating basal
PLEKHJ1	0.408864	0	0	0.798	0.553	Proliferating basal
WDHD1	0.406734	0	0	0.41	0.071	Proliferating basal
NHP2	0.404489	0	0	0.945	0.841	Proliferating basal
ICMT	0.404072	0	0	0.716	0.456	Proliferating basal
GINS4	0.40345	0	0	0.418	0.067	Proliferating basal
GLA	0.402419	0	0	0.6	0.275	Proliferating basal
GAPDH	0.402395	0	0	1	1	Proliferating basal
RNASEH2B	0.401824	0	0	0.803	0.589	Proliferating basal
RABL6	0.401108	0	0	0.789	0.563	Proliferating basal
KHSRP	0.400022	0	0	0.803	0.591	Proliferating basal
LRRCC1	0.399685	0	0	0.523	0.218	Proliferating basal
IMPDH2	0.399406	0	0	0.977	0.881	Proliferating basal
DCXR	0.399266	0	0	0.927	0.784	Proliferating basal
C20orf27	0.399249	0	0	0.623	0.315	Proliferating basal
SKA1	0.399175	0	0	0.369	0.013	Proliferating basal
RPA1	0.397272	0	0	0.639	0.337	Proliferating basal
HNRNPA3	0.39607	0	0	0.993	0.959	Proliferating basal
MINOS1	0.394834	0	0	0.993	0.971	Proliferating basal
COX8A	0.393852	0	0	1	0.996	Proliferating basal
AURKAIP1	0.393434	0	0	0.974	0.932	Proliferating basal
RHEB	0.393396	0	0	0.917	0.81	Proliferating basal
MCUB	0.393157	0	0	0.536	0.2	Proliferating basal
RECQL	0.393035	0	0	0.605	0.338	Proliferating basal
NUP107	0.392009	0	0	0.607	0.29	Proliferating basal
SNRPD3	0.391756	0	0	0.936	0.847	Proliferating basal
ITGAE	0.391657	0	0	0.721	0.426	Proliferating basal
MTFR2	0.391196	0	0	0.391	0.03	Proliferating basal
UQCRQ	0.390954	0	0	0.998	0.995	Proliferating basal
ZNF367	0.390329	0	0	0.359	0.037	Proliferating basal
HINT2	0.389005	0	0	0.869	0.668	Proliferating basal
PSMC3IP	0.388716	0	0	0.39	0.071	Proliferating basal
HSPB1	0.384906	0	0	1	0.991	Proliferating basal
RFWD3	0.384228	0	0	0.472	0.161	Proliferating basal
SHMT1	0.383004	0	0	0.648	0.351	Proliferating basal
MAGOHB	0.382381	0	0	0.633	0.332	Proliferating basal
SAP30	0.382074	0	0	0.502	0.239	Proliferating basal
DDX11	0.381826	0	0	0.507	0.191	Proliferating basal
BANF1	0.38182	0	0	0.937	0.841	Proliferating basal
OIP5	0.381527	0	0	0.383	0.015	Proliferating basal
POLE2	0.380206	0	0	0.372	0.044	Proliferating basal
NDUFS8	0.377967	0	0	0.968	0.905	Proliferating basal
MMS22L	0.376897	0	0	0.435	0.148	Proliferating basal
RCC1	0.376501	0	0	0.614	0.324	Proliferating basal
PLK4	0.375802	0	0	0.38	0.034	Proliferating basal
RBL1	0.374273	0	0	0.377	0.07	Proliferating basal
GUSB	0.374002	0	0	0.73	0.481	Proliferating basal
KNTC1	0.372531	0	0	0.39	0.069	Proliferating basal
EMC9	0.371333	0	0	0.523	0.233	Proliferating basal
IPO9	0.371012	0	0	0.605	0.328	Proliferating basal
SNRNP40	0.370755	0	0	0.743	0.48	Proliferating basal
THOC3	0.369481	0	0	0.916	0.731	Proliferating basal
XRCC2	0.369362	0	0	0.335	0.028	Proliferating basal
DONSON	0.368007	0	0	0.437	0.11	Proliferating basal
RCCD1	0.367858	0	0	0.494	0.165	Proliferating basal
COX5A	0.367699	0	0	0.996	0.985	Proliferating basal
POLD1	0.366095	0	0	0.415	0.095	Proliferating basal
NABP2	0.364935	0	0	0.607	0.325	Proliferating basal
ACTL6A	0.364384	0	0	0.711	0.445	Proliferating basal
SLC25A10	0.364259	0	0	0.573	0.252	Proliferating basal
TRIP13	0.362444	0	0	0.508	0.142	Proliferating basal
INCENP	0.361375	0	0	0.323	0.051	Proliferating basal
EXO1	0.359784	0	0	0.319	0.011	Proliferating basal
TECR	0.35898	0	0	0.976	0.921	Proliferating basal
CCNF	0.358969	0	0	0.307	0.035	Proliferating basal
CENPP	0.357626	0	0	0.418	0.104	Proliferating basal
NUP93	0.357133	0	0	0.632	0.343	Proliferating basal
PIMREG	0.356917	0	0	0.302	0.008	Proliferating basal
THEM6	0.355586	0	0	0.53	0.237	Proliferating basal
NUP37	0.352684	0	0	0.606	0.323	Proliferating basal
POLE	0.352379	0	0	0.42	0.11	Proliferating basal
HIST1H2AL	0.351419	0	0	0.217	0.016	Proliferating basal
MPHOSPH9	0.351142	0	0	0.45	0.166	Proliferating basal
CTPS1	0.3501	0	0	0.496	0.222	Proliferating basal
GEN1	0.347835	0	0	0.47	0.178	Proliferating basal
FAM96A	0.347694	0	0	0.653	0.381	Proliferating basal
FANCG	0.346207	0	0	0.423	0.091	Proliferating basal
CHCHD2	0.34607	0	0	0.999	0.998	Proliferating basal
SMPD4	0.345988	0	0	0.545	0.26	Proliferating basal
RECQL4	0.344355	0	0	0.356	0.032	Proliferating basal
BLM	0.343021	0	0	0.33	0.022	Proliferating basal
DCK	0.341171	0	0	0.498	0.206	Proliferating basal
E2F2	0.340442	0	0	0.324	0.034	Proliferating basal
KIF18B	0.339745	0	0	0.297	0.006	Proliferating basal
GINS1	0.33905	0	0	0.361	0.039	Proliferating basal
RASSF1	0.337134	0	0	0.523	0.226	Proliferating basal
CHAF1B	0.337044	0	0	0.379	0.076	Proliferating basal
TONSL	0.33697	0	0	0.355	0.062	Proliferating basal
NUP85	0.334413	0	0	0.524	0.243	Proliferating basal
KIF18A	0.334224	0	0	0.284	0.032	Proliferating basal
LRRC45	0.334104	0	0	0.484	0.186	Proliferating basal
PARP2	0.33384	0	0	0.486	0.195	Proliferating basal
HAUS8	0.333472	0	0	0.433	0.118	Proliferating basal
TEDC2	0.332458	0	0	0.341	0.036	Proliferating basal
MCM8	0.33207	0	0	0.403	0.13	Proliferating basal
MORC4	0.331895	0	0	0.539	0.244	Proliferating basal
STIL	0.331749	0	0	0.362	0.069	Proliferating basal
UBR7	0.330898	0	0	0.457	0.185	Proliferating basal
RNF26	0.330457	0	0	0.491	0.208	Proliferating basal
RAD54L	0.327101	0	0	0.316	0.016	Proliferating basal
E2F7	0.325403	0	0	0.324	0.048	Proliferating basal
MAD2L2	0.324375	0	0	0.553	0.262	Proliferating basal
RNASEH2A	0.32408	0	0	0.392	0.068	Proliferating basal
FOXRED1	0.323672	0	0	0.518	0.223	Proliferating basal
ERCC6L	0.321996	0	0	0.301	0.01	Proliferating basal
ADCY3	0.321532	0	0	0.401	0.135	Proliferating basal
ORC1	0.320999	0	0	0.318	0.029	Proliferating basal
ARHGEF39	0.320992	0	0	0.296	0.017	Proliferating basal
TIPIN	0.318874	0	0	0.428	0.169	Proliferating basal
POLA1	0.318606	0	0	0.37	0.1	Proliferating basal
HIST1H2AJ	0.31655	0	0	0.244	0.009	Proliferating basal
HIST1H3G	0.316055	0	0	0.238	0.007	Proliferating basal
RAD18	0.31444	0	0	0.405	0.124	Proliferating basal
DNA2	0.313775	0	0	0.322	0.039	Proliferating basal
CDK2	0.313715	0	0	0.423	0.134	Proliferating basal
FIGNL1	0.30703	0	0	0.401	0.13	Proliferating basal
DSCC1	0.299245	0	0	0.319	0.034	Proliferating basal
CENPL	0.298951	0	0	0.351	0.086	Proliferating basal
PIF1	0.298601	0	0	0.18	0.009	Proliferating basal
CDC25C	0.29783	0	0	0.269	0.007	Proliferating basal
APOBEC3B	0.296378	0	0	0.3	0.044	Proliferating basal
TMPO-AS1	0.294126	0	0	0.296	0.026	Proliferating basal
HIST1H2AM	0.293536	0	0	0.203	0.015	Proliferating basal
PRIM2	0.29345	0	0	0.42	0.147	Proliferating basal
WDR62	0.287059	0	0	0.298	0.027	Proliferating basal
FANCB	0.284596	0	0	0.3	0.028	Proliferating basal
C9orf40	0.281612	0	0	0.371	0.112	Proliferating basal
CDC25A	0.281355	0	0	0.274	0.023	Proliferating basal
NUP210	0.274697	0	0	0.296	0.047	Proliferating basal
DDIAS	0.274499	0	0	0.278	0.018	Proliferating basal
ZGRF1	0.268928	0	0	0.284	0.041	Proliferating basal
CHEK2	0.268367	0	0	0.395	0.129	Proliferating basal
SKP2	0.266419	0	0	0.365	0.112	Proliferating basal
GAS2L3	0.264355	0	0	0.217	0.023	Proliferating basal
C1orf112	0.261463	0	0	0.298	0.042	Proliferating basal
TRAIP	0.258849	0	0	0.284	0.024	Proliferating basal
SLC29A1	0.258441	0	0	0.287	0.063	Proliferating basal
C17orf53	0.254833	0	0	0.297	0.041	Proliferating basal
CCNE1	0.254624	0	0	0.24	0.041	Proliferating basal
GINS3	0.253972	0	0	0.308	0.068	Proliferating basal
DMC1	0.251885	0	0	0.253	0.024	Proliferating basal
NUP155	0.305525	0	0	0.436	0.171	Proliferating basal
CCT5	0.459954	0	0	0.914	0.812	Proliferating basal
MTFP1	0.308437	0	0	0.518	0.231	Proliferating basal
SLC25A39	0.377071	0	0	0.851	0.663	Proliferating basal
RNASEH2C	0.37113	0	0	0.734	0.489	Proliferating basal
TRAP1	0.413507	0	0	0.805	0.603	Proliferating basal
NT5DC2	0.404115	0	0	0.611	0.347	Proliferating basal
MT1X	0.436402	0	0	0.99	0.916	Proliferating basal
VKORC1	0.349549	0	0	0.758	0.506	Proliferating basal
SNRPA1	0.413872	0	0	0.81	0.635	Proliferating basal
AKR7A2	0.376027	0	0	0.812	0.623	Proliferating basal
LSM7	0.376413	0	0	0.965	0.903	Proliferating basal
SNRPE	0.34819	0	0	0.981	0.945	Proliferating basal
MLH1	0.325593	0	0	0.532	0.263	Proliferating basal
SRM	0.512733	0	0	0.727	0.495	Proliferating basal
CEP295	0.331397	0	0	0.45	0.186	Proliferating basal
CKMT1B	0.369418	0	0	0.803	0.54	Proliferating basal
CASP8AP2	0.383035	0	0	0.52	0.267	Proliferating basal
TMA7	0.342135	0	0	0.999	0.996	Proliferating basal
XRCC6	0.403416	0	0	0.951	0.9	Proliferating basal
S100A16	0.412119	0	0	0.989	0.924	Proliferating basal
PCNT	0.346878	0	0	0.483	0.224	Proliferating basal
LMF2	0.358735	1.28405e-307	2.34861e-307	0.737	0.499	Proliferating basal
HSPE1	0.393462	7.74128e-307	1.41351e-306	0.995	0.986	Proliferating basal
NUBP2	0.344377	2.67757e-305	4.88074e-305	0.784	0.548	Proliferating basal
CLCA2	0.438854	3.76211e-305	6.84602e-305	0.866	0.567	Proliferating basal
TPRKB	0.360383	1.9716e-304	3.58168e-304	0.829	0.638	Proliferating basal
UCHL5	0.34213	5.34246e-304	9.68887e-304	0.585	0.319	Proliferating basal
ATP5MF	0.342352	5.59929e-304	1.01375e-303	0.995	0.984	Proliferating basal
HNRNPR	0.406379	8.90185e-304	1.60895e-303	0.932	0.84	Proliferating basal
PRDX4	0.405061	6.44994e-302	1.16382e-301	0.88	0.73	Proliferating basal
DDT	0.364718	2.56267e-301	4.61626e-301	0.977	0.931	Proliferating basal
TELO2	0.306798	1.63913e-300	2.94767e-300	0.5	0.24	Proliferating basal
SLIRP	0.404081	1.44989e-299	2.60299e-299	0.977	0.952	Proliferating basal
MTCH2	0.351747	1.69815e-298	3.04359e-298	0.848	0.658	Proliferating basal
TIMM13	0.380558	2.95996e-298	5.29626e-298	0.961	0.908	Proliferating basal
NUP188	0.344735	2.04489e-297	3.6528e-297	0.531	0.278	Proliferating basal
DKC1	0.40965	7.61368e-297	1.35777e-296	0.767	0.557	Proliferating basal
DAZAP1	0.364216	5.03363e-296	8.9617e-296	0.844	0.655	Proliferating basal
AHCY	0.388979	1.10118e-295	1.95725e-295	0.891	0.721	Proliferating basal
CKAP4	0.384438	1.35805e-295	2.4098e-295	0.85	0.638	Proliferating basal
RHNO1	0.293921	6.89193e-293	1.22092e-292	0.521	0.258	Proliferating basal
HSPD1	0.415558	5.21893e-292	9.23018e-292	0.991	0.958	Proliferating basal
SNRPD2	0.309143	5.75989e-292	1.01701e-291	0.993	0.969	Proliferating basal
SLC2A4RG	0.397375	1.04388e-291	1.84011e-291	0.719	0.482	Proliferating basal
SRSF7	0.376982	1.91691e-290	3.37351e-290	0.939	0.849	Proliferating basal
TPGS2	0.340615	2.75001e-290	4.83172e-290	0.815	0.609	Proliferating basal
ERH	0.325636	5.17075e-290	9.07e-290	0.976	0.946	Proliferating basal
CHCHD3	0.363991	7.70281e-290	1.34894e-289	0.732	0.507	Proliferating basal
HNRNPD	0.397438	1.30306e-289	2.27823e-289	0.955	0.874	Proliferating basal
KRT13	0.841509	7.53626e-288	1.31546e-287	0.72	0.526	Proliferating basal
CCHCR1	0.29415	9.79055e-288	1.70617e-287	0.482	0.224	Proliferating basal
XPO1	0.385878	5.89925e-286	1.02637e-285	0.809	0.627	Proliferating basal
COX7B	0.320685	8.27474e-286	1.43733e-285	0.999	0.994	Proliferating basal
ARPC5	0.381407	8.48677e-286	1.47177e-285	0.916	0.804	Proliferating basal
FN3KRP	0.292346	5.36021e-285	9.28062e-285	0.538	0.27	Proliferating basal
PDCD5	0.441636	7.42147e-284	1.28287e-283	0.911	0.812	Proliferating basal
POLR2H	0.38877	1.05767e-281	1.82533e-281	0.841	0.685	Proliferating basal
CCDC14	0.345139	2.88515e-280	4.97119e-280	0.589	0.325	Proliferating basal
EI24	0.358339	9.24847e-280	1.59097e-279	0.89	0.766	Proliferating basal
PPP1R14B	0.522719	1.25898e-279	2.16229e-279	0.891	0.738	Proliferating basal
RPP30	0.315864	3.47977e-279	5.96692e-279	0.612	0.359	Proliferating basal
PTMS	0.471964	5.26788e-279	9.01861e-279	0.971	0.9	Proliferating basal
TMEM160	0.321587	1.88269e-278	3.21802e-278	0.883	0.71	Proliferating basal
MRTO4	0.407783	1.01319e-277	1.72904e-277	0.701	0.478	Proliferating basal
DGCR6L	0.326488	1.07961e-277	1.83947e-277	0.797	0.586	Proliferating basal
SRRT	0.355303	1.6639e-276	2.83048e-276	0.708	0.485	Proliferating basal
NUDT5	0.35917	2.42942e-276	4.12615e-276	0.784	0.582	Proliferating basal
MCMBP	0.355228	2.97246e-276	5.04046e-276	0.636	0.401	Proliferating basal
PNP	0.370551	2.64873e-275	4.48439e-275	0.558	0.31	Proliferating basal
TIMM8B	0.369293	6.49477e-275	1.09785e-274	0.934	0.837	Proliferating basal
GPC1	0.357209	3.96613e-274	6.69363e-274	0.876	0.683	Proliferating basal
PTGES3	0.364502	1.23409e-273	2.0795e-273	0.979	0.944	Proliferating basal
LRRC59	0.383075	1.6734e-272	2.81531e-272	0.774	0.553	Proliferating basal
CDKN2C	0.339811	3.23487e-272	5.43377e-272	0.563	0.303	Proliferating basal
GPAA1	0.338063	8.23897e-272	1.38177e-271	0.809	0.622	Proliferating basal
DBI	0.353578	1.44176e-271	2.41422e-271	0.989	0.967	Proliferating basal
TAF15	0.37791	2.21795e-271	3.70814e-271	0.828	0.666	Proliferating basal
ABHD12	0.291453	3.14366e-271	5.24761e-271	0.619	0.354	Proliferating basal
SLFN13	0.335627	4.57604e-271	7.62673e-271	0.464	0.178	Proliferating basal
BAX	0.349442	5.52788e-271	9.1988e-271	0.833	0.659	Proliferating basal
HSPA8	0.424966	3.78885e-270	6.29514e-270	0.991	0.98	Proliferating basal
FKBP3	0.337974	3.84293e-270	6.37509e-270	0.865	0.715	Proliferating basal
ATP5ME	0.364081	6.52914e-270	1.08145e-269	0.996	0.995	Proliferating basal
RAD23A	0.352553	4.7524e-269	7.85946e-269	0.912	0.814	Proliferating basal
RMI1	0.264484	1.17405e-267	1.93863e-267	0.385	0.151	Proliferating basal
NFATC2IP	0.363082	3.13795e-267	5.1735e-267	0.729	0.51	Proliferating basal
C1QBP	0.406947	1.44998e-266	2.38689e-266	0.974	0.935	Proliferating basal
ANAPC15	0.328565	2.01359e-266	3.30958e-266	0.754	0.531	Proliferating basal
NDUFA6	0.356529	2.39959e-266	3.93798e-266	0.953	0.895	Proliferating basal
TXN	0.425428	3.46059e-266	5.67049e-266	1	0.999	Proliferating basal
GOT1	0.362393	3.28425e-265	5.37332e-265	0.777	0.582	Proliferating basal
HIRIP3	0.262113	1.10725e-264	1.80879e-264	0.431	0.181	Proliferating basal
PPP5C	0.312288	1.52466e-264	2.48687e-264	0.615	0.362	Proliferating basal
RALY	0.310138	1.68249e-264	2.74013e-264	0.885	0.741	Proliferating basal
NDUFS6	0.339913	1.72236e-264	2.8008e-264	0.984	0.955	Proliferating basal
FADS1	0.444812	3.56367e-264	5.78624e-264	0.306	0.101	Proliferating basal
NOP58	0.404183	3.63378e-264	5.89113e-264	0.806	0.643	Proliferating basal
ATP5MPL	0.291082	1.03167e-263	1.67002e-263	0.995	0.992	Proliferating basal
NOTCH3	0.3824	2.21436e-263	3.57911e-263	0.608	0.327	Proliferating basal
SLC9A3R1	0.376196	3.31309e-263	5.34692e-263	0.946	0.867	Proliferating basal
P4HB	0.309452	6.31674e-263	1.01791e-262	0.995	0.972	Proliferating basal
C1orf35	0.335085	2.2081e-261	3.55289e-261	0.72	0.496	Proliferating basal
PPIF	0.376862	4.84152e-261	7.77841e-261	0.746	0.527	Proliferating basal
CS	0.347275	2.20573e-260	3.53842e-260	0.726	0.489	Proliferating basal
AAAS	0.27277	3.36768e-259	5.39434e-259	0.515	0.257	Proliferating basal
NDUFA12	0.327001	5.14245e-259	8.22484e-259	0.933	0.843	Proliferating basal
E2F3	0.282833	2.96619e-258	4.73705e-258	0.425	0.182	Proliferating basal
FGFBP1	0.498701	7.76747e-258	1.23863e-257	0.944	0.787	Proliferating basal
PHF5A	0.315058	1.68966e-257	2.69038e-257	0.748	0.522	Proliferating basal
LAD1	0.359127	5.56847e-257	8.8533e-257	0.837	0.624	Proliferating basal
UQCC3	0.322803	1.83457e-256	2.91245e-256	0.767	0.552	Proliferating basal
PRADC1	0.289821	4.06343e-256	6.44129e-256	0.547	0.3	Proliferating basal
ITGB1BP1	0.342977	6.15133e-256	9.73657e-256	0.68	0.45	Proliferating basal
LIN54	0.252785	8.92999e-256	1.41139e-255	0.37	0.145	Proliferating basal
UQCR10	0.333839	1.49065e-255	2.35249e-255	0.992	0.979	Proliferating basal
PM20D2	0.347205	2.32109e-255	3.65768e-255	0.562	0.317	Proliferating basal
RIF1	0.411981	8.76503e-255	1.3792e-254	0.7	0.502	Proliferating basal
NUP205	0.276069	2.49097e-254	3.91386e-254	0.478	0.222	Proliferating basal
PCMT1	0.33073	5.64639e-254	8.85871e-254	0.834	0.679	Proliferating basal
TMEM14A	0.3204	7.68437e-254	1.20385e-253	0.8	0.602	Proliferating basal
UBE2I	0.331809	7.85814e-254	1.22927e-253	0.939	0.853	Proliferating basal
THBD	0.504569	1.22368e-253	1.91145e-253	0.523	0.254	Proliferating basal
MAP3K20	0.292786	2.45668e-253	3.83185e-253	0.528	0.262	Proliferating basal
ATP5F1D	0.29989	7.0573e-253	1.09917e-252	0.997	0.98	Proliferating basal
NDUFB6	0.332987	7.68617e-252	1.19538e-251	0.908	0.811	Proliferating basal
PRELID1	0.388983	1.53356e-251	2.38159e-251	0.949	0.893	Proliferating basal
NUP62	0.30529	6.01793e-251	9.33215e-251	0.592	0.347	Proliferating basal
HAUS6	0.258888	7.70684e-250	1.19339e-249	0.398	0.164	Proliferating basal
PSMD14	0.34805	1.11395e-249	1.72244e-249	0.867	0.719	Proliferating basal
CDCA7L	0.314019	3.04044e-249	4.69448e-249	0.532	0.282	Proliferating basal
F12	0.306611	3.79194e-249	5.84636e-249	0.447	0.203	Proliferating basal
TP53	0.306505	1.3086e-248	2.01468e-248	0.61	0.363	Proliferating basal
RCC2	0.332535	2.14456e-247	3.29695e-247	0.752	0.523	Proliferating basal
ADI1	0.297408	1.71134e-246	2.62717e-246	0.963	0.878	Proliferating basal
IMMT	0.338883	4.66654e-246	7.15358e-246	0.759	0.579	Proliferating basal
VDAC1	0.369355	1.01508e-245	1.55384e-245	0.958	0.908	Proliferating basal
PKP1	0.374603	1.24391e-245	1.90141e-245	0.801	0.558	Proliferating basal
BAZ1B	0.340996	1.29832e-245	1.98174e-245	0.74	0.533	Proliferating basal
PLGRKT	0.307831	2.18308e-245	3.32749e-245	0.709	0.479	Proliferating basal
NIPA2	0.303615	2.87145e-245	4.37048e-245	0.625	0.378	Proliferating basal
DIAPH1	0.400132	3.9668e-245	6.02909e-245	0.755	0.562	Proliferating basal
CBR3	0.338523	4.50687e-245	6.84021e-245	0.503	0.241	Proliferating basal
CALM2	0.330842	1.45308e-244	2.20226e-244	0.998	0.996	Proliferating basal
RPP25	0.285909	2.26355e-244	3.42574e-244	0.507	0.262	Proliferating basal
CRABP2	0.488031	3.9078e-244	5.90586e-244	0.374	0.132	Proliferating basal
SAMD1	0.403291	8.13807e-244	1.22817e-243	0.521	0.322	Proliferating basal
COLGALT1	0.286314	1.70111e-243	2.56364e-243	0.473	0.234	Proliferating basal
WDR5	0.270953	2.69898e-243	4.06176e-243	0.469	0.227	Proliferating basal
SLC1A4	0.285161	1.21354e-242	1.82372e-242	0.475	0.232	Proliferating basal
TUBB4B	0.338738	2.38399e-242	3.57765e-242	0.984	0.956	Proliferating basal
SEPT11	0.357196	2.45371e-242	3.67713e-242	0.649	0.428	Proliferating basal
ALDH7A1	0.339997	4.66379e-242	6.97938e-242	0.818	0.62	Proliferating basal
TBCD	0.27582	1.31981e-240	1.97234e-240	0.49	0.249	Proliferating basal
SLC25A1	0.320713	3.37904e-240	5.04263e-240	0.708	0.488	Proliferating basal
GLO1	0.330387	1.35249e-239	2.01554e-239	0.797	0.623	Proliferating basal
NOP16	0.341407	1.41538e-239	2.10633e-239	0.624	0.381	Proliferating basal
PHB2	0.339793	1.49876e-239	2.22733e-239	0.955	0.865	Proliferating basal
NPM3	0.32482	7.19514e-239	1.06779e-238	0.685	0.428	Proliferating basal
C3orf14	0.328373	2.148e-238	3.18332e-238	0.558	0.319	Proliferating basal
LSM8	0.308343	2.27185e-238	3.36221e-238	0.906	0.79	Proliferating basal
PAQR4	0.282908	9.72075e-238	1.43663e-237	0.395	0.132	Proliferating basal
ADAM15	0.333708	1.09236e-237	1.61217e-237	0.846	0.656	Proliferating basal
S100A14	0.402332	4.66287e-237	6.87227e-237	0.997	0.941	Proliferating basal
TMSB10	0.344554	1.57764e-236	2.32198e-236	1	1	Proliferating basal
ANXA8	0.412527	1.62808e-235	2.39292e-235	0.68	0.435	Proliferating basal
KHDRBS1	0.30859	1.99529e-235	2.92862e-235	0.948	0.87	Proliferating basal
POLR3K	0.31687	4.55821e-235	6.68122e-235	0.648	0.43	Proliferating basal
PDAP1	0.349944	8.65765e-235	1.26726e-234	0.906	0.81	Proliferating basal
TMEM141	0.332915	9.89277e-235	1.44607e-234	0.873	0.737	Proliferating basal
ATP5PF	0.316815	3.72516e-234	5.43781e-234	0.989	0.976	Proliferating basal
SNRPC	0.326481	1.71364e-233	2.49808e-233	0.875	0.763	Proliferating basal
CEP57	0.323541	3.8533e-233	5.60957e-233	0.695	0.481	Proliferating basal
NOTCH1	0.35141	3.95867e-233	5.75514e-233	0.639	0.381	Proliferating basal
GCSH	0.359974	1.16664e-232	1.69377e-232	0.77	0.592	Proliferating basal
PHB	0.34045	3.99356e-232	5.79012e-232	0.921	0.84	Proliferating basal
MSH6	0.430876	4.40985e-232	6.38503e-232	0.542	0.375	Proliferating basal
HNRNPUL1	0.331823	4.98953e-232	7.21459e-232	0.843	0.698	Proliferating basal
TRIM7	0.385609	8.9451e-232	1.29167e-231	0.846	0.662	Proliferating basal
HLTF	0.287121	4.15128e-231	5.98635e-231	0.458	0.233	Proliferating basal
UMPS	0.303632	1.69604e-230	2.44249e-230	0.625	0.399	Proliferating basal
IRAK1	0.36489	6.31492e-230	9.08194e-230	0.66	0.438	Proliferating basal
PKM	0.284963	7.25028e-230	1.04132e-229	1	0.995	Proliferating basal
HIST1H1C	0.57253	1.23793e-229	1.77559e-229	0.643	0.488	Proliferating basal
LSM6	0.315231	5.80185e-229	8.31055e-229	0.787	0.589	Proliferating basal
DHTKD1	0.26922	1.39049e-228	1.98908e-228	0.485	0.247	Proliferating basal
S100A10	0.379363	1.71277e-228	2.44681e-228	0.997	0.968	Proliferating basal
HNRNPM	0.343146	1.82999e-228	2.61078e-228	0.97	0.927	Proliferating basal
GPI	0.385898	2.12849e-228	3.0326e-228	0.863	0.747	Proliferating basal
CDKN2D	0.366405	5.25239e-228	7.47348e-228	0.533	0.318	Proliferating basal
FARSB	0.278926	9.27189e-228	1.31752e-227	0.524	0.287	Proliferating basal
PSMB2	0.315721	1.49708e-227	2.1245e-227	0.906	0.799	Proliferating basal
EIF2S1	0.335782	6.46958e-227	9.16881e-227	0.734	0.552	Proliferating basal
SEPHS1	0.296692	1.09074e-226	1.54378e-226	0.591	0.362	Proliferating basal
ILVBL	0.300809	2.01866e-226	2.85332e-226	0.708	0.487	Proliferating basal
RBM17	0.31642	2.78652e-226	3.93348e-226	0.855	0.711	Proliferating basal
PSMG3	0.306487	3.04924e-226	4.29867e-226	0.754	0.55	Proliferating basal
NAA50	0.350395	3.31944e-225	4.67342e-225	0.797	0.632	Proliferating basal
LRP8	0.309191	8.77621e-225	1.23397e-224	0.348	0.138	Proliferating basal
ECI1	0.348996	2.58699e-224	3.63265e-224	0.845	0.707	Proliferating basal
CNIH4	0.319095	2.72066e-224	3.81535e-224	0.832	0.67	Proliferating basal
ATP5F1B	0.315663	3.81548e-224	5.34366e-224	0.997	0.992	Proliferating basal
ACYP1	0.287928	4.26182e-224	5.96097e-224	0.592	0.314	Proliferating basal
CLPP	0.308978	5.86895e-224	8.19814e-224	0.779	0.583	Proliferating basal
GRK6	0.262262	6.11542e-224	8.53128e-224	0.497	0.261	Proliferating basal
PSMB3	0.325073	1.47158e-223	2.05025e-223	0.954	0.902	Proliferating basal
TCP1	0.359871	1.49062e-223	2.07407e-223	0.898	0.802	Proliferating basal
SREBF1	0.37921	1.9263e-223	2.6768e-223	0.817	0.65	Proliferating basal
PTBP1	0.350693	4.15427e-223	5.76532e-223	0.884	0.769	Proliferating basal
TTLL12	0.297612	7.29478e-223	1.01106e-222	0.601	0.358	Proliferating basal
KDELC2	0.302866	8.05093e-223	1.11442e-222	0.535	0.298	Proliferating basal
MAPK13	0.29968	1.69346e-222	2.34108e-222	0.769	0.566	Proliferating basal
MDH1	0.316762	1.7583e-222	2.42759e-222	0.944	0.909	Proliferating basal
RFC1	0.381593	3.64031e-222	5.0195e-222	0.762	0.62	Proliferating basal
PSMD2	0.3736	4.1821e-222	5.75913e-222	0.84	0.73	Proliferating basal
GCHFR	0.350097	7.10032e-222	9.76523e-222	0.848	0.698	Proliferating basal
UQCRH	0.283206	2.20316e-221	3.02616e-221	0.997	0.991	Proliferating basal
IKBIP	0.309058	4.79723e-221	6.58082e-221	0.629	0.366	Proliferating basal
NOLC1	0.365202	5.73048e-221	7.85097e-221	0.702	0.514	Proliferating basal
USP5	0.273061	1.85294e-220	2.53536e-220	0.587	0.346	Proliferating basal
HAUS2	0.254349	4.5268e-220	6.18605e-220	0.422	0.2	Proliferating basal
CD109	0.357659	2.72536e-219	3.71956e-219	0.629	0.374	Proliferating basal
HSD17B10	0.299495	3.05499e-219	4.16412e-219	0.871	0.713	Proliferating basal
NONO	0.289434	7.30631e-219	9.94625e-219	0.934	0.849	Proliferating basal
GART	0.320525	2.44967e-218	3.33055e-218	0.616	0.4	Proliferating basal
PSMG2	0.283554	7.5689e-218	1.02776e-217	0.866	0.732	Proliferating basal
SUN2	0.363434	8.82349e-218	1.1966e-217	0.543	0.36	Proliferating basal
RNF126	0.320547	7.85045e-216	1.06329e-215	0.788	0.609	Proliferating basal
HMGXB4	0.288917	1.35215e-215	1.82908e-215	0.7	0.475	Proliferating basal
NUTF2	0.277141	5.47549e-215	7.39744e-215	0.795	0.596	Proliferating basal
MCUR1	0.296616	6.68815e-215	9.02437e-215	0.654	0.435	Proliferating basal
ALDH16A1	0.286326	8.63878e-215	1.16417e-214	0.734	0.516	Proliferating basal
UBE2N	0.289927	1.58501e-214	2.13328e-214	0.871	0.732	Proliferating basal
SRSF10	0.352856	1.74077e-214	2.33998e-214	0.866	0.758	Proliferating basal
TOR3A	0.269852	1.80936e-214	2.42913e-214	0.56	0.332	Proliferating basal
SERPINB13	0.376027	2.02614e-214	2.71675e-214	0.878	0.671	Proliferating basal
FIBP	0.303378	3.68059e-214	4.92895e-214	0.804	0.636	Proliferating basal
SLF1	0.253362	4.20299e-214	5.6215e-214	0.413	0.186	Proliferating basal
LBR	0.318031	4.30291e-214	5.74796e-214	0.643	0.425	Proliferating basal
PSMD1	0.382588	4.56837e-213	6.09495e-213	0.786	0.65	Proliferating basal
NCL	0.435094	6.21872e-213	8.28647e-213	0.981	0.944	Proliferating basal
NDUFS7	0.268209	8.18648e-213	1.08949e-212	0.947	0.874	Proliferating basal
TMEM238	0.478234	1.02578e-212	1.36346e-212	0.632	0.536	Proliferating basal
MBD3	0.282773	1.75795e-212	2.33375e-212	0.589	0.353	Proliferating basal
LAGE3	0.303563	6.51363e-212	8.63641e-212	0.715	0.519	Proliferating basal
NDUFS5	0.29427	1.743e-211	2.30818e-211	0.996	0.99	Proliferating basal
KRT18	0.295281	2.26398e-211	2.99439e-211	1	0.998	Proliferating basal
SMS	0.304172	6.42222e-211	8.48368e-211	0.865	0.726	Proliferating basal
C21orf58	0.269929	2.56306e-210	3.3816e-210	0.437	0.132	Proliferating basal
ECHS1	0.309986	6.22788e-210	8.20669e-210	0.944	0.894	Proliferating basal
ANO1	0.254151	1.79157e-208	2.35791e-208	0.231	0.059	Proliferating basal
HNRNPF	0.303186	2.0732e-208	2.72522e-208	0.971	0.937	Proliferating basal
UFD1	0.326239	6.83554e-208	8.97427e-208	0.797	0.634	Proliferating basal
NQO2	0.289109	3.69763e-207	4.84861e-207	0.672	0.454	Proliferating basal
AP2M1	0.276947	5.15341e-207	6.74927e-207	0.955	0.894	Proliferating basal
TIMM50	0.287368	1.25315e-206	1.63921e-206	0.663	0.438	Proliferating basal
SF3A2	0.262675	2.92518e-206	3.82166e-206	0.644	0.408	Proliferating basal
MDK	0.350709	7.14815e-206	9.32746e-206	0.887	0.756	Proliferating basal
EMC8	0.258208	1.66344e-205	2.16794e-205	0.594	0.361	Proliferating basal
ARHGDIA	0.327969	1.98239e-204	2.58048e-204	0.906	0.807	Proliferating basal
SLC25A11	0.295708	2.08318e-204	2.70839e-204	0.792	0.627	Proliferating basal
ACTB	0.27181	3.34844e-204	4.3481e-204	1	1	Proliferating basal
POLR2G	0.28647	9.95853e-204	1.29159e-203	0.797	0.616	Proliferating basal
PITHD1	0.296918	1.90951e-203	2.47358e-203	0.721	0.518	Proliferating basal
TRIOBP	0.325064	2.31109e-203	2.99016e-203	0.747	0.573	Proliferating basal
NDUFA4	0.269795	3.62407e-203	4.68327e-203	0.999	0.997	Proliferating basal
IMPDH1	0.257221	3.65163e-203	4.7132e-203	0.429	0.209	Proliferating basal
TSFM	0.272566	5.03851e-203	6.49543e-203	0.653	0.448	Proliferating basal
RNPS1	0.289137	9.13486e-203	1.17621e-202	0.889	0.76	Proliferating basal
ADRB2	0.382376	1.06261e-202	1.36658e-202	0.744	0.54	Proliferating basal
PSMB8	0.302373	4.30621e-202	5.53139e-202	0.903	0.816	Proliferating basal
LDHA	0.325086	1.91232e-201	2.45345e-201	0.988	0.932	Proliferating basal
PLEK2	0.278759	2.34707e-201	3.00762e-201	0.523	0.292	Proliferating basal
SOGA1	0.256825	2.91465e-201	3.73047e-201	0.417	0.208	Proliferating basal
TXNDC12	0.28449	4.65355e-201	5.94898e-201	0.758	0.572	Proliferating basal
XRCC5	0.379765	1.47242e-200	1.88006e-200	0.94	0.885	Proliferating basal
EIF2S2	0.357137	8.58352e-200	1.09468e-199	0.966	0.928	Proliferating basal
PSMA2	0.266814	1.79923e-199	2.29188e-199	0.965	0.923	Proliferating basal
PKP3	0.289298	2.05665e-199	2.61667e-199	0.898	0.752	Proliferating basal
SSNA1	0.287334	1.12699e-198	1.43216e-198	0.886	0.767	Proliferating basal
FAM136A	0.315414	1.14187e-198	1.44935e-198	0.706	0.52	Proliferating basal
CISD3	0.292678	1.42235e-198	1.80321e-198	0.646	0.437	Proliferating basal
RBBP4	0.334733	5.0588e-198	6.40582e-198	0.811	0.684	Proliferating basal
ATP5PD	0.275841	6.51071e-198	8.23458e-198	0.981	0.961	Proliferating basal
SRP9	0.281048	2.12179e-197	2.68042e-197	0.958	0.918	Proliferating basal
PIH1D1	0.272163	4.43035e-197	5.59018e-197	0.778	0.594	Proliferating basal
IPO5	0.313362	9.97701e-197	1.25741e-196	0.692	0.498	Proliferating basal
PIEZO1	0.253457	1.18568e-196	1.49257e-196	0.441	0.214	Proliferating basal
BMP7	0.278174	1.43295e-196	1.80171e-196	0.696	0.45	Proliferating basal
POLR2E	0.283299	1.54876e-196	1.94504e-196	0.875	0.741	Proliferating basal
ATP5F1C	0.304198	6.51971e-196	8.1783e-196	0.974	0.946	Proliferating basal
PGD	0.342479	7.96097e-196	9.97452e-196	0.879	0.752	Proliferating basal
DDX46	0.328544	9.02872e-196	1.12991e-195	0.886	0.785	Proliferating basal
NAA10	0.305917	1.24233e-195	1.55292e-195	0.807	0.645	Proliferating basal
SEC11A	0.282918	2.73171e-195	3.41066e-195	0.938	0.871	Proliferating basal
IMPA2	0.298215	3.77266e-195	4.70483e-195	0.826	0.652	Proliferating basal
KRT19	0.314449	5.02071e-195	6.25397e-195	1	1	Proliferating basal
SF3B3	0.287841	5.58553e-195	6.94944e-195	0.679	0.473	Proliferating basal
MRM2	0.264817	6.68526e-195	8.30804e-195	0.542	0.326	Proliferating basal
NDUFB2	0.283289	5.39834e-194	6.70096e-194	0.988	0.976	Proliferating basal
EMD	0.275976	8.9004e-194	1.10353e-193	0.735	0.542	Proliferating basal
TALDO1	0.330617	1.52473e-192	1.88827e-192	0.983	0.968	Proliferating basal
SVIP	0.359385	2.45904e-192	3.04182e-192	0.731	0.59	Proliferating basal
CLTB	0.346731	5.18918e-192	6.41157e-192	0.944	0.892	Proliferating basal
LYPD3	0.366448	6.03138e-192	7.44357e-192	0.711	0.448	Proliferating basal
RBX1	0.274585	6.78057e-192	8.35853e-192	0.963	0.923	Proliferating basal
RHOV	0.36748	1.54375e-191	1.90082e-191	0.824	0.635	Proliferating basal
MDH2	0.283653	1.12552e-190	1.38426e-190	0.977	0.953	Proliferating basal
SMC6	0.311657	1.82551e-190	2.2426e-190	0.679	0.487	Proliferating basal
CYBA	0.261033	2.39441e-190	2.93809e-190	0.994	0.976	Proliferating basal
TUBB6	0.373956	3.85934e-190	4.73023e-190	0.5	0.27	Proliferating basal
RAB8A	0.275937	4.40401e-190	5.39164e-190	0.759	0.591	Proliferating basal
SF3A3	0.296933	1.05789e-189	1.29364e-189	0.685	0.504	Proliferating basal
NENF	0.251894	1.22447e-189	1.49564e-189	0.918	0.809	Proliferating basal
PRDX3	0.284485	1.85736e-189	2.26611e-189	0.91	0.835	Proliferating basal
B4GALT2	0.267459	3.62529e-189	4.41806e-189	0.491	0.281	Proliferating basal
DSG3	0.421438	3.83987e-189	4.67425e-189	0.707	0.467	Proliferating basal
PRPF19	0.27392	4.29995e-189	5.22835e-189	0.673	0.468	Proliferating basal
CBX1	0.276593	1.26568e-188	1.5372e-188	0.685	0.48	Proliferating basal
SRPK1	0.294391	1.95763e-188	2.37491e-188	0.843	0.689	Proliferating basal
HMCES	0.257347	1.07065e-187	1.29739e-187	0.669	0.459	Proliferating basal
PDHA1	0.27686	4.63326e-187	5.60813e-187	0.793	0.629	Proliferating basal
EXOSC3	0.252162	5.45262e-187	6.59243e-187	0.568	0.354	Proliferating basal
RRP7A	0.274029	1.71477e-186	2.07088e-186	0.724	0.523	Proliferating basal
HSPA14.1	0.259323	1.07299e-185	1.29437e-185	0.514	0.302	Proliferating basal
PRPF4	0.255073	1.97262e-185	2.37692e-185	0.537	0.315	Proliferating basal
UCHL3	0.300402	4.5545e-185	5.4818e-185	0.79	0.634	Proliferating basal
CISD2	0.277035	5.65794e-185	6.80224e-185	0.732	0.547	Proliferating basal
TXNL4A	0.315322	1.75765e-184	2.11076e-184	0.834	0.718	Proliferating basal
POP5	0.255429	2.18094e-184	2.61616e-184	0.705	0.493	Proliferating basal
UBAC1	0.293818	8.21865e-184	9.84765e-184	0.838	0.699	Proliferating basal
ATG3	0.278212	1.82931e-183	2.18944e-183	0.771	0.599	Proliferating basal
COA3	0.284432	3.1952e-183	3.81996e-183	0.895	0.796	Proliferating basal
GPN3	0.256113	3.39132e-183	4.0499e-183	0.596	0.385	Proliferating basal
NAP1L1	0.27184	9.93503e-183	1.18511e-182	0.992	0.976	Proliferating basal
ARPC5L	0.299288	3.21896e-182	3.83551e-182	0.876	0.772	Proliferating basal
SDHA	0.281709	3.76027e-182	4.47552e-182	0.817	0.689	Proliferating basal
VMA21	0.261335	1.20145e-180	1.42839e-180	0.653	0.439	Proliferating basal
KEAP1	0.264995	1.45206e-180	1.72442e-180	0.724	0.532	Proliferating basal
PELP1	0.266591	3.62723e-180	4.30281e-180	0.61	0.401	Proliferating basal
PTDSS1	0.268291	3.87145e-180	4.58743e-180	0.631	0.416	Proliferating basal
APEH	0.266014	1.20107e-179	1.42162e-179	0.679	0.474	Proliferating basal
RBM3	0.328019	5.26804e-179	6.22852e-179	0.983	0.935	Proliferating basal
SET	0.329046	1.90075e-178	2.24482e-178	0.985	0.96	Proliferating basal
ISOC2	0.291639	3.79621e-178	4.47844e-178	0.872	0.747	Proliferating basal
CAPG	0.275093	3.95477e-178	4.66035e-178	0.9	0.764	Proliferating basal
IFRD2	0.301831	6.49185e-178	7.64167e-178	0.681	0.483	Proliferating basal
NAP1L4	0.292525	7.69374e-178	9.04649e-178	0.878	0.777	Proliferating basal
DNAJB1	0.338397	8.19668e-178	9.62728e-178	0.982	0.949	Proliferating basal
SLC43A3	0.337912	1.00768e-177	1.18226e-177	0.579	0.344	Proliferating basal
CCT8	0.299385	2.21693e-177	2.59815e-177	0.923	0.857	Proliferating basal
RHOA	0.254128	4.30513e-177	5.03992e-177	0.975	0.947	Proliferating basal
PARK7	0.264808	5.97447e-177	6.98654e-177	0.992	0.983	Proliferating basal
PSMA4	0.278405	1.33492e-176	1.55934e-176	0.958	0.924	Proliferating basal
HDGF	0.32854	2.12096e-176	2.47484e-176	0.886	0.773	Proliferating basal
ATP5MD	0.271717	1.66234e-175	1.93759e-175	0.991	0.986	Proliferating basal
POLDIP2	0.250076	2.85297e-175	3.32174e-175	0.685	0.478	Proliferating basal
H1FX	0.376588	1.021e-174	1.18746e-174	0.918	0.807	Proliferating basal
PIGX	0.278724	2.12735e-174	2.47151e-174	0.624	0.423	Proliferating basal
CDK5RAP2	0.28002	3.60323e-174	4.18162e-174	0.597	0.39	Proliferating basal
IARS	0.283652	6.25877e-174	7.25556e-174	0.653	0.456	Proliferating basal
RSRC1	0.267142	8.1041e-174	9.38462e-174	0.665	0.472	Proliferating basal
DDB2	0.279824	1.22934e-173	1.42205e-173	0.685	0.471	Proliferating basal
STOML2	0.286839	2.06946e-173	2.39128e-173	0.905	0.817	Proliferating basal
NUDCD2	0.274421	2.39873e-173	2.76876e-173	0.742	0.574	Proliferating basal
HNRNPUL2	0.269201	2.48932e-173	2.87023e-173	0.659	0.465	Proliferating basal
CHCHD10	0.309311	3.91603e-173	4.51039e-173	0.981	0.964	Proliferating basal
TXLNA	0.277381	4.29843e-173	4.9455e-173	0.602	0.41	Proliferating basal
TMX1	0.265157	4.42871e-172	5.08992e-172	0.757	0.585	Proliferating basal
PSMB6	0.272711	1.18491e-171	1.36035e-171	0.956	0.907	Proliferating basal
TMEM54	0.261537	8.09352e-171	9.28195e-171	0.816	0.653	Proliferating basal
CLIC1	0.253496	1.53502e-170	1.75853e-170	0.998	0.995	Proliferating basal
GJB3	0.283882	2.13169e-170	2.43948e-170	0.765	0.569	Proliferating basal
UQCC2	0.264777	2.23296e-170	2.55264e-170	0.923	0.851	Proliferating basal
GBP6	0.309965	2.43987e-170	2.78619e-170	0.445	0.227	Proliferating basal
NECTIN1	0.276781	4.27017e-169	4.87109e-169	0.803	0.602	Proliferating basal
BRD8	0.26561	4.51617e-169	5.14623e-169	0.481	0.297	Proliferating basal
MEA1	0.262301	7.14557e-169	8.13379e-169	0.776	0.625	Proliferating basal
PYGL	0.285057	1.62827e-168	1.85149e-168	0.576	0.38	Proliferating basal
TCERG1	0.288079	3.20815e-168	3.64408e-168	0.73	0.548	Proliferating basal
POLR2F	0.266667	5.75362e-168	6.5285e-168	0.848	0.705	Proliferating basal
PSMB9	0.261134	1.1368e-167	1.28853e-167	0.674	0.46	Proliferating basal
TUFM	0.25455	1.22148e-167	1.38305e-167	0.987	0.967	Proliferating basal
HMGN5	0.277901	2.28328e-167	2.58257e-167	0.586	0.367	Proliferating basal
CA12	0.347469	2.42084e-167	2.73526e-167	0.689	0.456	Proliferating basal
EIF4A3	0.304816	5.37944e-167	6.07173e-167	0.869	0.777	Proliferating basal
VBP1	0.253858	8.06552e-167	9.09389e-167	0.72	0.539	Proliferating basal
KCTD9	0.25949	8.34551e-167	9.39968e-167	0.534	0.332	Proliferating basal
TMEM18	0.263064	1.07168e-166	1.20578e-166	0.727	0.543	Proliferating basal
KLK11	0.305804	1.1763e-166	1.3221e-166	0.881	0.751	Proliferating basal
BRIX1	0.281776	1.37749e-166	1.54661e-166	0.708	0.538	Proliferating basal
SUCLG1	0.263871	1.99041e-166	2.23243e-166	0.86	0.747	Proliferating basal
RBBP8	0.315947	2.51191e-166	2.8144e-166	0.673	0.488	Proliferating basal
VARS	0.265065	3.36711e-166	3.76863e-166	0.541	0.339	Proliferating basal
MMAB	0.264742	4.07055e-166	4.55119e-166	0.755	0.574	Proliferating basal
HNRNPC	0.251651	5.00578e-166	5.59101e-166	0.987	0.969	Proliferating basal
TBRG4	0.251858	9.9641e-166	1.11174e-165	0.613	0.409	Proliferating basal
ARPP19	0.279282	1.63144e-165	1.81838e-165	0.842	0.714	Proliferating basal
TAP2	0.251934	6.04988e-165	6.73608e-165	0.54	0.331	Proliferating basal
TKT	0.284373	9.7266e-164	1.08186e-163	0.994	0.968	Proliferating basal
DSC3	0.36126	1.8683e-163	2.07589e-163	0.738	0.535	Proliferating basal
TSTA3	0.285416	8.62263e-163	9.57076e-163	0.804	0.655	Proliferating basal
RAB5IF	0.271308	9.49753e-163	1.05309e-162	0.94	0.868	Proliferating basal
ANXA8L1	0.250631	2.7327e-162	3.0269e-162	0.455	0.253	Proliferating basal
EIF1AX	0.277662	2.87033e-162	3.17607e-162	0.951	0.887	Proliferating basal
CSNK2B	0.264591	5.68494e-162	6.28397e-162	0.903	0.826	Proliferating basal
ACP1	0.256333	7.66623e-162	8.46529e-162	0.88	0.774	Proliferating basal
AKT1	0.302544	1.18937e-161	1.31199e-161	0.725	0.575	Proliferating basal
MT1E	0.342306	1.45213e-161	1.60019e-161	0.917	0.858	Proliferating basal
GANAB	0.260011	2.71075e-161	2.98406e-161	0.778	0.613	Proliferating basal
ARL6IP6	0.260484	3.84057e-161	4.22344e-161	0.585	0.403	Proliferating basal
RB1	0.252424	1.21698e-160	1.33692e-160	0.618	0.419	Proliferating basal
HRAS	0.295859	5.20398e-160	5.71104e-160	0.865	0.722	Proliferating basal
SNRNP70	0.257127	1.76096e-159	1.93057e-159	0.917	0.844	Proliferating basal
EBNA1BP2	0.314672	2.15285e-159	2.35777e-159	0.779	0.614	Proliferating basal
MIR4435-2HG	0.273424	2.79468e-159	3.05758e-159	0.613	0.377	Proliferating basal
CTCF	0.278414	3.97748e-159	4.34719e-159	0.7	0.526	Proliferating basal
PSMA3	0.306198	4.61033e-159	5.03372e-159	0.907	0.843	Proliferating basal
FAM213A	0.270622	2.20125e-158	2.3994e-158	0.961	0.881	Proliferating basal
ANAPC5	0.263519	2.20206e-158	2.3994e-158	0.805	0.662	Proliferating basal
ILF3	0.27058	1.03913e-157	1.1311e-157	0.873	0.764	Proliferating basal
CCT2	0.307606	1.08956e-157	1.18478e-157	0.886	0.804	Proliferating basal
TARS	0.284149	1.29216e-157	1.40366e-157	0.667	0.483	Proliferating basal
COX17	0.254428	4.17551e-157	4.53123e-157	0.897	0.78	Proliferating basal
CLUH	0.2767	1.75329e-156	1.90073e-156	0.607	0.417	Proliferating basal
KREMEN1	0.257415	3.89321e-156	4.21633e-156	0.623	0.425	Proliferating basal
NDUFA9	0.25519	9.18093e-156	9.93285e-156	0.836	0.711	Proliferating basal
ADRM1	0.26417	1.22217e-155	1.32094e-155	0.901	0.803	Proliferating basal
RER1	0.270037	2.94211e-155	3.17665e-155	0.899	0.814	Proliferating basal
TPR	0.315685	5.48284e-155	5.91396e-155	0.88	0.787	Proliferating basal
NDUFS3	0.25208	7.2378e-155	7.79904e-155	0.9	0.814	Proliferating basal
FKBP4	0.29905	1.68549e-154	1.81436e-154	0.782	0.637	Proliferating basal
IL1RN	0.455946	2.06508e-153	2.22073e-153	0.568	0.357	Proliferating basal
THRAP3	0.284245	3.07217e-153	3.30042e-153	0.892	0.803	Proliferating basal
SUMO3	0.25277	5.21687e-153	5.59885e-153	0.844	0.707	Proliferating basal
NPM1	0.262761	1.02527e-152	1.09924e-152	1	0.996	Proliferating basal
NTS	0.710122	1.74922e-152	1.87354e-152	0.669	0.638	Proliferating basal
CCT6A	0.297767	4.75785e-152	5.0909e-152	0.919	0.852	Proliferating basal
BZW2	0.263296	7.45637e-151	7.97034e-151	0.808	0.657	Proliferating basal
METTL26	0.253618	6.65808e-150	7.10993e-150	0.77	0.62	Proliferating basal
PAK1IP1	0.256945	1.99511e-149	2.12838e-149	0.615	0.424	Proliferating basal
AFG3L2	0.272202	7.16069e-149	7.63141e-149	0.779	0.638	Proliferating basal
ITGA6	0.305019	7.34657e-149	7.82172e-149	0.808	0.629	Proliferating basal
SDHB	0.255126	9.42967e-149	1.00296e-148	0.866	0.757	Proliferating basal
UBA2	0.259675	1.46626e-148	1.55799e-148	0.747	0.598	Proliferating basal
HES2	0.251154	4.47307e-148	4.7482e-148	0.432	0.229	Proliferating basal
TRIM47	0.257352	5.6019e-148	5.94057e-148	0.624	0.424	Proliferating basal
ELOC	0.250709	8.34508e-148	8.84083e-148	0.922	0.845	Proliferating basal
MBD2	0.331922	9.13015e-148	9.66297e-148	0.786	0.679	Proliferating basal
DSP	0.37325	1.99395e-147	2.10822e-147	0.96	0.906	Proliferating basal
NDUFAB1	0.266457	7.32579e-147	7.738e-147	0.95	0.912	Proliferating basal
PLAT	0.282553	7.62432e-147	8.04539e-147	0.719	0.463	Proliferating basal
PSMD8	0.269723	1.37648e-145	1.45106e-145	0.946	0.906	Proliferating basal
SERPINB4	0.298095	1.9907e-145	2.09651e-145	0.886	0.759	Proliferating basal
SERPINB2	0.552978	2.00585e-145	2.11038e-145	0.371	0.183	Proliferating basal
SLC25A3	0.254695	3.33044e-145	3.50056e-145	0.998	0.992	Proliferating basal
PPP1CC	0.255567	4.78635e-143	5.0259e-143	0.868	0.768	Proliferating basal
MGAT4B	0.297468	7.89368e-143	8.28062e-143	0.691	0.553	Proliferating basal
SNHG15	0.250494	2.87562e-142	3.01363e-142	0.692	0.493	Proliferating basal
PSMD7	0.279833	1.82055e-140	1.90606e-140	0.886	0.8	Proliferating basal
USP14	0.263672	2.11431e-140	2.21145e-140	0.734	0.585	Proliferating basal
SERBP1	0.278769	2.51115e-140	2.62395e-140	0.99	0.978	Proliferating basal
SSBP1	0.273401	4.23475e-140	4.42067e-140	0.939	0.89	Proliferating basal
NAE1	0.254954	8.65099e-140	9.02199e-140	0.704	0.558	Proliferating basal
MFN2	0.250713	9.14146e-140	9.52421e-140	0.605	0.419	Proliferating basal
FAR1	0.263926	1.85565e-138	1.93147e-138	0.66	0.48	Proliferating basal
CALML3	0.344611	2.25693e-138	2.34685e-138	0.538	0.299	Proliferating basal
CDC123	0.253107	7.79171e-138	8.0943e-138	0.741	0.605	Proliferating basal
DHX15	0.254527	1.22701e-137	1.27342e-137	0.759	0.615	Proliferating basal
SMIM37	0.270193	6.58217e-137	6.82454e-137	0.789	0.665	Proliferating basal
NME2	0.265201	8.19039e-137	8.48375e-137	0.678	0.491	Proliferating basal
DRAP1	0.328919	1.56655e-136	1.62109e-136	0.861	0.782	Proliferating basal
SRRM1	0.268065	3.81273e-136	3.94166e-136	0.939	0.878	Proliferating basal
PRRG4	0.255765	9.63843e-135	9.95475e-135	0.857	0.747	Proliferating basal
PROM2	0.258141	2.97178e-134	3.06635e-134	0.657	0.441	Proliferating basal
BTG3	0.302032	3.81794e-131	3.93564e-131	0.86	0.757	Proliferating basal
FASN	0.328786	7.60736e-131	7.83433e-131	0.602	0.43	Proliferating basal
FAM129A	0.270282	7.69287e-131	7.91478e-131	0.636	0.449	Proliferating basal
UBE2M	0.318033	7.7995e-129	8.01678e-129	0.731	0.622	Proliferating basal
DDX21	0.319142	1.02677e-128	1.05436e-128	0.893	0.8	Proliferating basal
G3BP1	0.273078	1.1533e-128	1.18315e-128	0.822	0.724	Proliferating basal
PFDN2	0.261507	2.42299e-128	2.48334e-128	0.915	0.834	Proliferating basal
GARS	0.270931	1.56568e-125	1.60313e-125	0.607	0.442	Proliferating basal
GTF3A	0.25601	5.32568e-125	5.44787e-125	0.824	0.72	Proliferating basal
BRD7	0.250338	1.0226e-121	1.04507e-121	0.767	0.652	Proliferating basal
SYNCRIP	0.270292	3.51832e-121	3.59218e-121	0.867	0.773	Proliferating basal
PHIP	0.260907	1.81443e-120	1.85075e-120	0.847	0.738	Proliferating basal
CXCL14	0.41806	1.1466e-113	1.16844e-113	0.664	0.479	Proliferating basal
GSTM3	0.270036	1.3035e-113	1.32706e-113	0.53	0.363	Proliferating basal
FSCN1	0.27471	2.05749e-112	2.09269e-112	0.564	0.381	Proliferating basal
NAA20	0.268644	1.1026e-111	1.1204e-111	0.874	0.802	Proliferating basal
EIF5B	0.290527	5.60258e-107	5.68763e-107	0.93	0.886	Proliferating basal
CCND1	0.360039	1.77176e-100	1.79695e-100	0.86	0.797	Proliferating basal
GNL3	0.257594	3.00596e-98	3.04581e-98	0.784	0.699	Proliferating basal
HSPA1B	0.267747	5.77229e-95	5.84329e-95	0.942	0.919	Proliferating basal
NRARP	0.258634	1.56808e-90	1.58587e-90	0.606	0.458	Proliferating basal
KRT6B	0.31375	2.71482e-90	2.74302e-90	0.368	0.196	Proliferating basal
KRT16	0.363603	3.22051e-87	3.25089e-87	0.509	0.341	Proliferating basal
CYP1B1	0.340463	2.47774e-83	2.49876e-83	0.241	0.129	Proliferating basal
GJB2	0.277441	1.47478e-76	1.48589e-76	0.721	0.559	Proliferating basal
FDFT1	0.254808	5.08782e-72	5.12132e-72	0.778	0.686	Proliferating basal
IGFBP6	0.478883	4.09757e-67	4.12068e-67	0.543	0.437	Proliferating basal
SPRR1B	0.320977	5.3511e-61	5.37622e-61	0.308	0.18	Proliferating basal
SERPINB1	0.278445	6.51232e-61	6.53675e-61	0.893	0.881	Proliferating basal
LGALS7	0.347797	1.17028e-51	1.17357e-51	0.416	0.32	Proliferating basal
KRT14	0.566571	3.44596e-37	3.45241e-37	0.591	0.554	Proliferating basal
CCL20	0.392166	4.16401e-31	4.1679e-31	0.197	0.123	Proliferating basal
CSF3	0.280034	0.000428009	0.000428009	0.308	0.295	Proliferating basal
IGFBP6	1.88853	0	0	0.95	0.43	Proteasomal basal
KRT14	1.87422	0	0	0.919	0.545	Proteasomal basal
FST	1.57907	0	0	0.653	0.186	Proteasomal basal
COL17A1	1.51237	0	0	0.889	0.352	Proteasomal basal
CAV1	1.42632	0	0	0.826	0.284	Proteasomal basal
S100A2	1.30881	0	0	1	0.986	Proteasomal basal
GJB2	1.25904	0	0	0.885	0.566	Proteasomal basal
EMP3	1.23909	0	0	0.887	0.44	Proteasomal basal
KRT6A	1.22409	0	0	0.991	0.84	Proteasomal basal
S100A10	1.08904	0	0	1	0.971	Proteasomal basal
SERPINE2	1.00704	0	0	0.734	0.214	Proteasomal basal
CAVIN1	0.981542	0	0	0.952	0.568	Proteasomal basal
FLNA	0.967114	0	0	0.908	0.543	Proteasomal basal
SH3BGRL3	0.900704	0	0	0.998	0.966	Proteasomal basal
FSCN1	0.842981	0	0	0.838	0.386	Proteasomal basal
TXNDC17	0.807373	0	0	0.992	0.946	Proteasomal basal
ENO1	0.800097	0	0	1	0.985	Proteasomal basal
ITGA3	0.944721	0	0	0.889	0.6	Proteasomal basal
PFN1	0.63701	0	0	1	0.993	Proteasomal basal
COTL1	0.799361	0	3.61907e-307	0.628	0.22	Proteasomal basal
KRT5	0.833124	2.98766e-296	1.29181e-294	0.998	0.928	Proteasomal basal
MSN	0.822021	4.04736e-283	1.67046e-281	0.84	0.502	Proteasomal basal
TGM1	1.10627	2.03021e-282	8.01491e-281	0.719	0.291	Proteasomal basal
CDH13	0.701343	2.99615e-280	1.13354e-278	0.614	0.175	Proteasomal basal
PKM	0.58203	4.2022e-279	1.52624e-277	0.999	0.996	Proteasomal basal
PLP2	0.574292	7.23869e-271	2.52797e-269	0.997	0.926	Proteasomal basal
VSNL1	0.685615	1.1282e-268	3.79409e-267	0.833	0.425	Proteasomal basal
ITGA6	0.990816	3.44018e-254	1.1156e-252	0.875	0.64	Proteasomal basal
FXYD5	0.664937	6.06865e-254	1.90012e-252	0.792	0.417	Proteasomal basal
TMSB10	0.793127	1.53234e-252	4.6379e-251	1	1	Proteasomal basal
ADIRF	0.715506	1.98452e-248	5.81273e-247	0.999	0.912	Proteasomal basal
RAN	0.665996	3.89937e-247	1.10645e-245	0.994	0.966	Proteasomal basal
TIMP1	0.792638	5.53912e-244	1.5241e-242	0.994	0.924	Proteasomal basal
SLC38A5	0.658501	1.49587e-238	3.99486e-237	0.602	0.217	Proteasomal basal
TUBB6	0.800947	3.38314e-238	8.77682e-237	0.669	0.282	Proteasomal basal
TNFRSF12A	0.873893	2.05123e-237	5.17366e-236	0.866	0.628	Proteasomal basal
IFITM3	0.647919	2.38632e-218	5.85616e-217	0.998	0.934	Proteasomal basal
LAMA3	0.779352	8.5305e-218	2.03834e-216	0.793	0.471	Proteasomal basal
HMGA1	0.604545	6.63284e-215	1.54426e-213	0.989	0.903	Proteasomal basal
EFNB1	0.571489	3.84808e-210	8.73515e-209	0.766	0.406	Proteasomal basal
LDHA	0.655376	1.33286e-209	2.9518e-208	0.997	0.936	Proteasomal basal
LMNA	0.592958	3.53855e-208	7.65002e-207	0.999	0.979	Proteasomal basal
SFN	0.678844	3.47949e-206	7.34739e-205	0.998	0.944	Proteasomal basal
SLC7A5	0.661883	2.80732e-205	5.79328e-204	0.481	0.12	Proteasomal basal
CTNNAL1	0.618662	6.72389e-201	1.35673e-199	0.69	0.307	Proteasomal basal
SRM	0.775864	7.23441e-198	1.42801e-196	0.766	0.512	Proteasomal basal
PLEK2	0.506927	1.77647e-196	3.43199e-195	0.658	0.306	Proteasomal basal
UPP1	0.825538	2.78094e-196	5.26062e-195	0.671	0.335	Proteasomal basal
FGFBP1	0.862795	4.17382e-196	7.73435e-195	0.967	0.798	Proteasomal basal
ITGB4	0.709397	7.38856e-196	1.34176e-194	0.942	0.776	Proteasomal basal
NPM1	0.535511	1.05189e-194	1.87278e-193	1	0.996	Proteasomal basal
LAMC2	1.00826	7.58753e-194	1.3249e-192	0.727	0.443	Proteasomal basal
EBNA1BP2	0.696263	2.42025e-193	4.14639e-192	0.825	0.626	Proteasomal basal
SHC1	0.616566	7.83856e-190	1.31804e-188	0.817	0.512	Proteasomal basal
EIF5A	0.687797	5.05927e-188	8.3524e-187	0.969	0.896	Proteasomal basal
CD320	0.536893	6.39293e-188	1.03657e-186	0.723	0.358	Proteasomal basal
MT2A	1.23805	9.71541e-187	1.54765e-185	0.975	0.921	Proteasomal basal
CAV2	0.645317	2.2796e-185	3.56875e-184	0.902	0.722	Proteasomal basal
SNRPF	0.530885	3.15846e-185	4.86081e-184	0.987	0.937	Proteasomal basal
ADAMTS1	0.829259	8.65121e-184	1.30922e-182	0.547	0.167	Proteasomal basal
LAMB3	0.674048	3.21995e-183	4.79297e-182	0.959	0.76	Proteasomal basal
SPHK1	0.561089	1.53106e-182	2.24226e-181	0.518	0.21	Proteasomal basal
AP2B1	0.585921	5.45848e-182	7.86715e-181	0.844	0.605	Proteasomal basal
TRMT112	0.44353	1.62181e-181	2.30095e-180	0.992	0.927	Proteasomal basal
IL1R2	0.991599	6.22289e-177	8.6929e-176	0.501	0.155	Proteasomal basal
PA2G4	0.631709	6.34737e-177	8.73244e-176	0.973	0.877	Proteasomal basal
RHOD	0.573349	2.46379e-176	3.33899e-175	0.791	0.511	Proteasomal basal
C1QBP	0.570971	1.08299e-175	1.4461e-174	0.991	0.937	Proteasomal basal
NPM3	0.516662	5.74736e-175	7.56319e-174	0.749	0.446	Proteasomal basal
PRMT1	0.572239	7.96587e-175	1.03329e-173	0.949	0.839	Proteasomal basal
PGAM1	0.538791	5.49584e-174	7.02848e-173	0.977	0.906	Proteasomal basal
LTB4R	0.586272	1.94084e-173	2.44761e-172	0.872	0.546	Proteasomal basal
TSPAN4	0.517694	1.22896e-172	1.52862e-171	0.534	0.223	Proteasomal basal
NME1	0.580582	3.1542e-172	3.87029e-171	0.917	0.775	Proteasomal basal
GAPDH	0.428019	1.31871e-171	1.59652e-170	1	1	Proteasomal basal
PAICS	0.559693	6.0323e-170	7.20701e-169	0.809	0.518	Proteasomal basal
CAMK2N1	0.582633	1.7209e-169	2.02932e-168	0.297	0.039	Proteasomal basal
TUBA4A	0.66695	1.78475e-169	2.07763e-168	0.847	0.617	Proteasomal basal
ODC1	0.814775	8.33365e-169	9.57843e-168	0.782	0.531	Proteasomal basal
LGALS7B	1.01941	2.28332e-166	2.59156e-165	0.832	0.609	Proteasomal basal
SNRPE	0.471899	1.06997e-165	1.19942e-164	0.991	0.947	Proteasomal basal
SLC16A1	0.488883	2.04145e-165	2.26053e-164	0.544	0.207	Proteasomal basal
YBX1	0.504526	3.96993e-165	4.343e-164	0.999	0.997	Proteasomal basal
PROCR	0.42487	4.55053e-164	4.9189e-163	0.469	0.148	Proteasomal basal
CAPG	0.486413	5.89919e-164	6.30172e-163	0.934	0.774	Proteasomal basal
FSTL3	0.555842	2.66952e-163	2.81851e-162	0.421	0.157	Proteasomal basal
PPP1R14B	0.742658	1.85433e-162	1.93533e-161	0.907	0.749	Proteasomal basal
TAGLN2	0.489811	2.73848e-162	2.82561e-161	0.998	0.977	Proteasomal basal
ANXA2	0.437834	9.3296e-162	9.51828e-161	1	1	Proteasomal basal
CLTB	0.543898	1.45671e-161	1.46966e-160	0.974	0.895	Proteasomal basal
ITGB1	0.742624	4.03737e-161	4.0285e-160	0.953	0.862	Proteasomal basal
GSTO1	0.498822	5.55661e-161	5.48413e-160	0.977	0.86	Proteasomal basal
DRAP1	0.694628	5.749e-161	5.613e-160	0.91	0.787	Proteasomal basal
NRG1	0.541984	7.26073e-161	7.01356e-160	0.541	0.215	Proteasomal basal
C16orf74	0.535429	2.42496e-160	2.31775e-159	0.743	0.435	Proteasomal basal
ACTN1	0.685225	4.08602e-160	3.8647e-159	0.787	0.563	Proteasomal basal
DUSP7	0.501615	1.89996e-159	1.77852e-158	0.626	0.29	Proteasomal basal
CARD10	0.362052	1.53606e-158	1.42321e-157	0.386	0.106	Proteasomal basal
MDFI	0.453215	8.31388e-155	7.62526e-154	0.768	0.453	Proteasomal basal
EHD2	0.443847	1.16663e-154	1.0593e-153	0.597	0.285	Proteasomal basal
NHP2	0.516313	1.27474e-154	1.146e-153	0.944	0.849	Proteasomal basal
DST	0.608741	1.28081e-153	1.14017e-152	0.964	0.729	Proteasomal basal
TIMM13	0.475845	2.85357e-153	2.51557e-152	0.972	0.912	Proteasomal basal
NT5E	0.596851	3.59911e-153	3.1423e-152	0.532	0.249	Proteasomal basal
EIF3I	0.439966	2.72247e-152	2.35429e-151	0.975	0.897	Proteasomal basal
DDX21	0.696523	1.86547e-151	1.59797e-150	0.918	0.807	Proteasomal basal
KRT15	0.631641	2.08206e-151	1.76684e-150	0.988	0.902	Proteasomal basal
TPI1	0.412558	7.21596e-150	6.06675e-149	0.999	0.993	Proteasomal basal
PPIB	0.500759	9.10354e-150	7.5835e-149	0.997	0.968	Proteasomal basal
CFL1	0.392957	1.6636e-149	1.37323e-148	1	0.995	Proteasomal basal
PDPN	0.535188	3.9695e-149	3.24712e-148	0.667	0.307	Proteasomal basal
NOP16	0.510925	1.20179e-148	9.74306e-148	0.681	0.398	Proteasomal basal
TOMM40	0.57862	3.11798e-148	2.50542e-147	0.84	0.624	Proteasomal basal
TGFB1	0.450375	7.51684e-148	5.9871e-147	0.66	0.327	Proteasomal basal
RANBP1	0.597615	7.63675e-148	6.02971e-147	0.94	0.84	Proteasomal basal
ANXA8	0.559287	2.48873e-146	1.94807e-145	0.77	0.451	Proteasomal basal
PPIA	0.391633	5.75181e-145	4.4638e-144	0.999	0.997	Proteasomal basal
FAM213A	0.475387	8.50894e-145	6.54755e-144	0.981	0.887	Proteasomal basal
ARHGDIA	0.512215	2.25822e-144	1.72308e-143	0.93	0.814	Proteasomal basal
SNRPB	0.501216	1.10661e-143	8.37336e-143	0.982	0.921	Proteasomal basal
JAG2	0.491156	1.77595e-143	1.3327e-142	0.664	0.294	Proteasomal basal
TPM2	0.573892	3.47959e-143	2.58973e-142	0.715	0.426	Proteasomal basal
CYP26B1	0.266652	1.8889e-140	1.39441e-139	0.174	0.015	Proteasomal basal
TUBA1C	0.559462	4.71667e-140	3.45382e-139	0.968	0.879	Proteasomal basal
HMGA2	0.365664	1.15071e-139	8.35879e-139	0.304	0.079	Proteasomal basal
TNFRSF21	0.481102	1.38103e-139	9.9522e-139	0.864	0.661	Proteasomal basal
TRIM47	0.440888	2.18532e-139	1.56242e-138	0.746	0.436	Proteasomal basal
DKK1	0.805208	2.75957e-139	1.95757e-138	0.341	0.089	Proteasomal basal
FYB1	0.535532	3.18855e-139	2.24434e-138	0.471	0.153	Proteasomal basal
MRTO4	0.533359	6.22475e-139	4.34775e-138	0.741	0.495	Proteasomal basal
PLTP	0.536072	3.19775e-138	2.21646e-137	0.731	0.43	Proteasomal basal
HSP90AB1	0.454196	2.00368e-137	1.37829e-136	1	0.998	Proteasomal basal
MIB2	0.460681	2.23135e-137	1.52336e-136	0.788	0.523	Proteasomal basal
SERPINH1	0.449702	2.54372e-137	1.72366e-136	0.721	0.4	Proteasomal basal
PDCD5	0.547914	3.19042e-137	2.14585e-136	0.927	0.82	Proteasomal basal
HMOX2	0.469887	8.80527e-137	5.87881e-136	0.795	0.574	Proteasomal basal
TP63	0.508263	3.40217e-136	2.25487e-135	0.863	0.578	Proteasomal basal
SERPINE1	0.746935	5.30545e-136	3.49083e-135	0.368	0.107	Proteasomal basal
CD44	0.509198	9.62479e-136	6.28727e-135	0.987	0.882	Proteasomal basal
NOP56	0.559922	1.728e-135	1.12073e-134	0.835	0.656	Proteasomal basal
PSMA7	0.507209	3.44164e-135	2.21632e-134	0.992	0.975	Proteasomal basal
CEMIP	0.543733	1.22694e-134	7.84549e-134	0.613	0.229	Proteasomal basal
FBL	0.441528	1.49872e-134	9.51634e-134	0.967	0.846	Proteasomal basal
S100A14	0.570487	2.1318e-134	1.34422e-133	0.997	0.946	Proteasomal basal
YWHAQ	0.437406	2.6453e-134	1.65651e-133	0.967	0.894	Proteasomal basal
GJA1	0.391477	1.11541e-133	6.93695e-133	0.37	0.101	Proteasomal basal
SLC39A1	0.450144	1.46846e-133	9.07048e-133	0.863	0.652	Proteasomal basal
HRAS	0.499481	3.62826e-133	2.22598e-132	0.903	0.732	Proteasomal basal
SLC43A3	0.509058	1.12925e-132	6.8816e-132	0.685	0.359	Proteasomal basal
LAD1	0.453436	3.2674e-132	1.97786e-131	0.87	0.639	Proteasomal basal
ACTB	0.499401	1.24665e-131	7.49644e-131	1	1	Proteasomal basal
CAVIN3	0.468893	4.7241e-131	2.82203e-130	0.705	0.422	Proteasomal basal
IMPDH1	0.387405	6.26304e-131	3.71689e-130	0.505	0.224	Proteasomal basal
STOML2	0.454013	8.3399e-131	4.91729e-130	0.932	0.823	Proteasomal basal
LYAR	0.503596	1.29959e-130	7.61307e-130	0.601	0.33	Proteasomal basal
TUBB	0.52713	3.07686e-130	1.79089e-129	0.983	0.898	Proteasomal basal
RAB34	0.449396	1.02691e-129	5.93907e-129	0.858	0.617	Proteasomal basal
AHCY	0.454757	2.60222e-128	1.49546e-127	0.911	0.734	Proteasomal basal
BOP1	0.40805	2.75745e-128	1.57469e-127	0.583	0.298	Proteasomal basal
LTB4R2	0.411756	1.10607e-126	6.27696e-126	0.588	0.255	Proteasomal basal
LDHB	0.386664	2.33412e-126	1.31639e-125	0.999	0.988	Proteasomal basal
PHB	0.46706	2.97293e-126	1.66631e-125	0.938	0.846	Proteasomal basal
CDCP1	0.496778	3.51774e-126	1.95958e-125	0.631	0.353	Proteasomal basal
AEBP1	0.30433	7.07578e-125	3.91757e-124	0.25	0.05	Proteasomal basal
KRT17	0.560041	1.63294e-124	8.98611e-124	1	0.967	Proteasomal basal
P3H2	0.264884	2.08207e-124	1.13887e-123	0.225	0.041	Proteasomal basal
MYO1B	0.604771	2.28238e-124	1.24096e-123	0.617	0.386	Proteasomal basal
PRNP	0.450346	2.89357e-124	1.56391e-123	0.93	0.747	Proteasomal basal
IFRD2	0.478327	3.78199e-124	2.03198e-123	0.73	0.497	Proteasomal basal
CCT2	0.488629	5.1665e-124	2.75952e-123	0.918	0.809	Proteasomal basal
DKC1	0.518738	1.08942e-123	5.78477e-123	0.783	0.573	Proteasomal basal
ATP1B3	0.387066	1.95316e-122	1.03108e-121	0.998	0.942	Proteasomal basal
OCIAD2	0.434444	2.08884e-121	1.09634e-120	0.943	0.871	Proteasomal basal
HSPE1	0.446453	3.48455e-121	1.81837e-120	0.999	0.986	Proteasomal basal
TINAGL1	0.514534	5.58221e-121	2.89637e-120	0.706	0.414	Proteasomal basal
PFDN2	0.504888	3.33868e-120	1.72246e-119	0.93	0.84	Proteasomal basal
IMPDH2	0.407407	6.75221e-120	3.46385e-119	0.974	0.888	Proteasomal basal
NCS1	0.417827	7.18659e-120	3.66597e-119	0.658	0.361	Proteasomal basal
SOX15	0.398997	7.33711e-120	3.72184e-119	0.811	0.531	Proteasomal basal
SLIRP	0.471524	1.20386e-119	6.07282e-119	0.979	0.954	Proteasomal basal
LPCAT1	0.311071	9.472e-119	4.7417e-118	0.384	0.128	Proteasomal basal
FJX1	0.415447	9.50429e-119	4.7417e-118	0.444	0.175	Proteasomal basal
PSMG1	0.457546	1.17719e-118	5.84093e-118	0.754	0.516	Proteasomal basal
IMP4	0.428549	1.54281e-118	7.61343e-118	0.779	0.56	Proteasomal basal
HIF1A	0.518102	3.82762e-118	1.87864e-117	0.907	0.724	Proteasomal basal
RRP9	0.373811	7.59006e-118	3.70525e-117	0.536	0.27	Proteasomal basal
CCT5	0.51145	9.85795e-118	4.78664e-117	0.924	0.82	Proteasomal basal
CD109	0.488138	1.35488e-117	6.54376e-117	0.682	0.392	Proteasomal basal
PDLIM7	0.384484	3.04073e-117	1.46084e-116	0.569	0.295	Proteasomal basal
GSDME	0.346375	4.3697e-117	2.08826e-116	0.579	0.253	Proteasomal basal
PTMA	0.343902	2.89525e-116	1.37638e-115	1	1	Proteasomal basal
F12	0.372001	3.37179e-116	1.59458e-115	0.504	0.22	Proteasomal basal
LGALS1	0.670766	3.69092e-116	1.73645e-115	0.551	0.257	Proteasomal basal
CDK4	0.425143	6.70539e-116	3.1384e-115	0.831	0.583	Proteasomal basal
S100A16	0.480748	1.44202e-115	6.71463e-115	0.994	0.929	Proteasomal basal
SNRPD2	0.337796	1.5477e-115	7.16993e-115	0.997	0.971	Proteasomal basal
COL18A1	0.385298	1.93929e-115	8.93845e-115	0.61	0.284	Proteasomal basal
CCT6A	0.464497	2.82616e-115	1.29604e-114	0.937	0.856	Proteasomal basal
INF2	0.37489	3.01137e-115	1.37403e-114	0.57	0.284	Proteasomal basal
MIF	0.475468	8.8155e-115	4.00224e-114	0.988	0.968	Proteasomal basal
HSPA8	0.547646	2.27527e-114	1.02783e-113	0.994	0.981	Proteasomal basal
HSPD1	0.445211	2.56623e-114	1.15353e-113	0.994	0.961	Proteasomal basal
RIN1	0.321257	4.58515e-114	2.0509e-113	0.503	0.219	Proteasomal basal
C20orf27	0.382481	4.80861e-114	2.1403e-113	0.63	0.339	Proteasomal basal
TFPI2	0.606013	4.9386e-114	2.18744e-113	0.375	0.138	Proteasomal basal
ACSL4	0.485557	8.96757e-114	3.9527e-113	0.649	0.397	Proteasomal basal
ANXA5	0.524826	1.02448e-113	4.49384e-113	0.934	0.877	Proteasomal basal
TUBA1B	0.601603	1.81588e-113	7.92703e-113	0.961	0.92	Proteasomal basal
COL7A1	0.444816	1.84354e-113	8.00926e-113	0.744	0.413	Proteasomal basal
PKP3	0.418763	6.36064e-113	2.75022e-112	0.906	0.764	Proteasomal basal
HOPX	0.387675	4.04427e-112	1.74038e-111	0.444	0.155	Proteasomal basal
EIF4A1	0.401725	1.86386e-111	7.98294e-111	0.987	0.953	Proteasomal basal
ARPC2	0.369823	9.41561e-111	4.01379e-110	1	0.985	Proteasomal basal
NIP7	0.395476	1.74895e-110	7.42079e-110	0.655	0.396	Proteasomal basal
NCL	0.54463	2.13582e-110	9.02011e-110	0.988	0.947	Proteasomal basal
HSP90B1	0.505407	4.87351e-110	2.04868e-109	0.98	0.955	Proteasomal basal
LSM7	0.426882	2.38301e-109	9.97133e-109	0.964	0.908	Proteasomal basal
TCP1	0.448449	5.55512e-109	2.31379e-108	0.917	0.809	Proteasomal basal
SQOR	0.481995	6.52104e-109	2.7037e-108	0.795	0.621	Proteasomal basal
PLEC	0.529921	1.84344e-108	7.60837e-108	0.877	0.77	Proteasomal basal
CACYBP	0.423634	2.31818e-108	9.52445e-108	0.87	0.72	Proteasomal basal
SLC35F2	0.292615	3.27521e-108	1.33959e-107	0.376	0.128	Proteasomal basal
CCT3	0.428261	3.78164e-108	1.53979e-107	0.948	0.865	Proteasomal basal
NAA10	0.414777	7.71832e-108	3.12868e-107	0.826	0.657	Proteasomal basal
PGK1	0.440899	3.08196e-107	1.24374e-106	0.972	0.933	Proteasomal basal
NRCAM	0.303322	3.36697e-107	1.35275e-106	0.225	0.042	Proteasomal basal
ARL2	0.373621	1.05448e-106	4.21792e-106	0.843	0.646	Proteasomal basal
HRH1	0.341583	2.56451e-106	1.02131e-105	0.409	0.14	Proteasomal basal
IGFBP7	0.341955	1.247e-105	4.94444e-105	0.951	0.658	Proteasomal basal
IFITM2	0.490717	3.51221e-105	1.38656e-104	0.889	0.703	Proteasomal basal
VDAC1	0.4286	9.17101e-105	3.60488e-104	0.97	0.912	Proteasomal basal
STRAP	0.425852	1.14828e-104	4.49412e-104	0.875	0.744	Proteasomal basal
LRRC59	0.518652	1.2274e-104	4.78317e-104	0.745	0.571	Proteasomal basal
PLOD3	0.286044	2.34277e-104	9.09075e-104	0.409	0.16	Proteasomal basal
SNU13	0.394516	2.81092e-104	1.08609e-103	0.976	0.947	Proteasomal basal
PDLIM1	0.362542	4.07681e-104	1.56854e-103	0.997	0.979	Proteasomal basal
TNC	0.488452	8.01092e-104	3.06916e-103	0.934	0.774	Proteasomal basal
EIF1AX	0.425342	9.22017e-104	3.51761e-103	0.965	0.892	Proteasomal basal
MAP4	0.407043	1.13684e-103	4.31905e-103	0.753	0.521	Proteasomal basal
PLCD3	0.360318	1.93319e-102	7.31391e-102	0.589	0.317	Proteasomal basal
POLR2L	0.344985	2.47856e-102	9.33832e-102	1	0.994	Proteasomal basal
CDC37	0.40858	2.69207e-102	1.01008e-101	0.919	0.818	Proteasomal basal
SNRPD1	0.40912	2.85343e-102	1.06622e-101	0.968	0.91	Proteasomal basal
CCT8	0.393208	4.55682e-102	1.69574e-101	0.955	0.861	Proteasomal basal
CD99	0.388181	6.73347e-102	2.49551e-101	0.957	0.877	Proteasomal basal
PRDX4	0.433115	7.88608e-102	2.9108e-101	0.877	0.742	Proteasomal basal
ECM1	0.466232	1.50139e-101	5.51927e-101	0.353	0.11	Proteasomal basal
RBM8A	0.401426	1.54378e-101	5.65224e-101	0.972	0.916	Proteasomal basal
TNS4	0.499542	3.70628e-101	1.35153e-100	0.821	0.609	Proteasomal basal
STMN3	0.320054	4.33312e-101	1.57379e-100	0.424	0.17	Proteasomal basal
DCTPP1	0.44648	2.38553e-100	8.62974e-100	0.78	0.599	Proteasomal basal
AK4	0.329973	3.49604e-100	1.25969e-99	0.457	0.194	Proteasomal basal
APRT	0.417179	1.85782e-99	6.66758e-99	0.985	0.948	Proteasomal basal
PRELID1	0.44915	2.77317e-99	9.91355e-99	0.957	0.898	Proteasomal basal
CTPS1	0.35078	3.03438e-99	1.08048e-98	0.508	0.243	Proteasomal basal
CCND2	0.490784	3.44321e-99	1.22126e-98	0.655	0.396	Proteasomal basal
PSMA2	0.330692	7.15873e-99	2.52923e-98	0.975	0.926	Proteasomal basal
UGDH	0.395946	1.37903e-98	4.85334e-98	0.784	0.562	Proteasomal basal
SRSF2	0.376227	1.5455e-98	5.41821e-98	0.975	0.923	Proteasomal basal
BNC1	0.328639	2.47547e-98	8.64512e-98	0.397	0.158	Proteasomal basal
KRT13	0.283413	3.4512e-98	1.20065e-97	0.817	0.538	Proteasomal basal
CMSS1	0.434819	2.39822e-97	8.31138e-97	0.677	0.43	Proteasomal basal
ZNF593	0.398466	7.21774e-97	2.49191e-96	0.825	0.669	Proteasomal basal
KPNB1	0.467538	7.73796e-97	2.66139e-96	0.912	0.794	Proteasomal basal
SNHG15	0.392855	1.09487e-96	3.75146e-96	0.751	0.507	Proteasomal basal
C19orf48	0.406702	1.54213e-96	5.2641e-96	0.696	0.443	Proteasomal basal
NDUFAF8	0.424586	3.52878e-96	1.20005e-95	0.881	0.752	Proteasomal basal
NCLN	0.362722	3.88904e-96	1.31763e-95	0.574	0.327	Proteasomal basal
SERBP1	0.390605	7.979e-96	2.69328e-95	0.999	0.979	Proteasomal basal
FKBP4	0.41777	1.04722e-95	3.52176e-95	0.819	0.647	Proteasomal basal
CCT7	0.39509	1.18367e-95	3.96594e-95	0.93	0.845	Proteasomal basal
CD3EAP	0.329972	3.16912e-95	1.05793e-94	0.413	0.172	Proteasomal basal
PSMB3	0.386438	1.98346e-94	6.59701e-94	0.96	0.906	Proteasomal basal
SRP72	0.418761	3.43487e-94	1.13827e-93	0.862	0.701	Proteasomal basal
FERMT1	0.413448	1.05491e-93	3.48312e-93	0.662	0.398	Proteasomal basal
HOMER3	0.385473	1.37427e-93	4.52116e-93	0.713	0.453	Proteasomal basal
CRIP2	0.432024	1.78976e-93	5.86678e-93	0.704	0.486	Proteasomal basal
EIF2S1	0.399727	9.84575e-93	3.21581e-92	0.754	0.566	Proteasomal basal
UBA52	0.290902	4.27456e-92	1.39115e-91	1	1	Proteasomal basal
EIF2S2	0.416582	5.6244e-92	1.82391e-91	0.98	0.931	Proteasomal basal
C19orf24	0.360782	5.74955e-92	1.85786e-91	0.787	0.601	Proteasomal basal
NOP58	0.45057	5.77077e-92	1.85811e-91	0.809	0.656	Proteasomal basal
TPM3	0.44167	6.83851e-92	2.19412e-91	0.931	0.853	Proteasomal basal
KCNN4	0.365616	7.52546e-92	2.40603e-91	0.48	0.228	Proteasomal basal
ABCE1	0.405368	2.10604e-91	6.70976e-91	0.699	0.493	Proteasomal basal
ARNTL2	0.380987	2.72116e-91	8.63919e-91	0.514	0.262	Proteasomal basal
PHLDA1	0.555672	4.80111e-91	1.51896e-90	0.603	0.328	Proteasomal basal
PDLIM4	0.425601	6.00969e-91	1.89472e-90	0.708	0.492	Proteasomal basal
SSBP1	0.399211	6.12481e-91	1.92434e-90	0.96	0.893	Proteasomal basal
POLD2	0.382618	7.34703e-91	2.30038e-90	0.8	0.588	Proteasomal basal
ESYT1	0.338118	1.43538e-90	4.47878e-90	0.586	0.343	Proteasomal basal
FAM89A	0.314729	2.55492e-90	7.94474e-90	0.412	0.162	Proteasomal basal
MAP4K4	0.515772	2.78394e-90	8.62737e-90	0.623	0.434	Proteasomal basal
FAT1	0.464311	4.15351e-90	1.28278e-89	0.67	0.442	Proteasomal basal
PSMD8	0.389955	8.76953e-90	2.69923e-89	0.96	0.909	Proteasomal basal
RAC2	0.297989	9.16154e-90	2.81036e-89	0.4	0.172	Proteasomal basal
PDIA6	0.383042	1.81252e-89	5.54131e-89	0.976	0.94	Proteasomal basal
SH3BP1	0.332487	2.45589e-89	7.48304e-89	0.608	0.343	Proteasomal basal
GNA15	0.388529	2.77151e-89	8.4165e-89	0.751	0.543	Proteasomal basal
PNP	0.39302	3.73366e-89	1.13005e-88	0.56	0.33	Proteasomal basal
AGTRAP	0.365613	4.8785e-89	1.47165e-88	0.728	0.505	Proteasomal basal
CCT4	0.356658	1.45666e-88	4.37964e-88	0.94	0.84	Proteasomal basal
LTBP1	0.282213	2.97509e-88	8.91544e-88	0.3	0.101	Proteasomal basal
PSMD2	0.42888	9.80556e-88	2.92877e-87	0.854	0.738	Proteasomal basal
EIF6	0.39414	1.01004e-87	3.00695e-87	0.945	0.877	Proteasomal basal
TGFB1I1	0.270582	1.48892e-87	4.41811e-87	0.382	0.14	Proteasomal basal
TAX1BP3	0.301079	1.91779e-87	5.67216e-87	0.968	0.849	Proteasomal basal
IRS1	0.371967	1.99439e-87	5.87958e-87	0.587	0.297	Proteasomal basal
AGPAT5	0.324058	2.19859e-87	6.46058e-87	0.443	0.211	Proteasomal basal
TOMM22	0.344908	2.82812e-87	8.28366e-87	0.914	0.815	Proteasomal basal
SLC39A14	0.260489	4.79714e-87	1.40058e-86	0.339	0.125	Proteasomal basal
DCUN1D5	0.380773	1.42226e-86	4.13915e-86	0.709	0.513	Proteasomal basal
ITGB6	0.430376	2.40501e-86	6.97684e-86	0.487	0.265	Proteasomal basal
FKBP1A	0.325045	3.11828e-86	9.01721e-86	0.955	0.897	Proteasomal basal
GNL3	0.41734	3.70079e-86	1.06677e-85	0.855	0.704	Proteasomal basal
TIMM50	0.349449	5.26282e-86	1.51223e-85	0.671	0.455	Proteasomal basal
PTHLH	0.697112	5.61524e-86	1.6084e-85	0.462	0.229	Proteasomal basal
SDF2L1	0.463921	6.90089e-86	1.97044e-85	0.7	0.52	Proteasomal basal
NDUFAF2	0.415605	8.80017e-86	2.50488e-85	0.734	0.558	Proteasomal basal
SURF4	0.360646	1.49058e-85	4.22953e-85	0.851	0.683	Proteasomal basal
ATIC	0.351308	1.50921e-85	4.26904e-85	0.687	0.457	Proteasomal basal
IRAK1	0.417874	1.90957e-85	5.38475e-85	0.66	0.455	Proteasomal basal
NME2	0.37831	2.14572e-85	6.03194e-85	0.719	0.505	Proteasomal basal
SERPINB5	0.417073	3.92332e-85	1.0995e-84	0.921	0.763	Proteasomal basal
CAPN2	0.370424	4.79119e-85	1.33859e-84	0.968	0.913	Proteasomal basal
TMA7	0.32714	9.02178e-85	2.51281e-84	1	0.997	Proteasomal basal
GJB3	0.392927	1.98188e-84	5.50322e-84	0.793	0.584	Proteasomal basal
MCM7	0.499279	3.42353e-84	9.47732e-84	0.582	0.347	Proteasomal basal
PHF5A	0.331726	3.52937e-84	9.74063e-84	0.761	0.539	Proteasomal basal
MYDGF	0.400883	4.10858e-84	1.13048e-83	0.932	0.843	Proteasomal basal
SEC61G	0.391397	4.52364e-84	1.24093e-83	0.969	0.941	Proteasomal basal
WDR43	0.416172	5.54702e-84	1.51708e-83	0.802	0.644	Proteasomal basal
TYMP	0.44274	5.81172e-84	1.5847e-83	0.926	0.82	Proteasomal basal
RRP15	0.367109	6.05406e-84	1.64583e-83	0.704	0.503	Proteasomal basal
MCAM	0.376434	6.70406e-84	1.8171e-83	0.554	0.267	Proteasomal basal
BRIX1	0.381848	8.93259e-84	2.41393e-83	0.737	0.551	Proteasomal basal
UTP11	0.353912	9.09829e-84	2.45141e-83	0.753	0.556	Proteasomal basal
EIF3B	0.434045	1.0217e-83	2.74469e-83	0.797	0.671	Proteasomal basal
PNO1	0.369166	1.37992e-83	3.69608e-83	0.6	0.382	Proteasomal basal
ITGB1BP1	0.365368	4.11047e-83	1.09774e-82	0.671	0.469	Proteasomal basal
MAP7D1	0.394574	6.53973e-83	1.74137e-82	0.766	0.589	Proteasomal basal
MT1E	0.607291	1.37544e-82	3.65176e-82	0.92	0.862	Proteasomal basal
TARS	0.387269	1.72425e-82	4.5645e-82	0.696	0.497	Proteasomal basal
MCM6	0.432142	2.36683e-82	6.24733e-82	0.381	0.154	Proteasomal basal
JPT1	0.328988	2.75283e-82	7.24513e-82	0.982	0.933	Proteasomal basal
PHB2	0.349954	3.1793e-82	8.34338e-82	0.959	0.872	Proteasomal basal
PSMB2	0.355367	3.44647e-82	9.01843e-82	0.911	0.807	Proteasomal basal
MARVELD1	0.316911	3.5958e-82	9.38214e-82	0.509	0.226	Proteasomal basal
MCM3	0.468406	4.12873e-82	1.07418e-81	0.598	0.375	Proteasomal basal
FHL2	0.325198	4.9778e-82	1.29138e-81	0.926	0.753	Proteasomal basal
RBBP8	0.419317	1.50574e-81	3.89519e-81	0.717	0.501	Proteasomal basal
TAF1D	0.391682	1.6766e-81	4.32485e-81	0.896	0.76	Proteasomal basal
CCDC86	0.281005	3.00675e-81	7.73408e-81	0.421	0.197	Proteasomal basal
ARPC5L	0.370262	3.9286e-81	1.00767e-80	0.893	0.779	Proteasomal basal
TUSC1	0.36081	4.48394e-81	1.14688e-80	0.584	0.357	Proteasomal basal
NIFK	0.37916	7.61547e-81	1.94237e-80	0.797	0.623	Proteasomal basal
ACTG1	0.346536	7.9945e-81	2.03334e-80	1	1	Proteasomal basal
S100A11	0.337587	8.28962e-81	2.10251e-80	1	1	Proteasomal basal
ABL2	0.379048	1.56113e-80	3.94849e-80	0.458	0.241	Proteasomal basal
GPATCH4	0.384162	3.44666e-80	8.69325e-80	0.674	0.464	Proteasomal basal
PDAP1	0.369124	1.09449e-79	2.7529e-79	0.915	0.817	Proteasomal basal
IFITM1	0.436015	1.21759e-79	3.05405e-79	0.774	0.516	Proteasomal basal
NDRG1	0.608936	1.51731e-79	3.79537e-79	0.745	0.531	Proteasomal basal
FKBP11	0.360428	1.96568e-79	4.90339e-79	0.676	0.439	Proteasomal basal
HNRNPAB	0.471074	2.64634e-79	6.58323e-79	0.9	0.798	Proteasomal basal
SRSF3	0.335819	2.82101e-79	6.99858e-79	0.994	0.964	Proteasomal basal
SIGMAR1	0.314115	3.72763e-79	9.22259e-79	0.566	0.325	Proteasomal basal
WNT10A	0.27229	4.09959e-79	1.01153e-78	0.391	0.141	Proteasomal basal
WDR36	0.327398	4.42867e-79	1.08976e-78	0.586	0.353	Proteasomal basal
HSPA9	0.350917	1.10089e-78	2.70164e-78	0.941	0.855	Proteasomal basal
NOLC1	0.400066	1.21747e-78	2.97968e-78	0.715	0.528	Proteasomal basal
CBX3	0.363317	1.52333e-78	3.71824e-78	0.947	0.872	Proteasomal basal
GRPEL1	0.371623	4.05826e-78	9.87908e-78	0.721	0.543	Proteasomal basal
MCM5	0.43481	5.68517e-78	1.38025e-77	0.505	0.267	Proteasomal basal
RPF2	0.362125	6.45239e-78	1.56234e-77	0.693	0.505	Proteasomal basal
PSMB1	0.360164	6.59849e-78	1.59347e-77	0.992	0.973	Proteasomal basal
MET	0.417994	6.82445e-78	1.64366e-77	0.768	0.587	Proteasomal basal
WDR4	0.253884	7.02137e-78	1.68661e-77	0.378	0.164	Proteasomal basal
CALD1	0.417201	7.05598e-78	1.69046e-77	0.539	0.277	Proteasomal basal
MCM2	0.316797	7.46244e-78	1.78313e-77	0.345	0.138	Proteasomal basal
NGFR	0.342507	9.13006e-78	2.17588e-77	0.53	0.273	Proteasomal basal
NEDD8	0.294873	1.23832e-77	2.94343e-77	0.983	0.959	Proteasomal basal
EIF5B	0.441055	1.46902e-77	3.4827e-77	0.938	0.889	Proteasomal basal
PXN	0.34529	1.70295e-77	4.02677e-77	0.632	0.426	Proteasomal basal
SUB1	0.311431	1.71278e-77	4.0395e-77	0.988	0.961	Proteasomal basal
NRIP1	0.394095	3.35624e-77	7.895e-77	0.569	0.35	Proteasomal basal
AC245041.2	0.313472	3.47032e-77	8.14224e-77	0.568	0.311	Proteasomal basal
DDX39A	0.364403	5.67804e-77	1.32878e-76	0.7	0.461	Proteasomal basal
TMEM147	0.334213	1.18852e-76	2.77423e-76	0.876	0.765	Proteasomal basal
COL27A1	0.262373	1.25843e-76	2.92988e-76	0.334	0.128	Proteasomal basal
GDI2	0.315662	1.58824e-76	3.6883e-76	0.949	0.874	Proteasomal basal
CCDC137	0.342506	1.60854e-76	3.72591e-76	0.655	0.428	Proteasomal basal
ADK	0.311087	1.78103e-76	4.11496e-76	0.768	0.549	Proteasomal basal
ATP5MC1	0.341703	2.81039e-76	6.47675e-76	0.964	0.911	Proteasomal basal
SYNCRIP	0.413053	4.33486e-76	9.96469e-76	0.889	0.779	Proteasomal basal
BNIP3	0.360964	4.44919e-76	1.02017e-75	0.667	0.403	Proteasomal basal
LGALS7	0.794901	5.02704e-76	1.14976e-75	0.488	0.325	Proteasomal basal
TMEM158	0.263242	3.32521e-75	7.58615e-75	0.258	0.08	Proteasomal basal
ABCF2.1	0.298858	3.33585e-75	7.59136e-75	0.548	0.324	Proteasomal basal
TMEM43	0.32116	3.73209e-75	8.47185e-75	0.699	0.479	Proteasomal basal
TOMM5	0.399638	4.31636e-75	9.77371e-75	0.701	0.514	Proteasomal basal
AP2M1	0.289763	4.95398e-75	1.11896e-74	0.968	0.898	Proteasomal basal
DKK3	0.324008	5.78527e-75	1.30348e-74	0.621	0.318	Proteasomal basal
TRMT1	0.262162	6.27447e-75	1.4102e-74	0.492	0.26	Proteasomal basal
IFNGR2	0.316166	7.9136e-75	1.77421e-74	0.715	0.487	Proteasomal basal
GLS	0.402753	8.06898e-75	1.80459e-74	0.644	0.428	Proteasomal basal
PSMD13	0.353834	9.59613e-75	2.14086e-74	0.832	0.683	Proteasomal basal
NOC2L	0.327312	9.88722e-75	2.20039e-74	0.699	0.498	Proteasomal basal
PUM3	0.398568	9.9387e-75	2.20644e-74	0.753	0.602	Proteasomal basal
FABP5	0.413837	1.06253e-74	2.35312e-74	0.957	0.874	Proteasomal basal
METTL26	0.309108	2.30229e-74	5.08632e-74	0.807	0.63	Proteasomal basal
TSPO	0.27606	3.29129e-74	7.25362e-74	1	0.993	Proteasomal basal
DCAF13	0.359986	3.78413e-74	8.3196e-74	0.69	0.518	Proteasomal basal
IPO5	0.363599	1.04049e-73	2.28205e-73	0.69	0.513	Proteasomal basal
PPP1R18	0.250065	1.8813e-73	4.1162e-73	0.409	0.182	Proteasomal basal
SOWAHC	0.37401	2.24964e-73	4.91027e-73	0.677	0.447	Proteasomal basal
XRCC6	0.327705	2.55465e-73	5.56264e-73	0.96	0.903	Proteasomal basal
CPM	0.264114	2.85676e-73	6.2056e-73	0.289	0.095	Proteasomal basal
CD47	0.353081	2.91388e-73	6.31457e-73	0.816	0.659	Proteasomal basal
EXOSC5	0.276796	4.53631e-73	9.80707e-73	0.537	0.309	Proteasomal basal
ELOC	0.322143	8.61603e-73	1.85828e-72	0.931	0.851	Proteasomal basal
BZW1	0.390464	1.34726e-72	2.89885e-72	0.934	0.856	Proteasomal basal
YRDC	0.317321	1.44921e-72	3.11084e-72	0.566	0.349	Proteasomal basal
POLR2F	0.322844	1.72131e-72	3.68619e-72	0.851	0.716	Proteasomal basal
ZPR1	0.302706	1.92274e-72	4.10787e-72	0.595	0.386	Proteasomal basal
HAS3	0.42062	2.15181e-72	4.5865e-72	0.632	0.376	Proteasomal basal
GADD45GIP1	0.32678	2.99153e-72	6.36138e-72	0.946	0.888	Proteasomal basal
IPO4	0.253192	3.05727e-72	6.48598e-72	0.443	0.215	Proteasomal basal
SHMT2	0.293793	3.7998e-72	8.04248e-72	0.69	0.454	Proteasomal basal
AHNAK2	0.427971	4.06293e-72	8.57939e-72	0.791	0.631	Proteasomal basal
AP2S1	0.327956	5.67027e-72	1.19457e-71	0.953	0.88	Proteasomal basal
PAK1IP1	0.334965	1.0754e-71	2.26033e-71	0.657	0.438	Proteasomal basal
IARS	0.362849	1.10668e-71	2.3207e-71	0.666	0.471	Proteasomal basal
UFD1	0.355628	2.20977e-71	4.62321e-71	0.804	0.646	Proteasomal basal
AREG	0.921587	2.43161e-71	5.07564e-71	0.634	0.446	Proteasomal basal
CHCHD2	0.30696	2.6875e-71	5.5969e-71	0.999	0.998	Proteasomal basal
PPM1G	0.378726	2.80323e-71	5.82457e-71	0.9	0.806	Proteasomal basal
UCHL3	0.357843	4.08006e-71	8.45821e-71	0.799	0.646	Proteasomal basal
PWP1	0.31738	4.77835e-71	9.88325e-71	0.737	0.546	Proteasomal basal
SUPT16H	0.388031	6.12489e-71	1.26396e-70	0.788	0.623	Proteasomal basal
LTBP4	0.318867	8.38805e-71	1.72706e-70	0.797	0.581	Proteasomal basal
RBM3	0.361285	9.32184e-71	1.91499e-70	0.987	0.939	Proteasomal basal
CDC123	0.314512	9.47895e-71	1.94286e-70	0.779	0.615	Proteasomal basal
YWHAG	0.354444	1.04071e-70	2.12831e-70	0.826	0.664	Proteasomal basal
PSMA1	0.316009	1.07181e-70	2.18698e-70	0.952	0.881	Proteasomal basal
DEK	0.375542	2.7171e-70	5.53168e-70	0.95	0.868	Proteasomal basal
PSMB5	0.31365	2.90795e-70	5.90698e-70	0.967	0.925	Proteasomal basal
RAB22A	0.327667	3.44607e-70	6.98444e-70	0.666	0.474	Proteasomal basal
PDCD11	0.311187	3.66501e-70	7.41165e-70	0.534	0.316	Proteasomal basal
POLR3H	0.282494	3.72328e-70	7.51276e-70	0.488	0.283	Proteasomal basal
PSMB7	0.322726	5.98434e-70	1.20483e-69	0.957	0.896	Proteasomal basal
TSR1	0.334268	1.02494e-69	2.05896e-69	0.64	0.439	Proteasomal basal
EEF1B2	0.307935	1.7435e-69	3.4947e-69	1	0.994	Proteasomal basal
SF3B5	0.315511	2.0009e-69	4.00179e-69	0.955	0.91	Proteasomal basal
PIEZO1	0.289351	2.05205e-69	4.09507e-69	0.45	0.232	Proteasomal basal
C8orf33	0.333349	2.07038e-69	4.1226e-69	0.706	0.519	Proteasomal basal
YDJC	0.276386	2.50924e-69	4.98554e-69	0.59	0.369	Proteasomal basal
CRTAP	0.317832	2.58259e-69	5.12007e-69	0.78	0.576	Proteasomal basal
MYBBP1A	0.268728	3.02926e-69	5.99253e-69	0.426	0.217	Proteasomal basal
ATAD3A	0.319975	3.9616e-69	7.81985e-69	0.519	0.308	Proteasomal basal
RRAS	0.31619	5.44388e-69	1.07224e-68	0.548	0.325	Proteasomal basal
UTP4	0.293547	5.49972e-69	1.0809e-68	0.512	0.304	Proteasomal basal
AURKAIP1	0.313973	7.58394e-69	1.4873e-68	0.969	0.935	Proteasomal basal
SLC25A3	0.295807	8.94899e-69	1.75123e-68	1	0.993	Proteasomal basal
BRMS1	0.298552	1.00584e-68	1.96408e-68	0.66	0.469	Proteasomal basal
NR2C2AP	0.287098	1.19736e-68	2.33306e-68	0.432	0.223	Proteasomal basal
NDUFS5	0.307876	1.20518e-68	2.34326e-68	0.998	0.99	Proteasomal basal
GTPBP4	0.337723	2.30042e-68	4.4632e-68	0.721	0.533	Proteasomal basal
NUTF2	0.299098	3.68071e-68	7.12599e-68	0.773	0.612	Proteasomal basal
SSSCA1	0.330741	5.54781e-68	1.07179e-67	0.712	0.54	Proteasomal basal
TRAP1	0.307998	6.31264e-68	1.21696e-67	0.813	0.619	Proteasomal basal
UBE2I	0.299009	9.21045e-68	1.77184e-67	0.943	0.86	Proteasomal basal
CDK6	0.380356	9.44086e-68	1.81233e-67	0.662	0.477	Proteasomal basal
GUK1	0.332468	1.53669e-67	2.9437e-67	0.98	0.961	Proteasomal basal
GCSH	0.340107	1.98403e-67	3.79263e-67	0.773	0.606	Proteasomal basal
EFEMP1	0.316345	2.27769e-67	4.34484e-67	0.779	0.533	Proteasomal basal
NASP	0.391736	2.73044e-67	5.19757e-67	0.878	0.734	Proteasomal basal
BZW2	0.325154	2.83443e-67	5.38422e-67	0.825	0.669	Proteasomal basal
MYADM	0.425389	2.86891e-67	5.43835e-67	0.702	0.53	Proteasomal basal
SNRPG	0.335757	3.47734e-67	6.57796e-67	0.985	0.961	Proteasomal basal
ATP5F1D	0.268831	4.89378e-67	9.23815e-67	0.997	0.981	Proteasomal basal
NAA50	0.342024	5.17871e-67	9.75575e-67	0.802	0.645	Proteasomal basal
GLRX3	0.313644	5.2915e-67	9.94757e-67	0.888	0.773	Proteasomal basal
LSM4	0.343535	7.53364e-67	1.41334e-66	0.892	0.803	Proteasomal basal
WDR74	0.294204	8.56746e-67	1.60397e-66	0.659	0.443	Proteasomal basal
BICD2	0.325652	1.09068e-66	2.03774e-66	0.67	0.455	Proteasomal basal
EIF3M	0.304136	1.34299e-66	2.50397e-66	0.957	0.883	Proteasomal basal
AP1S1	0.31985	1.36396e-66	2.53785e-66	0.776	0.622	Proteasomal basal
TGFBI	0.406259	1.83282e-66	3.40328e-66	0.519	0.284	Proteasomal basal
SNRPD3	0.303697	1.89828e-66	3.51763e-66	0.944	0.854	Proteasomal basal
DNMT1	0.431572	2.22998e-66	4.12387e-66	0.651	0.465	Proteasomal basal
SET	0.35878	2.37184e-66	4.3773e-66	0.988	0.962	Proteasomal basal
POMP	0.330551	7.71679e-66	1.42127e-65	0.986	0.967	Proteasomal basal
GART	0.324469	8.08108e-66	1.48535e-65	0.625	0.417	Proteasomal basal
ADCY3	0.254416	9.80917e-66	1.79934e-65	0.363	0.158	Proteasomal basal
DDX18	0.363739	1.03457e-65	1.89393e-65	0.875	0.776	Proteasomal basal
SYPL1	0.288396	1.07495e-65	1.96389e-65	0.961	0.894	Proteasomal basal
TRIP6	0.279796	1.58446e-65	2.88894e-65	0.927	0.795	Proteasomal basal
PLIN3	0.349934	2.04942e-65	3.7292e-65	0.777	0.641	Proteasomal basal
RAP1GDS1	0.268546	2.0759e-65	3.76984e-65	0.446	0.249	Proteasomal basal
ANP32B	0.291481	2.35436e-65	4.26698e-65	0.975	0.914	Proteasomal basal
CDCA7	0.292641	2.46239e-65	4.45388e-65	0.354	0.155	Proteasomal basal
P4HB	0.29543	2.49843e-65	4.51008e-65	0.994	0.974	Proteasomal basal
MSANTD3	0.274294	2.78433e-65	5.01622e-65	0.497	0.278	Proteasomal basal
WDR3	0.262515	3.766e-65	6.77134e-65	0.429	0.226	Proteasomal basal
SSR3	0.359167	4.10175e-65	7.36046e-65	0.852	0.737	Proteasomal basal
WDR18	0.285519	5.14486e-65	9.21408e-65	0.644	0.441	Proteasomal basal
HDGF	0.367646	8.69846e-65	1.55476e-64	0.881	0.783	Proteasomal basal
CKS1B	0.318145	8.97974e-65	1.60189e-64	0.8	0.595	Proteasomal basal
ENTR1	0.285122	9.10744e-65	1.62148e-64	0.508	0.298	Proteasomal basal
PPAN	0.27183	9.95538e-65	1.76898e-64	0.524	0.309	Proteasomal basal
GPC1	0.308883	1.16772e-64	2.07088e-64	0.868	0.699	Proteasomal basal
HNRNPC	0.283898	1.45377e-64	2.57315e-64	0.992	0.971	Proteasomal basal
ZYX	0.326806	1.55947e-64	2.75487e-64	0.764	0.581	Proteasomal basal
UHRF1	0.310359	1.9376e-64	3.4162e-64	0.281	0.098	Proteasomal basal
HSD17B10	0.29472	5.47943e-64	9.6421e-64	0.872	0.726	Proteasomal basal
PUS7	0.25063	5.56236e-64	9.76909e-64	0.408	0.197	Proteasomal basal
MED24	0.378193	6.41477e-64	1.12444e-63	0.701	0.505	Proteasomal basal
LTV1	0.30585	6.64813e-64	1.1631e-63	0.615	0.419	Proteasomal basal
SNRPA	0.291243	1.00342e-63	1.75212e-63	0.71	0.506	Proteasomal basal
SLC39A4	0.312002	1.2939e-63	2.25502e-63	0.55	0.356	Proteasomal basal
PPIF	0.344594	1.59587e-63	2.77595e-63	0.73	0.545	Proteasomal basal
PPIH	0.28312	2.10139e-63	3.64831e-63	0.689	0.469	Proteasomal basal
ANXA8L1	0.280211	2.13098e-63	3.69261e-63	0.504	0.268	Proteasomal basal
UBE2M	0.404908	2.44041e-63	4.22074e-63	0.756	0.63	Proteasomal basal
ALKBH2	0.280073	2.82684e-63	4.8798e-63	0.55	0.332	Proteasomal basal
CENPX	0.393337	4.611e-63	7.94458e-63	0.848	0.714	Proteasomal basal
MED10	0.304589	4.62609e-63	7.95547e-63	0.822	0.678	Proteasomal basal
LSM2	0.307032	4.96964e-63	8.53012e-63	0.812	0.646	Proteasomal basal
EIF4H	0.291692	6.27144e-63	1.07443e-62	0.934	0.854	Proteasomal basal
RNF126	0.310892	7.63031e-63	1.30477e-62	0.786	0.623	Proteasomal basal
CLPP	0.289228	1.10974e-62	1.89271e-62	0.769	0.599	Proteasomal basal
PSME2	0.328922	1.11103e-62	1.89271e-62	0.937	0.882	Proteasomal basal
HPRT1	0.270483	1.24447e-62	2.11607e-62	0.601	0.369	Proteasomal basal
CNIH1	0.271541	1.25833e-62	2.13564e-62	0.889	0.762	Proteasomal basal
PALMD	0.340517	1.54989e-62	2.62556e-62	0.557	0.319	Proteasomal basal
PARK7	0.291954	1.86384e-62	3.15153e-62	0.996	0.984	Proteasomal basal
IL6R	0.2687	2.52005e-62	4.25317e-62	0.473	0.249	Proteasomal basal
EHD1	0.326433	2.61055e-62	4.39774e-62	0.556	0.348	Proteasomal basal
BCAP31	0.264111	2.84426e-62	4.78257e-62	0.979	0.949	Proteasomal basal
METAP2	0.323035	4.49025e-62	7.53631e-62	0.934	0.859	Proteasomal basal
PRKDC	0.407319	4.99631e-62	8.3702e-62	0.843	0.713	Proteasomal basal
MYO19	0.3318	5.21353e-62	8.71802e-62	0.61	0.393	Proteasomal basal
EIF3K	0.261125	5.3824e-62	8.98386e-62	0.998	0.992	Proteasomal basal
IFI27L2	0.290396	5.72939e-62	9.54547e-62	0.87	0.729	Proteasomal basal
C1R	0.32846	8.17287e-62	1.35915e-61	0.716	0.421	Proteasomal basal
CALR	0.355133	8.97268e-62	1.48943e-61	0.984	0.967	Proteasomal basal
PEBP1	0.275328	9.37037e-62	1.55027e-61	0.988	0.95	Proteasomal basal
POLE3	0.343052	9.37331e-62	1.55027e-61	0.695	0.521	Proteasomal basal
ATP5PO	0.254329	1.12471e-61	1.8568e-61	0.996	0.981	Proteasomal basal
ALG3	0.289221	1.13901e-61	1.87699e-61	0.639	0.437	Proteasomal basal
GINS2	0.306031	1.14597e-61	1.88504e-61	0.346	0.13	Proteasomal basal
NTMT1	0.295347	1.21407e-61	1.99345e-61	0.671	0.487	Proteasomal basal
TUFM	0.258392	1.37438e-61	2.2526e-61	0.991	0.969	Proteasomal basal
DTD1	0.295318	1.42407e-61	2.32982e-61	0.643	0.453	Proteasomal basal
NT5C	0.275768	1.46066e-61	2.3854e-61	0.916	0.786	Proteasomal basal
STIP1	0.311257	1.65111e-61	2.69157e-61	0.76	0.606	Proteasomal basal
PHLDB2	0.330115	1.66737e-61	2.71321e-61	0.535	0.295	Proteasomal basal
MCM4	0.385114	1.79512e-61	2.91587e-61	0.537	0.326	Proteasomal basal
PSMD12	0.329566	2.09474e-61	3.39647e-61	0.804	0.669	Proteasomal basal
PTGES3	0.323445	2.29966e-61	3.72209e-61	0.978	0.947	Proteasomal basal
NAA15	0.314564	2.73434e-61	4.41776e-61	0.7	0.522	Proteasomal basal
NUDC	0.299507	3.00455e-61	4.8457e-61	0.918	0.817	Proteasomal basal
ACOT7	0.260075	3.01719e-61	4.85747e-61	0.53	0.307	Proteasomal basal
RGCC	0.446753	3.11547e-61	5.00209e-61	0.606	0.407	Proteasomal basal
POP7	0.296714	3.11804e-61	5.00209e-61	0.689	0.512	Proteasomal basal
FBXO2	0.376298	3.54405e-61	5.67547e-61	0.681	0.469	Proteasomal basal
RRP1B	0.311345	3.82998e-61	6.12257e-61	0.567	0.373	Proteasomal basal
SLBP	0.346069	4.20801e-61	6.71507e-61	0.723	0.556	Proteasomal basal
FARSB	0.26874	5.29782e-61	8.43933e-61	0.508	0.307	Proteasomal basal
SELENOW	0.290303	5.51762e-61	8.77408e-61	0.986	0.955	Proteasomal basal
PSMA4	0.273254	5.98473e-61	9.50023e-61	0.973	0.926	Proteasomal basal
LAPTM4B	0.283891	7.8315e-61	1.24101e-60	0.797	0.61	Proteasomal basal
GRWD1	0.276162	1.04424e-60	1.65186e-60	0.552	0.354	Proteasomal basal
UBE2N	0.297847	1.2628e-60	1.99413e-60	0.861	0.743	Proteasomal basal
PRMT5	0.260041	1.34058e-60	2.11327e-60	0.557	0.346	Proteasomal basal
DSC3	0.374614	1.66381e-60	2.61826e-60	0.753	0.551	Proteasomal basal
KLF7	0.316872	1.697e-60	2.66587e-60	0.384	0.205	Proteasomal basal
RSL1D1	0.283171	3.64122e-60	5.71023e-60	0.934	0.834	Proteasomal basal
FARSA	0.286778	5.19199e-60	8.12814e-60	0.636	0.445	Proteasomal basal
LSM5	0.294012	5.38063e-60	8.40897e-60	0.901	0.823	Proteasomal basal
FAU	0.251677	9.53405e-60	1.48744e-59	1	1	Proteasomal basal
THOC6	0.265814	1.00165e-59	1.56003e-59	0.596	0.382	Proteasomal basal
HNRNPF	0.28566	1.39761e-59	2.173e-59	0.974	0.94	Proteasomal basal
COPS3	0.29756	1.41498e-59	2.19624e-59	0.746	0.57	Proteasomal basal
MDH2	0.258038	1.41978e-59	2.19993e-59	0.99	0.955	Proteasomal basal
TRIM28	0.350764	1.50272e-59	2.32448e-59	0.797	0.667	Proteasomal basal
IL1RAP	0.31196	2.10264e-59	3.24694e-59	0.557	0.354	Proteasomal basal
PRDX2	0.283038	2.15089e-59	3.3158e-59	0.989	0.973	Proteasomal basal
CD151	0.282282	2.17555e-59	3.34813e-59	0.956	0.879	Proteasomal basal
STUB1	0.310628	2.53918e-59	3.90114e-59	0.916	0.856	Proteasomal basal
COLGALT1	0.260545	2.9178e-59	4.47528e-59	0.45	0.253	Proteasomal basal
PYGL	0.321816	3.04876e-59	4.66825e-59	0.584	0.395	Proteasomal basal
SRSF1	0.295809	3.21543e-59	4.91517e-59	0.807	0.662	Proteasomal basal
HMBS	0.261539	3.35371e-59	5.11793e-59	0.534	0.335	Proteasomal basal
HSPA5	0.423506	3.59418e-59	5.47569e-59	0.944	0.902	Proteasomal basal
PLS3	0.352004	4.04865e-59	6.15775e-59	0.78	0.631	Proteasomal basal
SNX5	0.300176	4.24868e-59	6.45118e-59	0.772	0.596	Proteasomal basal
PCNA	0.433122	4.80233e-59	7.27966e-59	0.764	0.612	Proteasomal basal
RAB31	0.316638	6.87453e-59	1.03908e-58	0.689	0.495	Proteasomal basal
POLR2H	0.34607	6.87763e-59	1.03908e-58	0.813	0.698	Proteasomal basal
G3BP1	0.342962	9.402e-59	1.41811e-58	0.85	0.73	Proteasomal basal
TP53AIP1	0.258013	1.03383e-58	1.55674e-58	0.468	0.244	Proteasomal basal
LOXL1	0.298912	1.30179e-58	1.95699e-58	0.623	0.387	Proteasomal basal
MTCH2	0.276405	1.34981e-58	2.02583e-58	0.829	0.674	Proteasomal basal
NOP14	0.301658	1.6716e-58	2.50463e-58	0.613	0.421	Proteasomal basal
TINCR	0.250871	2.15904e-58	3.22967e-58	0.436	0.228	Proteasomal basal
PPP1R14C	0.258509	2.4006e-58	3.58511e-58	0.49	0.249	Proteasomal basal
GGCT	0.320126	2.85234e-58	4.25275e-58	0.814	0.65	Proteasomal basal
FOXQ1	0.386529	3.44966e-58	5.13491e-58	0.554	0.338	Proteasomal basal
ILF2	0.291892	3.71374e-58	5.51895e-58	0.913	0.815	Proteasomal basal
ARHGAP29	0.302853	3.75518e-58	5.57141e-58	0.418	0.239	Proteasomal basal
CCDC85B	0.304572	5.33762e-58	7.90629e-58	0.787	0.622	Proteasomal basal
HARS	0.272678	5.55338e-58	8.21249e-58	0.705	0.52	Proteasomal basal
GARS	0.320076	8.7739e-58	1.2954e-57	0.654	0.454	Proteasomal basal
WNT4	0.37084	1.36503e-57	2.01208e-57	0.555	0.344	Proteasomal basal
EXOSC7	0.274737	1.43551e-57	2.11254e-57	0.761	0.593	Proteasomal basal
EIF3J	0.35168	1.63507e-57	2.40234e-57	0.867	0.772	Proteasomal basal
NUDT1	0.27596	1.76033e-57	2.58219e-57	0.579	0.336	Proteasomal basal
TPD52L2	0.275933	2.40388e-57	3.52051e-57	0.603	0.412	Proteasomal basal
ATP5MC3	0.264087	2.64668e-57	3.86987e-57	0.999	0.99	Proteasomal basal
GAS2L1	0.25275	2.70963e-57	3.95554e-57	0.501	0.296	Proteasomal basal
PSMC3	0.305641	3.41078e-57	4.96348e-57	0.896	0.8	Proteasomal basal
MINOS1	0.256909	3.41103e-57	4.96348e-57	0.99	0.973	Proteasomal basal
COPZ2	0.26515	3.78842e-57	5.50381e-57	0.474	0.267	Proteasomal basal
SUMO3	0.276891	4.33923e-57	6.29396e-57	0.859	0.718	Proteasomal basal
LSM3	0.283512	5.2085e-57	7.54277e-57	0.942	0.883	Proteasomal basal
EEF1E1	0.299047	5.88909e-57	8.5148e-57	0.749	0.599	Proteasomal basal
PSMA5	0.313164	6.32231e-57	9.12664e-57	0.889	0.791	Proteasomal basal
SURF2	0.292342	6.69466e-57	9.64882e-57	0.725	0.552	Proteasomal basal
VASP	0.288824	6.81185e-57	9.80215e-57	0.81	0.661	Proteasomal basal
MPHOSPH6	0.328611	6.84825e-57	9.83894e-57	0.736	0.572	Proteasomal basal
RAB38	0.291186	7.84212e-57	1.1249e-56	0.69	0.489	Proteasomal basal
NDUFB6	0.286169	1.10718e-56	1.58567e-56	0.899	0.819	Proteasomal basal
NT5DC2	0.288329	1.35949e-56	1.94397e-56	0.572	0.369	Proteasomal basal
SEH1L	0.254384	1.51225e-56	2.15899e-56	0.538	0.33	Proteasomal basal
TPM4	0.365436	1.75477e-56	2.50131e-56	0.979	0.906	Proteasomal basal
SAC3D1	0.259213	2.27521e-56	3.23808e-56	0.526	0.301	Proteasomal basal
EIF4A3	0.287158	2.42398e-56	3.4444e-56	0.9	0.783	Proteasomal basal
RNPS1	0.28087	3.92785e-56	5.57264e-56	0.881	0.77	Proteasomal basal
SF3A3	0.279223	4.54814e-56	6.4426e-56	0.708	0.518	Proteasomal basal
NOC3L	0.294849	4.71973e-56	6.67525e-56	0.515	0.321	Proteasomal basal
DLK2	0.272985	5.51735e-56	7.79122e-56	0.661	0.366	Proteasomal basal
COPS6	0.276179	5.7963e-56	8.17242e-56	0.892	0.793	Proteasomal basal
PSMA3	0.316115	7.43911e-56	1.04724e-55	0.92	0.848	Proteasomal basal
CYCS	0.343055	7.84759e-56	1.10304e-55	0.975	0.959	Proteasomal basal
PARP1	0.334063	7.97701e-56	1.11949e-55	0.81	0.679	Proteasomal basal
EVA1C	0.303258	9.57515e-56	1.3417e-55	0.78	0.627	Proteasomal basal
SNRPB2	0.293557	1.79444e-55	2.51056e-55	0.861	0.764	Proteasomal basal
NRP2	0.352821	1.86622e-55	2.60696e-55	0.669	0.479	Proteasomal basal
RTN4	0.288781	2.15788e-55	3.00976e-55	0.994	0.973	Proteasomal basal
UBE2L3	0.269859	2.54254e-55	3.54084e-55	0.945	0.883	Proteasomal basal
ATF4	0.281937	2.93043e-55	4.07477e-55	0.974	0.912	Proteasomal basal
UCHL1	0.333137	3.58281e-55	4.9743e-55	0.235	0.073	Proteasomal basal
SF3B6	0.270075	3.93854e-55	5.45984e-55	0.968	0.937	Proteasomal basal
MANF	0.324832	4.67323e-55	6.46843e-55	0.828	0.696	Proteasomal basal
MTHFD2	0.309222	5.7434e-55	7.93761e-55	0.496	0.29	Proteasomal basal
COA4	0.304511	7.53212e-55	1.03939e-54	0.793	0.675	Proteasomal basal
RARS	0.288305	7.69724e-55	1.06056e-54	0.772	0.615	Proteasomal basal
TXNL4A	0.323604	7.84485e-55	1.07926e-54	0.835	0.728	Proteasomal basal
KARS	0.267877	1.0409e-54	1.42986e-54	0.819	0.668	Proteasomal basal
TCOF1	0.317739	1.13168e-54	1.55221e-54	0.561	0.357	Proteasomal basal
DNAJC9	0.312678	1.48748e-54	2.03716e-54	0.617	0.411	Proteasomal basal
C1orf122	0.346692	1.64674e-54	2.25187e-54	0.784	0.674	Proteasomal basal
CSNK2B	0.259476	1.98971e-54	2.71677e-54	0.913	0.831	Proteasomal basal
ZNF511	0.264989	2.37366e-54	3.23616e-54	0.692	0.507	Proteasomal basal
WDR46	0.265776	2.91576e-54	3.96928e-54	0.626	0.445	Proteasomal basal
SNRPC	0.290343	2.96709e-54	4.03311e-54	0.869	0.772	Proteasomal basal
CNIH4	0.26155	3.07049e-54	4.16742e-54	0.833	0.683	Proteasomal basal
YARS	0.260086	3.97866e-54	5.39198e-54	0.56	0.363	Proteasomal basal
GMPS	0.282081	4.17829e-54	5.65408e-54	0.67	0.476	Proteasomal basal
C8orf59	0.334668	4.22811e-54	5.71298e-54	0.916	0.846	Proteasomal basal
DDOST	0.259086	4.4363e-54	5.98538e-54	0.898	0.78	Proteasomal basal
ALYREF	0.329066	4.78416e-54	6.44512e-54	0.589	0.422	Proteasomal basal
C19orf70	0.27524	5.09624e-54	6.85538e-54	0.946	0.883	Proteasomal basal
ATP5MD	0.271836	5.26865e-54	7.07682e-54	0.996	0.987	Proteasomal basal
NDUFAB1	0.295448	6.65239e-54	8.92226e-54	0.957	0.915	Proteasomal basal
SSRP1	0.30489	7.17099e-54	9.60362e-54	0.803	0.665	Proteasomal basal
E2F4	0.257634	7.61884e-54	1.01884e-53	0.603	0.412	Proteasomal basal
SEC61B	0.320945	8.95408e-54	1.19563e-53	0.975	0.952	Proteasomal basal
FAM96B	0.285531	8.99563e-54	1.19942e-53	0.893	0.808	Proteasomal basal
EMC6	0.278781	1.23645e-53	1.64619e-53	0.862	0.756	Proteasomal basal
NAP1L1	0.250668	1.31197e-53	1.74417e-53	0.994	0.977	Proteasomal basal
OLA1	0.25235	1.34782e-53	1.78922e-53	0.886	0.761	Proteasomal basal
RAB7A	0.263997	1.37013e-53	1.81618e-53	0.921	0.859	Proteasomal basal
VARS	0.280726	1.86488e-53	2.46838e-53	0.538	0.355	Proteasomal basal
MAGOH	0.299605	1.87934e-53	2.4839e-53	0.845	0.744	Proteasomal basal
POLR2E	0.270027	1.98992e-53	2.62623e-53	0.854	0.752	Proteasomal basal
NOB1	0.250793	2.37218e-53	3.12618e-53	0.787	0.607	Proteasomal basal
ADRM1	0.297189	2.80804e-53	3.69522e-53	0.899	0.811	Proteasomal basal
TBRG4	0.255231	3.60478e-53	4.73682e-53	0.624	0.424	Proteasomal basal
PPA1	0.253576	4.55618e-53	5.97835e-53	0.996	0.971	Proteasomal basal
DNAJB11	0.294056	5.99444e-53	7.85418e-53	0.726	0.583	Proteasomal basal
NAA20	0.301997	7.43972e-53	9.73381e-53	0.895	0.807	Proteasomal basal
AGRN	0.285416	7.8598e-53	1.02686e-52	0.7	0.521	Proteasomal basal
GNL2	0.269947	8.00617e-53	1.04448e-52	0.627	0.437	Proteasomal basal
SVIL	0.293491	9.30473e-53	1.21215e-52	0.704	0.515	Proteasomal basal
DPM2	0.256567	9.6479e-53	1.25506e-52	0.628	0.447	Proteasomal basal
ACTR3	0.287175	1.41143e-52	1.83344e-52	0.921	0.845	Proteasomal basal
MCMBP	0.282861	2.01131e-52	2.60896e-52	0.602	0.421	Proteasomal basal
CRELD2	0.323946	2.16167e-52	2.79999e-52	0.663	0.517	Proteasomal basal
PTGFRN	0.291843	2.51812e-52	3.25705e-52	0.64	0.455	Proteasomal basal
CDH3	0.321867	3.19959e-52	4.13262e-52	0.806	0.651	Proteasomal basal
PSMD7	0.318908	3.31973e-52	4.28169e-52	0.889	0.807	Proteasomal basal
HSPG2	0.280235	3.69126e-52	4.75414e-52	0.625	0.428	Proteasomal basal
IKBIP	0.254498	3.84135e-52	4.94043e-52	0.617	0.387	Proteasomal basal
TSTA3	0.288189	4.05275e-52	5.20494e-52	0.818	0.667	Proteasomal basal
PTBP1	0.297547	4.73871e-52	6.07733e-52	0.88	0.779	Proteasomal basal
IMPA2	0.28986	4.81767e-52	6.16988e-52	0.822	0.666	Proteasomal basal
TMX2	0.273121	5.38838e-52	6.89106e-52	0.727	0.557	Proteasomal basal
RRP36	0.282069	6.96195e-52	8.89093e-52	0.617	0.451	Proteasomal basal
AIDA	0.254222	1.11975e-51	1.42799e-51	0.545	0.361	Proteasomal basal
RFC2	0.278205	1.23699e-51	1.57529e-51	0.538	0.335	Proteasomal basal
EXOSC8	0.279864	1.65542e-51	2.10521e-51	0.661	0.47	Proteasomal basal
PSMC5	0.290988	1.76904e-51	2.24655e-51	0.942	0.895	Proteasomal basal
TMEM109	0.284169	1.95557e-51	2.47996e-51	0.749	0.571	Proteasomal basal
PSMD14	0.327792	2.00049e-51	2.53339e-51	0.843	0.731	Proteasomal basal
DHX15	0.307895	2.27592e-51	2.87819e-51	0.757	0.627	Proteasomal basal
TFDP1	0.298883	2.93678e-51	3.70876e-51	0.665	0.495	Proteasomal basal
IDH3A	0.259777	4.13868e-51	5.21934e-51	0.643	0.455	Proteasomal basal
MCFD2	0.302896	4.88674e-51	6.15418e-51	0.714	0.564	Proteasomal basal
GALNT5	0.313239	5.92423e-51	7.45041e-51	0.689	0.49	Proteasomal basal
MFN2	0.270241	6.39274e-51	8.0285e-51	0.628	0.433	Proteasomal basal
PTDSS1	0.264518	6.55341e-51	8.21892e-51	0.625	0.433	Proteasomal basal
ETHE1	0.266351	9.09006e-51	1.13845e-50	0.914	0.818	Proteasomal basal
TIMM10	0.291635	1.05126e-50	1.31481e-50	0.782	0.657	Proteasomal basal
MYH9	0.341223	1.10893e-50	1.38502e-50	0.89	0.806	Proteasomal basal
LSM6	0.268438	1.43601e-50	1.79107e-50	0.759	0.606	Proteasomal basal
CKAP4	0.333535	2.09614e-50	2.61083e-50	0.791	0.657	Proteasomal basal
WDR1	0.287298	2.12458e-50	2.64262e-50	0.892	0.802	Proteasomal basal
EREG	0.472739	2.2781e-50	2.82971e-50	0.214	0.076	Proteasomal basal
PDCD2	0.267003	3.03063e-50	3.75931e-50	0.783	0.65	Proteasomal basal
ORAI1	0.251673	3.80635e-50	4.71509e-50	0.555	0.37	Proteasomal basal
ADAM9	0.312543	3.9277e-50	4.85879e-50	0.775	0.638	Proteasomal basal
MZT2B	0.256039	4.19983e-50	5.18836e-50	0.984	0.951	Proteasomal basal
CSF3	0.724947	4.92833e-50	6.08006e-50	0.475	0.29	Proteasomal basal
RRP1	0.258853	5.59348e-50	6.89128e-50	0.651	0.469	Proteasomal basal
CAP1	0.328877	5.96506e-50	7.33913e-50	0.9	0.817	Proteasomal basal
SLC7A1	0.272247	6.14799e-50	7.55395e-50	0.542	0.348	Proteasomal basal
GPC3	0.262191	6.83954e-50	8.3923e-50	0.328	0.148	Proteasomal basal
DSG3	0.307232	6.88553e-50	8.43734e-50	0.719	0.486	Proteasomal basal
SNRPA1	0.305699	7.92408e-50	9.69685e-50	0.782	0.65	Proteasomal basal
TRABD	0.260207	8.84128e-50	1.08047e-49	0.798	0.633	Proteasomal basal
IL1RN	0.343361	1.15193e-49	1.40585e-49	0.62	0.372	Proteasomal basal
FAM110C	0.271717	1.17966e-49	1.43776e-49	0.532	0.315	Proteasomal basal
BOLA3	0.295	1.27659e-49	1.55382e-49	0.806	0.675	Proteasomal basal
PITPNB	0.290332	1.50786e-49	1.83285e-49	0.733	0.586	Proteasomal basal
BAX	0.255845	1.5921e-49	1.93266e-49	0.819	0.673	Proteasomal basal
UBA2	0.270212	1.88245e-49	2.28206e-49	0.764	0.609	Proteasomal basal
CSE1L	0.293646	2.00948e-49	2.43281e-49	0.609	0.424	Proteasomal basal
HNRNPD	0.293496	2.27837e-49	2.75467e-49	0.943	0.881	Proteasomal basal
PSMD3	0.268375	2.53391e-49	3.05957e-49	0.797	0.665	Proteasomal basal
EXOSC9	0.274808	3.384e-49	4.08057e-49	0.488	0.309	Proteasomal basal
CHPF	0.256541	3.40964e-49	4.10604e-49	0.67	0.486	Proteasomal basal
TMA16	0.273462	3.59115e-49	4.31889e-49	0.684	0.506	Proteasomal basal
PTPRE	0.276684	3.70399e-49	4.44871e-49	0.598	0.396	Proteasomal basal
RABGGTB	0.259191	3.86281e-49	4.63333e-49	0.754	0.581	Proteasomal basal
RCN1	0.274153	5.38576e-49	6.45155e-49	0.763	0.594	Proteasomal basal
CDV3	0.348043	6.30293e-49	7.54027e-49	0.791	0.686	Proteasomal basal
PSMF1	0.256862	6.56393e-49	7.84217e-49	0.733	0.592	Proteasomal basal
HNRNPM	0.273302	6.82702e-49	8.14577e-49	0.965	0.931	Proteasomal basal
H2AFZ	0.27757	7.40006e-49	8.81791e-49	0.991	0.966	Proteasomal basal
ERH	0.260582	7.58527e-49	9.02677e-49	0.975	0.948	Proteasomal basal
PSMD11	0.303546	9.56974e-49	1.13735e-48	0.813	0.713	Proteasomal basal
PMVK	0.252188	9.9607e-49	1.18226e-48	0.813	0.674	Proteasomal basal
PSMB6	0.268413	1.12135e-48	1.32923e-48	0.954	0.911	Proteasomal basal
DHX9	0.296837	1.88649e-48	2.23328e-48	0.806	0.683	Proteasomal basal
ITPA	0.27116	1.99492e-48	2.35857e-48	0.805	0.68	Proteasomal basal
DTYMK	0.264506	2.31341e-48	2.73157e-48	0.603	0.388	Proteasomal basal
TIMM17A	0.278927	2.35253e-48	2.77415e-48	0.777	0.637	Proteasomal basal
FOSL1	0.328137	2.39127e-48	2.81617e-48	0.703	0.504	Proteasomal basal
HDDC2	0.2718	2.56765e-48	3.01998e-48	0.806	0.682	Proteasomal basal
MFSD12	0.257788	2.7426e-48	3.22158e-48	0.434	0.262	Proteasomal basal
NAXE	0.250072	3.07936e-48	3.61248e-48	0.817	0.674	Proteasomal basal
CA12	0.330183	3.27232e-48	3.83389e-48	0.692	0.475	Proteasomal basal
EMP1	0.258362	6.79409e-48	7.94979e-48	0.862	0.667	Proteasomal basal
NOP10	0.271881	7.28081e-48	8.50834e-48	0.923	0.879	Proteasomal basal
PSMC1	0.3005	1.04389e-47	1.21832e-47	0.892	0.816	Proteasomal basal
ARPC1B	0.255355	1.21872e-47	1.42054e-47	0.949	0.884	Proteasomal basal
CCDC124	0.264091	1.28476e-47	1.49559e-47	0.718	0.572	Proteasomal basal
SND1	0.26461	2.46349e-47	2.86408e-47	0.709	0.549	Proteasomal basal
SMIM37	0.287797	2.47045e-47	2.8685e-47	0.8	0.674	Proteasomal basal
SNRNP40	0.263832	2.84014e-47	3.29355e-47	0.664	0.504	Proteasomal basal
ARPC4	0.250734	3.41283e-47	3.95261e-47	0.812	0.68	Proteasomal basal
SPCS3	0.312674	3.56658e-47	4.12541e-47	0.76	0.643	Proteasomal basal
PYGB	0.308264	6.74983e-47	7.79751e-47	0.641	0.465	Proteasomal basal
USP14	0.290416	7.16861e-47	8.27077e-47	0.746	0.597	Proteasomal basal
IL33	0.358061	8.04526e-47	9.27043e-47	0.806	0.639	Proteasomal basal
GTF3A	0.298673	1.36686e-46	1.57302e-46	0.832	0.728	Proteasomal basal
SRSF7	0.309107	1.93248e-46	2.22113e-46	0.915	0.857	Proteasomal basal
PDIA4	0.267086	2.18964e-46	2.51351e-46	0.847	0.739	Proteasomal basal
YWHAB	0.295643	2.61768e-46	3.00107e-46	0.979	0.949	Proteasomal basal
SURF6	0.271723	3.36399e-46	3.85183e-46	0.659	0.491	Proteasomal basal
MMP1	0.630097	4.13795e-46	4.73206e-46	0.321	0.142	Proteasomal basal
GNAI2	0.303513	4.22866e-46	4.82972e-46	0.847	0.731	Proteasomal basal
POLR2G	0.250618	5.37272e-46	6.12868e-46	0.772	0.631	Proteasomal basal
KDSR	0.260659	5.96238e-46	6.79277e-46	0.848	0.717	Proteasomal basal
CYP2S1	0.253287	6.46051e-46	7.35106e-46	0.754	0.561	Proteasomal basal
LAMTOR1	0.256564	7.35873e-46	8.36261e-46	0.91	0.849	Proteasomal basal
CKB	0.309154	8.89844e-46	1.00997e-45	0.89	0.798	Proteasomal basal
SPCS1	0.263073	9.04399e-46	1.02521e-45	0.967	0.948	Proteasomal basal
HDAC2	0.270607	9.84419e-46	1.11453e-45	0.819	0.693	Proteasomal basal
CTSV	0.302374	1.52275e-45	1.72186e-45	0.494	0.301	Proteasomal basal
NOL7	0.299196	2.12847e-45	2.40379e-45	0.874	0.776	Proteasomal basal
ILF3	0.268139	2.8806e-45	3.24917e-45	0.877	0.773	Proteasomal basal
CEBPZ	0.290381	3.00462e-45	3.38486e-45	0.798	0.678	Proteasomal basal
RECQL	0.264494	3.55601e-45	4.00106e-45	0.537	0.362	Proteasomal basal
SAMD1	0.2746	3.65948e-45	4.11239e-45	0.514	0.338	Proteasomal basal
DESI1	0.252014	3.82439e-45	4.2924e-45	0.579	0.417	Proteasomal basal
ISOC2	0.260876	5.06119e-45	5.67353e-45	0.856	0.758	Proteasomal basal
CHCHD3	0.251273	5.22076e-45	5.84519e-45	0.686	0.526	Proteasomal basal
THOC7	0.258814	5.38113e-45	6.01732e-45	0.889	0.802	Proteasomal basal
CDT1	0.250549	6.66048e-45	7.43876e-45	0.334	0.159	Proteasomal basal
MALL	0.282502	7.39974e-45	8.24716e-45	0.576	0.37	Proteasomal basal
IFI16	0.290099	7.40246e-45	8.24716e-45	0.93	0.867	Proteasomal basal
SLC2A1	0.302853	9.87253e-45	1.09856e-44	0.873	0.743	Proteasomal basal
ADM	0.393571	1.03259e-44	1.1476e-44	0.717	0.555	Proteasomal basal
THBS1	0.505572	1.93811e-44	2.15135e-44	0.376	0.209	Proteasomal basal
MTAP	0.250543	2.06936e-44	2.29424e-44	0.628	0.444	Proteasomal basal
AKR1B10	0.358884	2.1354e-44	2.36457e-44	0.615	0.409	Proteasomal basal
SNAPC1	0.284081	2.35092e-44	2.60004e-44	0.696	0.507	Proteasomal basal
NDFIP2	0.250742	5.95464e-44	6.57763e-44	0.866	0.745	Proteasomal basal
RFC4	0.262728	6.2009e-44	6.84133e-44	0.375	0.209	Proteasomal basal
IMP3	0.25333	7.35352e-44	8.10315e-44	0.849	0.744	Proteasomal basal
SEPT10	0.252842	8.10099e-44	8.916e-44	0.738	0.559	Proteasomal basal
PSME3	0.256648	8.90813e-44	9.79247e-44	0.604	0.447	Proteasomal basal
BMP2	0.270009	9.15579e-44	1.00525e-43	0.349	0.16	Proteasomal basal
HNRNPR	0.289171	1.19193e-43	1.30709e-43	0.909	0.848	Proteasomal basal
IL18	0.322413	1.32232e-43	1.44833e-43	0.798	0.654	Proteasomal basal
PITHD1	0.256074	1.46909e-43	1.60714e-43	0.691	0.536	Proteasomal basal
LUZP1	0.286092	1.60784e-43	1.75682e-43	0.799	0.664	Proteasomal basal
SLC2A4RG	0.267602	1.70613e-43	1.86198e-43	0.672	0.503	Proteasomal basal
PROSER2	0.27223	2.45273e-43	2.67356e-43	0.514	0.342	Proteasomal basal
TSR3	0.250242	6.29764e-43	6.85642e-43	0.723	0.583	Proteasomal basal
PLIN2	0.254025	7.50843e-43	8.16486e-43	0.416	0.243	Proteasomal basal
PDLIM2	0.277663	9.91077e-43	1.07643e-42	0.583	0.415	Proteasomal basal
XRCC5	0.284612	2.58886e-42	2.80846e-42	0.943	0.889	Proteasomal basal
CBR1	0.257254	6.28812e-42	6.81339e-42	0.953	0.887	Proteasomal basal
CISD3	0.256049	1.47879e-41	1.6004e-41	0.608	0.455	Proteasomal basal
LRPPRC	0.28756	1.68882e-41	1.82554e-41	0.719	0.597	Proteasomal basal
DNTTIP2	0.270836	1.95025e-41	2.10562e-41	0.754	0.621	Proteasomal basal
NCBP2	0.250936	2.3708e-41	2.55663e-41	0.738	0.608	Proteasomal basal
FGFR3	0.298766	5.04829e-41	5.43754e-41	0.842	0.717	Proteasomal basal
KRR1	0.268265	8.31345e-41	8.94385e-41	0.788	0.673	Proteasomal basal
HELLS	0.326491	8.64792e-41	9.29268e-41	0.529	0.338	Proteasomal basal
GALNT1	0.271762	8.72297e-41	9.36224e-41	0.775	0.637	Proteasomal basal
COPS9	0.253261	1.17134e-40	1.2557e-40	0.954	0.929	Proteasomal basal
TSLP	0.331246	1.24331e-40	1.33128e-40	0.538	0.336	Proteasomal basal
LLPH	0.254078	1.61884e-40	1.73094e-40	0.7	0.552	Proteasomal basal
NELFE	0.251825	1.62038e-40	1.73094e-40	0.75	0.62	Proteasomal basal
SLC3A2	0.28998	1.77323e-40	1.892e-40	0.917	0.839	Proteasomal basal
PLAU	0.319641	2.27428e-40	2.42376e-40	0.74	0.539	Proteasomal basal
LYPLA1	0.254383	4.97944e-40	5.3005e-40	0.828	0.715	Proteasomal basal
HSPA4	0.261872	5.72101e-40	6.08276e-40	0.758	0.637	Proteasomal basal
SEC61A1	0.281492	7.62e-40	8.09235e-40	0.726	0.606	Proteasomal basal
DNAJC2	0.253896	8.4798e-40	8.99493e-40	0.718	0.57	Proteasomal basal
GM2A	0.275477	1.37631e-39	1.45821e-39	0.693	0.536	Proteasomal basal
DMKN	0.275054	3.6592e-39	3.87244e-39	0.818	0.687	Proteasomal basal
S100A8	0.37955	4.0312e-39	4.26115e-39	0.731	0.605	Proteasomal basal
RASIP1	0.280989	4.62147e-39	4.87942e-39	0.38	0.247	Proteasomal basal
AMD1	0.274428	5.88315e-39	6.2043e-39	0.866	0.772	Proteasomal basal
MPRIP	0.304898	6.28436e-39	6.61972e-39	0.599	0.465	Proteasomal basal
TRIM7	0.256639	1.85065e-38	1.94715e-38	0.826	0.678	Proteasomal basal
CXCL14	0.399763	2.56524e-37	2.69588e-37	0.665	0.494	Proteasomal basal
PSMC4	0.270662	6.76275e-37	7.09894e-37	0.828	0.75	Proteasomal basal
LIMA1	0.259325	7.67156e-37	8.04363e-37	0.924	0.842	Proteasomal basal
G0S2	0.526921	2.28202e-36	2.38993e-36	0.424	0.238	Proteasomal basal
RIF1	0.271168	2.38266e-36	2.49246e-36	0.671	0.519	Proteasomal basal
CALU	0.261813	2.64189e-36	2.76045e-36	0.71	0.566	Proteasomal basal
GSPT1	0.26531	3.33766e-36	3.48344e-36	0.869	0.794	Proteasomal basal
MBNL1	0.254891	4.51679e-36	4.70867e-36	0.72	0.588	Proteasomal basal
CD59	0.312947	4.99763e-36	5.20396e-36	0.965	0.946	Proteasomal basal
JAG1	0.289368	6.71678e-36	6.98607e-36	0.736	0.596	Proteasomal basal
IPO7	0.262729	1.14913e-35	1.19383e-35	0.768	0.646	Proteasomal basal
ZFAS1	0.259468	1.27792e-35	1.32611e-35	0.996	0.976	Proteasomal basal
CANX	0.267959	1.47233e-35	1.52611e-35	0.941	0.901	Proteasomal basal
TIMP3	0.299855	2.05341e-35	2.12599e-35	0.666	0.501	Proteasomal basal
PSMD1	0.297061	3.17818e-35	3.28677e-35	0.764	0.661	Proteasomal basal
LOXL4	0.28832	3.48362e-35	3.59855e-35	0.415	0.257	Proteasomal basal
ATOX1	0.27456	5.19861e-35	5.36402e-35	0.922	0.877	Proteasomal basal
DIAPH1	0.270772	5.43647e-35	5.60308e-35	0.721	0.579	Proteasomal basal
SGK1	0.265053	6.99624e-35	7.20248e-35	0.83	0.706	Proteasomal basal
S100A9	0.367405	6.20322e-34	6.37885e-34	0.938	0.913	Proteasomal basal
MEG3	0.292789	1.82697e-33	1.87657e-33	0.172	0.064	Proteasomal basal
BLVRB	0.255865	3.99291e-33	4.09668e-33	0.941	0.908	Proteasomal basal
GSR	0.252068	5.95946e-33	6.10743e-33	0.708	0.579	Proteasomal basal
STK17A	0.252547	7.06989e-33	7.23727e-33	0.821	0.681	Proteasomal basal
DUT	0.279904	1.73188e-32	1.77089e-32	0.91	0.831	Proteasomal basal
BAZ1A	0.250462	2.26094e-32	2.30926e-32	0.84	0.763	Proteasomal basal
BHLHE41	0.266814	4.3937e-32	4.48257e-32	0.479	0.302	Proteasomal basal
MMP13	0.331476	7.70189e-32	7.84884e-32	0.224	0.091	Proteasomal basal
VCP	0.257706	5.25514e-31	5.3494e-31	0.895	0.846	Proteasomal basal
ANXA3	0.374007	1.63293e-30	1.66036e-30	0.442	0.314	Proteasomal basal
ATP13A3	0.26593	2.39313e-30	2.43061e-30	0.664	0.544	Proteasomal basal
SERPINB13	0.27851	4.36863e-30	4.43208e-30	0.814	0.69	Proteasomal basal
MAT2A	0.253606	2.68923e-29	2.72525e-29	0.709	0.598	Proteasomal basal
AHNAK	0.319192	3.21554e-29	3.25497e-29	0.928	0.894	Proteasomal basal
VIM	0.646195	1.97615e-25	1.99815e-25	0.357	0.275	Proteasomal basal
ACTN4	0.251182	2.17173e-25	2.19347e-25	0.957	0.927	Proteasomal basal
TNFAIP3	0.408969	2.63494e-25	2.65836e-25	0.772	0.716	Proteasomal basal
SOD2	0.280145	4.87173e-22	4.90958e-22	0.848	0.802	Proteasomal basal
FLNB	0.288843	1.00429e-21	1.01097e-21	0.755	0.685	Proteasomal basal
PMEPA1	0.309521	1.76588e-21	1.77566e-21	0.528	0.432	Proteasomal basal
TAGLN	0.303868	1.402e-20	1.40821e-20	0.19	0.105	Proteasomal basal
HBEGF	0.292182	3.90039e-20	3.91332e-20	0.692	0.565	Proteasomal basal
TENT5A	0.252143	2.73975e-18	2.74579e-18	0.59	0.489	Proteasomal basal
CTSB	0.260681	8.40306e-17	8.41232e-17	0.986	0.978	Proteasomal basal
ACKR3	0.295019	8.9006e-11	8.9006e-11	0.368	0.316	Proteasomal basal
MMP10	2.53888	0	0	0.803	0.254	Differentiating basal
KRT15	1.49153	0	0	0.998	0.862	Differentiating basal
BCAM	1.46105	0	0	0.994	0.549	Differentiating basal
DST	1.30686	0	0	0.965	0.635	Differentiating basal
CYR61	1.24965	0	0	0.857	0.512	Differentiating basal
MMP1	1.11368	0	0	0.291	0.083	Differentiating basal
IFITM3	1.01735	0	0	0.998	0.909	Differentiating basal
ZFP36L2	1.01033	0	0	0.973	0.803	Differentiating basal
SERPINF1	0.993847	0	0	0.999	0.881	Differentiating basal
DLK2	0.94312	0	0	0.788	0.19	Differentiating basal
IFITM1	0.936524	0	0	0.766	0.416	Differentiating basal
IL33	0.933401	0	0	0.917	0.522	Differentiating basal
C1R	0.923787	0	0	0.733	0.294	Differentiating basal
TSC22D1	0.848886	0	0	0.997	0.966	Differentiating basal
THSD4	0.832927	0	0	0.567	0.161	Differentiating basal
POSTN	0.787622	0	0	0.437	0.121	Differentiating basal
CH25H	0.773265	0	0	0.668	0.365	Differentiating basal
TP63	0.757991	0	0	0.823	0.482	Differentiating basal
IFITM2	0.757862	0	0	0.886	0.63	Differentiating basal
CCL2	0.741121	0	0	0.162	0.043	Differentiating basal
CAVIN2	0.739447	0	0	0.706	0.41	Differentiating basal
[truncated: 6,856 more rows]

## Sheet: 02_FigS1a
gene	avg_logFC	p_val	p_adj_FDR	pct.1	pct.2	comparison
TOP2A	2.45418	0	0	0.852	0.097	Proliferating basal
CENPF	2.06326	0	0	0.72	0.076	Proliferating basal
MKI67	1.96025	0	0	0.801	0.054	Proliferating basal
HIST1H4C	1.93464	0	0	0.944	0.823	Proliferating basal
PCLAF	1.87734	0	0	0.912	0.137	Proliferating basal
STMN1	1.86199	0	0	0.982	0.511	Proliferating basal
HMGB2	1.75421	0	0	0.954	0.515	Proliferating basal
CDK1	1.71227	0	0	0.802	0.103	Proliferating basal
NUSAP1	1.70923	0	0	0.789	0.069	Proliferating basal
UBE2C	1.70095	0	0	0.703	0.046	Proliferating basal
TUBA1B	1.70094	0	0	0.999	0.91	Proliferating basal
TK1	1.66394	0	0	0.887	0.103	Proliferating basal
PTTG1	1.62117	0	0	0.935	0.407	Proliferating basal
TYMS	1.59264	0	0	0.874	0.124	Proliferating basal
RRM2	1.55973	0	0	0.734	0.056	Proliferating basal
H2AFZ	1.55466	0	0	0.999	0.958	Proliferating basal
CENPW	1.52935	0	0	0.923	0.251	Proliferating basal
BIRC5	1.43154	0	0	0.768	0.061	Proliferating basal
PBK	1.42519	0	0	0.758	0.032	Proliferating basal
CCNB1	1.42357	0	0	0.605	0.108	Proliferating basal
ASPM	1.39496	0	0	0.605	0.026	Proliferating basal
SMC4	1.36499	0	0	0.899	0.322	Proliferating basal
PCNA	1.34929	0	0	0.869	0.56	Proliferating basal
TUBB	1.31854	0	0	0.994	0.886	Proliferating basal
TPX2	1.30594	0	0	0.706	0.055	Proliferating basal
ZWINT	1.30182	0	0	0.871	0.121	Proliferating basal
HMGN2	1.28983	0	0	0.991	0.911	Proliferating basal
CENPE	1.26991	0	0	0.548	0.044	Proliferating basal
HIST1H1B	1.2615	0	0	0.407	0.031	Proliferating basal
CKS2	1.24992	0	0	0.87	0.393	Proliferating basal
HELLS	1.21579	0	0	0.758	0.283	Proliferating basal
DUT	1.21294	0	0	0.956	0.804	Proliferating basal
KIF20B	1.19669	0	0	0.744	0.154	Proliferating basal
CDC20	1.19102	0	0	0.668	0.069	Proliferating basal
MAD2L1	1.17896	0	0	0.829	0.117	Proliferating basal
UBE2T	1.16085	0	0	0.805	0.161	Proliferating basal
KPNA2	1.15717	0	0	0.768	0.393	Proliferating basal
H2AFX	1.15383	0	0	0.838	0.317	Proliferating basal
ANLN	1.14933	0	0	0.674	0.044	Proliferating basal
MCM7	1.14015	0	0	0.806	0.289	Proliferating basal
CLSPN	1.14009	0	0	0.617	0.051	Proliferating basal
HIST1H1D	1.13055	0	0	0.524	0.198	Proliferating basal
CKS1B	1.12416	0	0	0.928	0.53	Proliferating basal
DHFR	1.11197	0	0	0.74	0.164	Proliferating basal
RRM1	1.0919	0	0	0.877	0.41	Proliferating basal
CENPX	1.07702	0	0	0.93	0.668	Proliferating basal
DTYMK	1.07133	0	0	0.883	0.314	Proliferating basal
HIST1H1A	1.06971	0	0	0.385	0.042	Proliferating basal
CDKN3	1.06182	0	0	0.645	0.045	Proliferating basal
CEP55	1.05168	0	0	0.654	0.028	Proliferating basal
PRC1	1.04876	0	0	0.711	0.07	Proliferating basal
RANBP1	1.04788	0	0	0.959	0.811	Proliferating basal
TACC3	1.04076	0	0	0.714	0.066	Proliferating basal
TMEM106C	1.03624	0	0	0.819	0.259	Proliferating basal
ATAD2	1.03483	0	0	0.738	0.263	Proliferating basal
CCNB2	1.03397	0	0	0.596	0.042	Proliferating basal
SMC2	1.01963	0	0	0.881	0.397	Proliferating basal
UBE2S	1.01313	0	0	0.861	0.592	Proliferating basal
ARL6IP1	1.01222	0	0	0.887	0.739	Proliferating basal
CENPU	1.00918	0	0	0.727	0.093	Proliferating basal
CENPK	1.00818	0	0	0.753	0.088	Proliferating basal
MCM3	1.00475	0	0	0.718	0.324	Proliferating basal
HMMR	1.00387	0	0	0.526	0.023	Proliferating basal
AURKB	0.994069	0	0	0.609	0.027	Proliferating basal
CCNA2	0.979985	0	0	0.645	0.024	Proliferating basal
TMPO	0.971849	0	0	0.862	0.436	Proliferating basal
CENPM	0.969217	0	0	0.775	0.121	Proliferating basal
NMU	0.969035	0	0	0.64	0.113	Proliferating basal
GGH	0.958811	0	0	0.87	0.297	Proliferating basal
FEN1	0.950931	0	0	0.719	0.15	Proliferating basal
LMNB1	0.946527	0	0	0.755	0.107	Proliferating basal
LY6D	0.946407	0	0	0.784	0.523	Proliferating basal
KIF11	0.931754	0	0	0.611	0.051	Proliferating basal
DNMT1	0.923374	0	0	0.795	0.434	Proliferating basal
GTSE1	0.909318	0	0	0.541	0.017	Proliferating basal
MCM5	0.899232	0	0	0.661	0.22	Proliferating basal
DLGAP5	0.897691	0	0	0.49	0.017	Proliferating basal
DEK	0.893679	0	0	0.981	0.859	Proliferating basal
ASF1B	0.88834	0	0	0.663	0.038	Proliferating basal
KIF23	0.887348	0	0	0.553	0.042	Proliferating basal
MCM4	0.886359	0	0	0.733	0.269	Proliferating basal
NUF2	0.88129	0	0	0.592	0.022	Proliferating basal
GMNN	0.880646	0	0	0.78	0.265	Proliferating basal
NUDT1	0.873954	0	0	0.832	0.272	Proliferating basal
CENPH	0.873487	0	0	0.742	0.148	Proliferating basal
FAM111B	0.873143	0	0	0.487	0.035	Proliferating basal
DNAJC9	0.871479	0	0	0.807	0.349	Proliferating basal
KNL1	0.869528	0	0	0.571	0.036	Proliferating basal
HMGB1	0.860944	0	0	1	0.995	Proliferating basal
FABP5	0.860395	0	0	0.986	0.858	Proliferating basal
FANCI	0.854928	0	0	0.657	0.096	Proliferating basal
CKAP2	0.850596	0	0	0.729	0.281	Proliferating basal
NDC80	0.848931	0	0	0.547	0.024	Proliferating basal
H2AFV	0.844589	0	0	0.97	0.782	Proliferating basal
ANP32E	0.841035	0	0	0.856	0.531	Proliferating basal
MYBL2	0.840468	0	0	0.534	0.018	Proliferating basal
PLK1	0.829616	0	0	0.421	0.024	Proliferating basal
GINS2	0.828345	0	0	0.592	0.075	Proliferating basal
ECT2	0.826268	0	0	0.677	0.185	Proliferating basal
ESCO2	0.82383	0	0	0.548	0.02	Proliferating basal
EIF4EBP1	0.822575	0	0	0.805	0.41	Proliferating basal
BRCA2	0.818968	0	0	0.623	0.077	Proliferating basal
KIFC1	0.818011	0	0	0.618	0.047	Proliferating basal
SPC25	0.817859	0	0	0.556	0.015	Proliferating basal
NCAPG	0.815404	0	0	0.564	0.015	Proliferating basal
NASP	0.812806	0	0	0.9	0.718	Proliferating basal
BRCA1	0.810968	0	0	0.619	0.075	Proliferating basal
MND1	0.806791	0	0	0.652	0.044	Proliferating basal
ORC6	0.806044	0	0	0.686	0.121	Proliferating basal
RPA3	0.803238	0	0	0.905	0.545	Proliferating basal
PKMYT1	0.802492	0	0	0.601	0.029	Proliferating basal
FOXM1	0.79864	0	0	0.622	0.038	Proliferating basal
LSM4	0.79773	0	0	0.96	0.765	Proliferating basal
ATAD5	0.794115	0	0	0.64	0.098	Proliferating basal
CDCA3	0.79356	0	0	0.52	0.021	Proliferating basal
SIVA1	0.784503	0	0	0.958	0.828	Proliferating basal
KRT6A	0.778137	0	0	0.972	0.822	Proliferating basal
RAD51AP1	0.777835	0	0	0.629	0.042	Proliferating basal
MCM6	0.770974	0	0	0.529	0.115	Proliferating basal
TUBA1C	0.763127	0	0	0.972	0.865	Proliferating basal
PHF19	0.762038	0	0	0.691	0.118	Proliferating basal
CDT1	0.759069	0	0	0.677	0.096	Proliferating basal
AKR1B10	0.757227	0	0	0.695	0.356	Proliferating basal
SKA2	0.757184	0	0	0.815	0.356	Proliferating basal
RACGAP1	0.756519	0	0	0.59	0.078	Proliferating basal
LMNB2	0.749966	0	0	0.736	0.217	Proliferating basal
SGO1	0.744131	0	0	0.614	0.029	Proliferating basal
ZDHHC12	0.741684	0	0	0.905	0.578	Proliferating basal
NCAPD2	0.739734	0	0	0.596	0.143	Proliferating basal
GGCT	0.736191	0	0	0.871	0.599	Proliferating basal
HIST2H2AC	0.735815	0	0	0.588	0.371	Proliferating basal
PHGDH	0.731823	0	0	0.752	0.291	Proliferating basal
NUDT8	0.729518	0	0	0.816	0.489	Proliferating basal
CDCA4	0.728869	0	0	0.706	0.261	Proliferating basal
SGO2	0.726065	0	0	0.519	0.062	Proliferating basal
LIG1	0.723556	0	0	0.651	0.172	Proliferating basal
CDCA5	0.723332	0	0	0.588	0.026	Proliferating basal
CDC45	0.723327	0	0	0.509	0.028	Proliferating basal
MELK	0.723162	0	0	0.594	0.035	Proliferating basal
EZH2	0.722819	0	0	0.665	0.184	Proliferating basal
DDX39A	0.720889	0	0	0.815	0.415	Proliferating basal
DIAPH3	0.716122	0	0	0.526	0.014	Proliferating basal
CCDC34	0.712462	0	0	0.735	0.227	Proliferating basal
HNRNPAB	0.711677	0	0	0.928	0.787	Proliferating basal
ARHGAP11A	0.708723	0	0	0.532	0.038	Proliferating basal
SLBP	0.706416	0	0	0.764	0.513	Proliferating basal
TUBG1	0.703985	0	0	0.758	0.326	Proliferating basal
CHEK1	0.701993	0	0	0.612	0.094	Proliferating basal
RAN	0.70196	0	0	0.995	0.959	Proliferating basal
RAD21	0.696579	0	0	0.876	0.633	Proliferating basal
USP1	0.694699	0	0	0.791	0.437	Proliferating basal
PRKDC	0.694466	0	0	0.881	0.701	Proliferating basal
KIF2C	0.693104	0	0	0.501	0.017	Proliferating basal
KIF4A	0.691907	0	0	0.507	0.017	Proliferating basal
SNRPB	0.69014	0	0	0.989	0.91	Proliferating basal
DEPDC1	0.689396	0	0	0.478	0.013	Proliferating basal
PA2G4	0.687974	0	0	0.969	0.865	Proliferating basal
NCAPH	0.686186	0	0	0.556	0.022	Proliferating basal
TTK	0.68487	0	0	0.512	0.024	Proliferating basal
TROAP	0.684625	0	0	0.521	0.027	Proliferating basal
CENPN	0.683007	0	0	0.637	0.08	Proliferating basal
CSE1L	0.679806	0	0	0.775	0.368	Proliferating basal
UHRF1	0.678566	0	0	0.531	0.05	Proliferating basal
MZT2A	0.676244	0	0	0.969	0.784	Proliferating basal
CHAF1A	0.675608	0	0	0.631	0.168	Proliferating basal
RFC2	0.673132	0	0	0.685	0.279	Proliferating basal
SAC3D1	0.669519	0	0	0.707	0.238	Proliferating basal
CDC6	0.668488	0	0	0.514	0.046	Proliferating basal
AURKA	0.668336	0	0	0.434	0.055	Proliferating basal
VRK1	0.665358	0	0	0.684	0.184	Proliferating basal
LSM3	0.663174	0	0	0.972	0.86	Proliferating basal
S100A2	0.663083	0	0	1	0.983	Proliferating basal
BUB3	0.662733	0	0	0.849	0.553	Proliferating basal
IDH2	0.661609	0	0	0.889	0.593	Proliferating basal
TCF19	0.661508	0	0	0.574	0.068	Proliferating basal
RFC4	0.658793	0	0	0.604	0.157	Proliferating basal
MT2A	0.658062	0	0	0.972	0.909	Proliferating basal
MTHFD1	0.657053	0	0	0.695	0.287	Proliferating basal
KIF20A	0.657012	0	0	0.445	0.016	Proliferating basal
BUB1B	0.65117	0	0	0.493	0.02	Proliferating basal
PTMA	0.64962	0	0	1	1	Proliferating basal
TTF2	0.648686	0	0	0.671	0.224	Proliferating basal
SNRPG	0.648603	0	0	0.988	0.95	Proliferating basal
ANP32B	0.647625	0	0	0.985	0.903	Proliferating basal
TUBA4A	0.646371	0	0	0.854	0.578	Proliferating basal
KIF22	0.643757	0	0	0.768	0.339	Proliferating basal
C19orf48	0.643034	0	0	0.813	0.382	Proliferating basal
SMC1A	0.640811	0	0	0.808	0.532	Proliferating basal
HES4	0.63481	0	0	0.881	0.649	Proliferating basal
MIS18BP1	0.633936	0	0	0.751	0.392	Proliferating basal
MZT2B	0.628552	0	0	0.993	0.941	Proliferating basal
HMGA1	0.627577	0	0	0.987	0.883	Proliferating basal
NCAPG2	0.625724	0	0	0.576	0.074	Proliferating basal
ACAT2	0.62073	0	0	0.766	0.422	Proliferating basal
RFC3	0.620593	0	0	0.598	0.124	Proliferating basal
TFDP1	0.619396	0	0	0.797	0.441	Proliferating basal
LSM2	0.615261	0	0	0.884	0.592	Proliferating basal
BARD1	0.613649	0	0	0.738	0.34	Proliferating basal
HJURP	0.613172	0	0	0.456	0.01	Proliferating basal
CKLF	0.611753	0	0	0.751	0.347	Proliferating basal
TOMM40	0.610128	0	0	0.86	0.585	Proliferating basal
PAICS	0.608342	0	0	0.79	0.47	Proliferating basal
CDCA8	0.604791	0	0	0.493	0.022	Proliferating basal
TCOF1	0.604082	0	0	0.707	0.317	Proliferating basal
COMMD4	0.603348	0	0	0.861	0.573	Proliferating basal
BCL7C	0.601831	0	0	0.864	0.567	Proliferating basal
MIS18A	0.597538	0	0	0.663	0.167	Proliferating basal
PGAM1	0.596507	0	0	0.974	0.892	Proliferating basal
CDC25B	0.596418	0	0	0.597	0.179	Proliferating basal
SPC24	0.590034	0	0	0.507	0.016	Proliferating basal
WDR76	0.589287	0	0	0.493	0.079	Proliferating basal
ALYREF	0.58851	0	0	0.686	0.378	Proliferating basal
NUCKS1	0.586349	0	0	0.992	0.943	Proliferating basal
AP2S1	0.586132	0	0	0.967	0.862	Proliferating basal
SMC3	0.583803	0	0	0.851	0.678	Proliferating basal
CBX5	0.583621	0	0	0.822	0.559	Proliferating basal
BUB1	0.583601	0	0	0.445	0.018	Proliferating basal
FANCD2	0.583562	0	0	0.566	0.062	Proliferating basal
CDK4	0.58312	0	0	0.813	0.533	Proliferating basal
PRR11	0.582749	0	0	0.41	0.034	Proliferating basal
SFN	0.582363	0	0	1	0.926	Proliferating basal
PTN	0.577612	0	0	0.802	0.497	Proliferating basal
SAE1	0.577507	0	0	0.737	0.349	Proliferating basal
SLC25A5	0.576366	0	0	0.999	0.988	Proliferating basal
EIF5A	0.575804	0	0	0.958	0.889	Proliferating basal
COMTD1	0.574977	0	0	0.853	0.54	Proliferating basal
NCAPD3	0.574339	0	0	0.581	0.137	Proliferating basal
MASTL	0.574261	0	0	0.556	0.125	Proliferating basal
GPSM2	0.574134	0	0	0.622	0.269	Proliferating basal
PPM1G	0.573647	0	0	0.918	0.788	Proliferating basal
CKAP5	0.573157	0	0	0.601	0.268	Proliferating basal
TMEM97	0.572381	0	0	0.561	0.141	Proliferating basal
CKAP2L	0.569084	0	0	0.438	0.011	Proliferating basal
SKA3	0.567448	0	0	0.507	0.022	Proliferating basal
PLP2	0.566943	0	0	0.994	0.911	Proliferating basal
ITGB3BP	0.566339	0	0	0.717	0.299	Proliferating basal
KIF15	0.563126	0	0	0.444	0.011	Proliferating basal
BCL2L12	0.561026	0	0	0.698	0.225	Proliferating basal
POLE3	0.559113	0	0	0.779	0.475	Proliferating basal
SSRP1	0.558379	0	0	0.871	0.622	Proliferating basal
EBP	0.557724	0	0	0.89	0.615	Proliferating basal
MZT1	0.556188	0	0	0.714	0.33	Proliferating basal
ATP5MC1	0.555974	0	0	0.964	0.889	Proliferating basal
SPAG5	0.555855	0	0	0.478	0.041	Proliferating basal
MAZ	0.554488	0	0	0.821	0.566	Proliferating basal
SUPT16H	0.554046	0	0	0.797	0.598	Proliferating basal
LSM5	0.553592	0	0	0.96	0.784	Proliferating basal
PXMP2	0.550085	0	0	0.688	0.296	Proliferating basal
HIST1H1E	0.548557	0	0	0.558	0.329	Proliferating basal
ENO1	0.54851	0	0	1	0.982	Proliferating basal
MXD3	0.546932	0	0	0.437	0.057	Proliferating basal
PAFAH1B3	0.546724	0	0	0.852	0.556	Proliferating basal
KPNB1	0.545563	0	0	0.917	0.783	Proliferating basal
CCNE2	0.545233	0	0	0.385	0.033	Proliferating basal
POC1A	0.542807	0	0	0.551	0.048	Proliferating basal
RANGAP1	0.54223	0	0	0.693	0.32	Proliferating basal
KIF14	0.541833	0	0	0.384	0.022	Proliferating basal
MCM2	0.541302	0	0	0.509	0.094	Proliferating basal
SNRPD1	0.540857	0	0	0.968	0.891	Proliferating basal
NSD2	0.539285	0	0	0.691	0.292	Proliferating basal
CMSS1	0.538993	0	0	0.706	0.378	Proliferating basal
CDCA2	0.537257	0	0	0.419	0.011	Proliferating basal
ETFB	0.537027	0	0	0.952	0.837	Proliferating basal
UNG	0.536064	0	0	0.485	0.223	Proliferating basal
BRI3BP	0.533585	0	0	0.608	0.251	Proliferating basal
PSIP1	0.532218	0	0	0.799	0.556	Proliferating basal
CSRP2	0.531561	0	0	0.661	0.312	Proliferating basal
MCM10	0.531544	0	0	0.42	0.02	Proliferating basal
RBBP7	0.530568	0	0	0.897	0.678	Proliferating basal
EXOSC8	0.5297	0	0	0.761	0.416	Proliferating basal
DCTPP1	0.527559	0	0	0.778	0.552	Proliferating basal
LRR1	0.527418	0	0	0.57	0.136	Proliferating basal
CDCA7	0.525327	0	0	0.495	0.111	Proliferating basal
E2F1	0.524242	0	0	0.404	0.052	Proliferating basal
PSMC3	0.523099	0	0	0.916	0.77	Proliferating basal
SHCBP1	0.522147	0	0	0.465	0.018	Proliferating basal
CENPA	0.521853	0	0	0.346	0.01	Proliferating basal
FANCA	0.521676	0	0	0.516	0.085	Proliferating basal
CBX3	0.518595	0	0	0.96	0.863	Proliferating basal
PARP1	0.517778	0	0	0.835	0.648	Proliferating basal
NRM	0.517459	0	0	0.563	0.103	Proliferating basal
NEK2	0.512517	0	0	0.375	0.018	Proliferating basal
DTL	0.512012	0	0	0.389	0.03	Proliferating basal
RPA2	0.510337	0	0	0.679	0.365	Proliferating basal
POLD2	0.509237	0	0	0.81	0.538	Proliferating basal
RTKN2	0.508569	0	0	0.497	0.092	Proliferating basal
FAM83D	0.50819	0	0	0.52	0.187	Proliferating basal
HPRT1	0.507372	0	0	0.691	0.318	Proliferating basal
IQGAP3	0.507199	0	0	0.405	0.013	Proliferating basal
ANAPC11	0.506737	0	0	0.978	0.911	Proliferating basal
SRM	0.505333	0	0	0.718	0.474	Proliferating basal
KRT5	0.505039	0	0	0.999	0.919	Proliferating basal
MT1X	0.504204	0	0	0.985	0.907	Proliferating basal
CENPS	0.503498	0	0	0.61	0.181	Proliferating basal
PRDX2	0.502749	0	0	0.99	0.961	Proliferating basal
MYO19	0.5022	0	0	0.69	0.357	Proliferating basal
SNRPF	0.499245	0	0	0.983	0.924	Proliferating basal
PSME2	0.498896	0	0	0.958	0.865	Proliferating basal
PGP	0.498484	0	0	0.716	0.396	Proliferating basal
TIMELESS	0.498327	0	0	0.523	0.099	Proliferating basal
NDUFAF8	0.497827	0	0	0.887	0.72	Proliferating basal
YWHAH	0.496076	0	0	0.92	0.723	Proliferating basal
HIST1H3B	0.495835	0	0	0.274	0.005	Proliferating basal
CYC1	0.495314	0	0	0.984	0.906	Proliferating basal
TPI1	0.495159	0	0	0.999	0.99	Proliferating basal
SAPCD2	0.492927	0	0	0.419	0.06	Proliferating basal
CARHSP1	0.491551	0	0	0.885	0.661	Proliferating basal
FAM111A	0.489765	0	0	0.547	0.254	Proliferating basal
GOT2	0.489725	0	0	0.825	0.575	Proliferating basal
FDPS	0.48715	0	0	0.933	0.79	Proliferating basal
JPT1	0.487018	0	0	0.978	0.919	Proliferating basal
ILF2	0.486534	0	0	0.93	0.788	Proliferating basal
CIP2A	0.485071	0	0	0.458	0.042	Proliferating basal
DSN1	0.484952	0	0	0.543	0.137	Proliferating basal
MIF	0.484885	0	0	0.98	0.957	Proliferating basal
CACYBP	0.484742	0	0	0.893	0.691	Proliferating basal
UQCRC1	0.483823	0	0	0.991	0.932	Proliferating basal
CMC2	0.483577	0	0	0.747	0.438	Proliferating basal
CEP152	0.483002	0	0	0.5	0.108	Proliferating basal
TXN	0.480945	0	0	1	0.998	Proliferating basal
EXOSC9	0.480304	0	0	0.59	0.263	Proliferating basal
GSTP1	0.479525	0	0	1	1	Proliferating basal
HACD3	0.476066	0	0	0.776	0.569	Proliferating basal
CEP78	0.475857	0	0	0.607	0.247	Proliferating basal
NME1	0.474501	0	0	0.899	0.74	Proliferating basal
NOP56	0.473441	0	0	0.816	0.632	Proliferating basal
TOMM5	0.473096	0	0	0.732	0.466	Proliferating basal
SASS6	0.472263	0	0	0.513	0.102	Proliferating basal
RAD51C	0.47193	0	0	0.631	0.285	Proliferating basal
CD320	0.465997	0	0	0.66	0.317	Proliferating basal
CCDC18	0.46447	0	0	0.454	0.085	Proliferating basal
SHMT2	0.464336	0	0	0.752	0.399	Proliferating basal
POLA2	0.463829	0	0	0.545	0.145	Proliferating basal
TIMM10	0.463245	0	0	0.852	0.612	Proliferating basal
PPIH	0.461877	0	0	0.752	0.408	Proliferating basal
POLD3	0.461801	0	0	0.59	0.282	Proliferating basal
BOLA3	0.461621	0	0	0.844	0.621	Proliferating basal
NUDT15	0.461309	0	0	0.692	0.363	Proliferating basal
ZWILCH	0.461162	0	0	0.542	0.124	Proliferating basal
TEDC1	0.46093	0	0	0.553	0.131	Proliferating basal
E2F8	0.46055	0	0	0.403	0.03	Proliferating basal
NAA38	0.459662	0	0	0.973	0.89	Proliferating basal
CLCA2	0.458917	0	0	0.855	0.544	Proliferating basal
TMEM109	0.458337	0	0	0.794	0.529	Proliferating basal
WDR34	0.457741	0	0	0.768	0.404	Proliferating basal
RFC5	0.457536	0	0	0.518	0.122	Proliferating basal
MTHFD2	0.457086	0	0	0.591	0.257	Proliferating basal
CCT5	0.456176	0	0	0.917	0.805	Proliferating basal
REEP4	0.455823	0	0	0.692	0.358	Proliferating basal
PRIM1	0.453531	0	0	0.499	0.106	Proliferating basal
PSMG1	0.452515	0	0	0.746	0.464	Proliferating basal
ATP5MC3	0.45027	0	0	0.996	0.985	Proliferating basal
ATAD3A	0.450038	0	0	0.596	0.264	Proliferating basal
PDCD5	0.450036	0	0	0.909	0.798	Proliferating basal
HIST1H2AG	0.446107	0	0	0.305	0.043	Proliferating basal
YEATS4	0.445775	0	0	0.681	0.359	Proliferating basal
PSRC1	0.44548	0	0	0.365	0.03	Proliferating basal
EMP2	0.444878	0	0	0.965	0.858	Proliferating basal
CKMT1A	0.444439	0	0	0.797	0.483	Proliferating basal
TRIM28	0.443943	0	0	0.83	0.647	Proliferating basal
HP1BP3	0.443298	0	0	0.897	0.735	Proliferating basal
KNSTRN	0.443198	0	0	0.428	0.096	Proliferating basal
DEPDC1B	0.443019	0	0	0.373	0.009	Proliferating basal
SNX5	0.442846	0	0	0.822	0.567	Proliferating basal
PARPBP	0.441369	0	0	0.445	0.046	Proliferating basal
OXCT1	0.440903	0	0	0.595	0.251	Proliferating basal
PPIA	0.44077	0	0	1	0.997	Proliferating basal
SNRNP25	0.44035	0	0	0.724	0.429	Proliferating basal
FH	0.439931	0	0	0.754	0.518	Proliferating basal
S100A16	0.439878	0	0	0.989	0.911	Proliferating basal
SNRPA	0.439771	0	0	0.773	0.455	Proliferating basal
MSH2	0.438512	0	0	0.495	0.195	Proliferating basal
CIT	0.438238	0	0	0.459	0.128	Proliferating basal
VDAC3	0.438057	0	0	0.872	0.7	Proliferating basal
HAT1	0.437188	0	0	0.718	0.46	Proliferating basal
LYAR	0.436864	0	0	0.611	0.294	Proliferating basal
HMGN1	0.436777	0	0	0.997	0.98	Proliferating basal
FBXO5	0.435954	0	0	0.408	0.081	Proliferating basal
TEX30	0.43574	0	0	0.519	0.147	Proliferating basal
CALM3	0.434684	0	0	0.836	0.6	Proliferating basal
TPM3	0.433271	0	0	0.952	0.849	Proliferating basal
HAUS1	0.43229	0	0	0.638	0.317	Proliferating basal
NDC1	0.431311	0	0	0.532	0.152	Proliferating basal
GMPS	0.43131	0	0	0.684	0.436	Proliferating basal
POP7	0.430629	0	0	0.75	0.453	Proliferating basal
YBX1	0.429839	0	0	0.999	0.995	Proliferating basal
GAPDH	0.42903	0	0	1	1	Proliferating basal
NR2C2AP	0.428077	0	0	0.505	0.18	Proliferating basal
COQ2	0.427421	0	0	0.685	0.331	Proliferating basal
TOPBP1	0.426947	0	0	0.568	0.236	Proliferating basal
HADH	0.425801	0	0	0.771	0.482	Proliferating basal
NCAPH2	0.425411	0	0	0.591	0.217	Proliferating basal
TAGLN2	0.425278	0	0	0.998	0.974	Proliferating basal
RUSC1	0.424827	0	0	0.685	0.363	Proliferating basal
HIST1H2AH	0.423573	0	0	0.282	0.038	Proliferating basal
NDUFV1	0.423294	0	0	0.941	0.807	Proliferating basal
PFN1	0.422568	0	0	0.998	0.99	Proliferating basal
SIGMAR1	0.420817	0	0	0.608	0.276	Proliferating basal
FBL	0.420407	0	0	0.952	0.82	Proliferating basal
TRAP1	0.417261	0	0	0.794	0.576	Proliferating basal
DBF4	0.416951	0	0	0.574	0.268	Proliferating basal
NHP2	0.416294	0	0	0.933	0.82	Proliferating basal
UQCRQ	0.415464	0	0	0.997	0.991	Proliferating basal
DKC1	0.415149	0	0	0.763	0.538	Proliferating basal
IMPDH2	0.415015	0	0	0.977	0.865	Proliferating basal
YWHAQ	0.414404	0	0	0.959	0.881	Proliferating basal
H2AFY	0.414171	0	0	0.971	0.91	Proliferating basal
ACOT7	0.413726	0	0	0.624	0.256	Proliferating basal
CENPQ	0.412953	0	0	0.476	0.122	Proliferating basal
MGME1	0.412461	0	0	0.593	0.249	Proliferating basal
VPS29	0.412122	0	0	0.938	0.843	Proliferating basal
SPDL1	0.411979	0	0	0.472	0.126	Proliferating basal
SLIRP	0.411587	0	0	0.975	0.943	Proliferating basal
NEURL1B	0.411566	0	0	0.341	0.046	Proliferating basal
AHCY	0.410975	0	0	0.883	0.693	Proliferating basal
PRDX4	0.410354	0	0	0.873	0.705	Proliferating basal
GLRX5	0.410069	0	0	0.825	0.621	Proliferating basal
BRIP1	0.410055	0	0	0.371	0.026	Proliferating basal
SKA1	0.409806	0	0	0.388	0.014	Proliferating basal
CYCS	0.409688	0	0	0.988	0.95	Proliferating basal
NUDT21	0.409401	0	0	0.793	0.51	Proliferating basal
BSG	0.409264	0	0	0.99	0.953	Proliferating basal
POLQ	0.409149	0	0	0.402	0.042	Proliferating basal
CHTF18	0.408971	0	0	0.463	0.063	Proliferating basal
PSMA7	0.40859	0	0	0.991	0.972	Proliferating basal
DCXR	0.408156	0	0	0.919	0.754	Proliferating basal
SUZ12	0.408106	0	0	0.72	0.5	Proliferating basal
COPS3	0.408045	0	0	0.757	0.524	Proliferating basal
HIST1H2BH	0.407622	0	0	0.359	0.044	Proliferating basal
RMI2	0.406636	0	0	0.448	0.083	Proliferating basal
HINT2	0.406101	0	0	0.854	0.632	Proliferating basal
ICMT	0.405906	0	0	0.704	0.434	Proliferating basal
SNRPA1	0.405619	0	0	0.802	0.617	Proliferating basal
PPP1CA	0.405203	0	0	0.968	0.879	Proliferating basal
FBLN1	0.405049	0	0	0.761	0.426	Proliferating basal
COX8A	0.404642	0	0	1	0.993	Proliferating basal
SLC2A4RG	0.40412	0	0	0.715	0.456	Proliferating basal
CENPJ	0.403756	0	0	0.513	0.176	Proliferating basal
NT5DC2	0.402029	0	0	0.604	0.326	Proliferating basal
WDHD1	0.40056	0	0	0.416	0.067	Proliferating basal
AURKAIP1	0.400314	0	0	0.972	0.923	Proliferating basal
PLEKHJ1	0.400152	0	0	0.783	0.527	Proliferating basal
THOP1	0.399844	0	0	0.589	0.224	Proliferating basal
LRRCC1	0.399835	0	0	0.519	0.2	Proliferating basal
MINOS1	0.399778	0	0	0.99	0.964	Proliferating basal
AKR7A2	0.398975	0	0	0.806	0.59	Proliferating basal
MTFR2	0.398009	0	0	0.405	0.029	Proliferating basal
RNASEH2B	0.396948	0	0	0.796	0.569	Proliferating basal
LAD1	0.395619	0	0	0.835	0.584	Proliferating basal
SRSF3	0.395391	0	0	0.991	0.961	Proliferating basal
CKAP4	0.39486	0	0	0.846	0.623	Proliferating basal
SRSF2	0.394338	0	0	0.977	0.917	Proliferating basal
OIP5	0.394213	0	0	0.4	0.015	Proliferating basal
C20orf27	0.393069	0	0	0.611	0.299	Proliferating basal
GINS4	0.392871	0	0	0.424	0.069	Proliferating basal
ZNF367	0.392149	0	0	0.371	0.035	Proliferating basal
SNRPD3	0.391245	0	0	0.932	0.837	Proliferating basal
THOC3	0.390994	0	0	0.91	0.702	Proliferating basal
TIMM13	0.389548	0	0	0.954	0.893	Proliferating basal
RPA1	0.389093	0	0	0.632	0.317	Proliferating basal
PFKL	0.388672	0	0	0.775	0.506	Proliferating basal
TUBB4B	0.388211	0	0	0.985	0.952	Proliferating basal
CKMT1B	0.387107	0	0	0.784	0.497	Proliferating basal
GOT1	0.386871	0	0	0.771	0.55	Proliferating basal
BANF1	0.386031	0	0	0.928	0.818	Proliferating basal
HSPB1	0.385825	0	0	1	0.99	Proliferating basal
RHEB	0.385116	0	0	0.92	0.799	Proliferating basal
PAXX	0.384489	0	0	0.753	0.497	Proliferating basal
SHMT1	0.38393	0	0	0.638	0.327	Proliferating basal
NDUFS8	0.382974	0	0	0.964	0.891	Proliferating basal
PLK4	0.382477	0	0	0.398	0.033	Proliferating basal
COX5A	0.38245	0	0	0.993	0.978	Proliferating basal
MAGOHB	0.382328	0	0	0.624	0.308	Proliferating basal
NUP107	0.380278	0	0	0.61	0.28	Proliferating basal
PSMC3IP	0.380252	0	0	0.393	0.068	Proliferating basal
RFWD3	0.378905	0	0	0.477	0.154	Proliferating basal
DDX11	0.378117	0	0	0.519	0.184	Proliferating basal
DDT	0.377176	0	0	0.974	0.922	Proliferating basal
TPRKB	0.375589	0	0	0.821	0.609	Proliferating basal
SLC25A39	0.374517	0	0	0.838	0.64	Proliferating basal
POLE2	0.37385	0	0	0.374	0.042	Proliferating basal
TRIP13	0.373113	0	0	0.514	0.132	Proliferating basal
SNRNP40	0.372657	0	0	0.734	0.446	Proliferating basal
LSM7	0.372	0	0	0.961	0.894	Proliferating basal
XRCC2	0.371882	0	0	0.347	0.028	Proliferating basal
RCCD1	0.371796	0	0	0.496	0.154	Proliferating basal
CCNF	0.371479	0	0	0.324	0.035	Proliferating basal
GLA	0.370452	0	0	0.59	0.267	Proliferating basal
KNTC1	0.370428	0	0	0.398	0.069	Proliferating basal
PIMREG	0.368956	0	0	0.316	0.008	Proliferating basal
RCC1	0.368549	0	0	0.604	0.304	Proliferating basal
MMS22L	0.368539	0	0	0.443	0.142	Proliferating basal
TECR	0.368067	0	0	0.972	0.905	Proliferating basal
INCENP	0.367706	0	0	0.335	0.051	Proliferating basal
ACTL6A	0.367477	0	0	0.696	0.412	Proliferating basal
EXO1	0.365991	0	0	0.332	0.011	Proliferating basal
SLC25A10	0.364492	0	0	0.561	0.232	Proliferating basal
EMC9	0.363675	0	0	0.513	0.213	Proliferating basal
NABP2	0.363545	0	0	0.596	0.3	Proliferating basal
POLD1	0.363172	0	0	0.42	0.093	Proliferating basal
DONSON	0.361872	0	0	0.439	0.107	Proliferating basal
SNRPE	0.361766	0	0	0.978	0.934	Proliferating basal
MTCH2	0.361389	0	0	0.837	0.629	Proliferating basal
RBL1	0.360492	0	0	0.381	0.071	Proliferating basal
NUP37	0.358201	0	0	0.603	0.297	Proliferating basal
ITGAE	0.357881	0	0	0.706	0.409	Proliferating basal
LMF2	0.356899	0	0	0.731	0.48	Proliferating basal
CENPP	0.356327	0	0	0.421	0.097	Proliferating basal
TPGS2	0.353741	0	0	0.808	0.582	Proliferating basal
KIF18B	0.35372	0	0	0.314	0.007	Proliferating basal
CHCHD2	0.351868	0	0	0.998	0.996	Proliferating basal
HIST1H2AL	0.351712	0	0	0.226	0.017	Proliferating basal
POLE	0.350221	0	0	0.429	0.108	Proliferating basal
HNRNPA3	0.349589	0	0	0.992	0.958	Proliferating basal
GEN1	0.349342	0	0	0.475	0.17	Proliferating basal
KIF18A	0.349153	0	0	0.3	0.032	Proliferating basal
NUP93	0.348396	0	0	0.625	0.322	Proliferating basal
THEM6	0.348113	0	0	0.518	0.22	Proliferating basal
ATP5MF	0.348002	0	0	0.993	0.978	Proliferating basal
GINS1	0.346564	0	0	0.372	0.037	Proliferating basal
CFL1	0.346551	0	0	1	0.994	Proliferating basal
MCUB	0.346425	0	0	0.521	0.203	Proliferating basal
RECQL4	0.344412	0	0	0.362	0.033	Proliferating basal
NUBP2	0.344354	0	0	0.771	0.518	Proliferating basal
E2F2	0.343607	0	0	0.335	0.033	Proliferating basal
FANCG	0.341748	0	0	0.42	0.085	Proliferating basal
MORC4	0.33989	0	0	0.535	0.224	Proliferating basal
TONSL	0.339715	0	0	0.362	0.06	Proliferating basal
ARHGEF39	0.338463	0	0	0.312	0.017	Proliferating basal
ERCC6L	0.338113	0	0	0.32	0.01	Proliferating basal
BLM	0.338092	0	0	0.338	0.026	Proliferating basal
TEDC2	0.336412	0	0	0.35	0.033	Proliferating basal
MPHOSPH9	0.336372	0	0	0.457	0.166	Proliferating basal
TMA7	0.335168	0	0	0.998	0.995	Proliferating basal
COX7B	0.335054	0	0	0.998	0.991	Proliferating basal
PARP2	0.334909	0	0	0.49	0.183	Proliferating basal
RNF26	0.334746	0	0	0.486	0.191	Proliferating basal
RAD54L	0.334674	0	0	0.331	0.016	Proliferating basal
CHAF1B	0.33447	0	0	0.377	0.072	Proliferating basal
CTPS1	0.334049	0	0	0.489	0.212	Proliferating basal
STIL	0.331366	0	0	0.372	0.069	Proliferating basal
E2F7	0.330237	0	0	0.332	0.046	Proliferating basal
SMPD4	0.330095	0	0	0.543	0.252	Proliferating basal
UBR7	0.329794	0	0	0.457	0.172	Proliferating basal
LRRC45	0.328973	0	0	0.483	0.176	Proliferating basal
MCM8	0.328959	0	0	0.408	0.126	Proliferating basal
HAUS8	0.32861	0	0	0.435	0.113	Proliferating basal
NUP85	0.326075	0	0	0.523	0.236	Proliferating basal
RNASEH2A	0.324728	0	0	0.394	0.064	Proliferating basal
ORC1	0.323296	0	0	0.327	0.028	Proliferating basal
HIST1H2AJ	0.323172	0	0	0.255	0.01	Proliferating basal
HIST1H3G	0.32082	0	0	0.247	0.007	Proliferating basal
PIF1	0.320297	0	0	0.196	0.01	Proliferating basal
TIPIN	0.320106	0	0	0.427	0.156	Proliferating basal
DNA2	0.31857	0	0	0.335	0.039	Proliferating basal
DCK	0.317994	0	0	0.493	0.199	Proliferating basal
MLH1	0.317008	0	0	0.525	0.249	Proliferating basal
CDC25C	0.315674	0	0	0.285	0.007	Proliferating basal
POLA1	0.315606	0	0	0.369	0.096	Proliferating basal
RASSF1	0.314178	0	0	0.52	0.225	Proliferating basal
RAD18	0.312868	0	0	0.408	0.117	Proliferating basal
MAD2L2	0.311564	0	0	0.548	0.251	Proliferating basal
FOXRED1	0.308882	0	0	0.509	0.216	Proliferating basal
CDK2	0.306919	0	0	0.422	0.132	Proliferating basal
MTFP1	0.306362	0	0	0.502	0.213	Proliferating basal
NUP155	0.304677	0	0	0.437	0.164	Proliferating basal
FIGNL1	0.303591	0	0	0.402	0.122	Proliferating basal
APOBEC3B	0.300494	0	0	0.307	0.042	Proliferating basal
DSCC1	0.300009	0	0	0.322	0.033	Proliferating basal
RHNO1	0.298622	0	0	0.517	0.236	Proliferating basal
WDR62	0.298168	0	0	0.313	0.028	Proliferating basal
TMPO-AS1	0.29792	0	0	0.303	0.026	Proliferating basal
HIST1H2AM	0.297701	0	0	0.21	0.014	Proliferating basal
FANCB	0.289064	0	0	0.31	0.028	Proliferating basal
CENPL	0.288232	0	0	0.352	0.086	Proliferating basal
PRIM2	0.287203	0	0	0.42	0.14	Proliferating basal
CDC25A	0.286854	0	0	0.286	0.022	Proliferating basal
DDIAS	0.285272	0	0	0.293	0.018	Proliferating basal
C9orf40	0.274722	0	0	0.366	0.106	Proliferating basal
C17orf53	0.27053	0	0	0.313	0.039	Proliferating basal
TRAIP	0.270445	0	0	0.299	0.024	Proliferating basal
ZGRF1	0.269908	0	0	0.294	0.044	Proliferating basal
SKP2	0.269543	0	0	0.365	0.104	Proliferating basal
C1orf112	0.266129	0	0	0.308	0.042	Proliferating basal
CHEK2	0.265094	0	0	0.39	0.122	Proliferating basal
NUP210	0.263829	0	0	0.303	0.055	Proliferating basal
GAS2L3	0.263631	0	0	0.227	0.028	Proliferating basal
ESPL1	0.263045	0	0	0.269	0.02	Proliferating basal
CCNE1	0.262614	0	0	0.249	0.039	Proliferating basal
DMC1	0.260512	0	0	0.265	0.023	Proliferating basal
GINS3	0.258972	0	0	0.313	0.064	Proliferating basal
ARHGAP11B	0.25865	0	0	0.258	0.02	Proliferating basal
CCDC15	0.255233	0	0	0.288	0.045	Proliferating basal
KHSRP	0.37653	0	0	0.799	0.586	Proliferating basal
XRCC6	0.384391	0	0	0.949	0.897	Proliferating basal
CCHCR1	0.299518	0	0	0.482	0.209	Proliferating basal
EI24	0.370256	0	0	0.881	0.736	Proliferating basal
RABL6	0.38083	0	0	0.784	0.554	Proliferating basal
MRTO4	0.412979	0	0	0.697	0.455	Proliferating basal
ADCY3	0.302683	0	0	0.397	0.136	Proliferating basal
ATP5ME	0.378744	0	0	0.995	0.992	Proliferating basal
PPP1R14B	0.523506	0	0	0.895	0.744	Proliferating basal
POLR2H	0.388125	0	0	0.839	0.666	Proliferating basal
IPO9	0.348077	0	0	0.601	0.32	Proliferating basal
TELO2	0.304232	0	0	0.498	0.229	Proliferating basal
C1QBP	0.420559	0	0	0.971	0.927	Proliferating basal
CASP8AP2	0.367713	0	0	0.519	0.257	Proliferating basal
TMEM14A	0.349968	0	0	0.787	0.557	Proliferating basal
SNRPD2	0.314888	0	0	0.991	0.961	Proliferating basal
FN3KRP	0.296012	0	0	0.532	0.251	Proliferating basal
RNASEH2C	0.350111	0	0	0.725	0.474	Proliferating basal
DGCR6L	0.338394	0	0	0.782	0.546	Proliferating basal
ERH	0.329942	0	0	0.971	0.936	Proliferating basal
GUSB	0.344129	0	0	0.713	0.466	Proliferating basal
FGFBP1	0.546047	0	0	0.943	0.772	Proliferating basal
NDUFA6	0.365747	0	0	0.95	0.884	Proliferating basal
VKORC1	0.334257	0	0	0.745	0.483	Proliferating basal
KRT13	0.896048	3.09417e-307	5.27712e-307	0.713	0.515	Proliferating basal
CEP295	0.315859	3.37949e-307	5.75442e-307	0.452	0.183	Proliferating basal
FAM96A	0.32308	5.88928e-307	1.00118e-306	0.636	0.361	Proliferating basal
HNRNPA2B1	0.33769	1.73114e-306	2.93819e-306	0.999	0.996	Proliferating basal
CDKN2C	0.347311	3.17795e-305	5.38515e-305	0.553	0.275	Proliferating basal
CHCHD3	0.359152	5.52007e-305	9.33893e-305	0.715	0.48	Proliferating basal
UCHL5	0.326523	1.71926e-304	2.904e-304	0.573	0.302	Proliferating basal
NDUFS6	0.347849	1.81288e-304	3.05724e-304	0.982	0.949	Proliferating basal
RPP30	0.315302	6.15853e-304	1.03692e-303	0.6	0.332	Proliferating basal
RECQL	0.357859	7.90456e-304	1.32877e-303	0.598	0.334	Proliferating basal
CALM2	0.347855	2.69406e-303	4.52156e-303	0.998	0.994	Proliferating basal
GPC1	0.362286	1.23172e-302	2.06397e-302	0.874	0.659	Proliferating basal
PCNT	0.331324	4.89306e-301	8.18618e-301	0.491	0.222	Proliferating basal
TIMM8B	0.375219	1.74451e-300	2.91397e-300	0.924	0.819	Proliferating basal
CDCA7L	0.330962	1.9008e-300	3.17001e-300	0.528	0.256	Proliferating basal
NUP188	0.333028	2.5709e-300	4.28078e-300	0.527	0.268	Proliferating basal
SLC9A3R1	0.392246	4.58864e-300	7.62843e-300	0.943	0.843	Proliferating basal
NUDT5	0.353775	1.84499e-297	3.0624e-297	0.776	0.56	Proliferating basal
FKBP3	0.341621	7.92137e-297	1.31276e-296	0.857	0.691	Proliferating basal
HNRNPD	0.371714	2.64611e-296	4.37833e-296	0.958	0.875	Proliferating basal
S100A14	0.430676	5.67303e-296	9.37206e-296	0.996	0.925	Proliferating basal
HNRNPR	0.372428	1.67701e-295	2.76615e-295	0.932	0.838	Proliferating basal
GCSH	0.387053	1.07645e-293	1.77277e-293	0.76	0.551	Proliferating basal
UQCC3	0.338292	2.27154e-293	3.73511e-293	0.748	0.516	Proliferating basal
ANXA8	0.440186	3.80928e-293	6.25386e-293	0.675	0.404	Proliferating basal
ATP5F1D	0.312407	6.92691e-293	1.13545e-292	0.995	0.976	Proliferating basal
C3orf14	0.348616	9.51389e-293	1.55709e-292	0.553	0.285	Proliferating basal
HSPE1	0.357987	9.59863e-292	1.56852e-291	0.995	0.984	Proliferating basal
TMEM160	0.317891	9.77609e-291	1.59505e-290	0.876	0.689	Proliferating basal
XPO1	0.366095	3.48154e-289	5.67162e-289	0.811	0.623	Proliferating basal
ANAPC15	0.3322	5.06116e-289	8.2322e-289	0.737	0.497	Proliferating basal
PHF5A	0.324971	6.43951e-288	1.0458e-287	0.734	0.489	Proliferating basal
UQCR10	0.339887	2.73541e-286	4.43557e-286	0.99	0.974	Proliferating basal
PM20D2	0.350952	6.58605e-286	1.06631e-285	0.555	0.294	Proliferating basal
TMEM141	0.35548	3.2373e-285	5.23331e-285	0.861	0.704	Proliferating basal
GPAA1	0.333083	2.58103e-284	4.16601e-284	0.802	0.605	Proliferating basal
C1orf35	0.333361	1.21124e-283	1.95206e-283	0.715	0.471	Proliferating basal
TRIM7	0.407898	8.91057e-283	1.43385e-282	0.839	0.632	Proliferating basal
PRADC1	0.292529	1.39205e-282	2.23662e-282	0.535	0.275	Proliferating basal
CBR3	0.348239	7.03952e-282	1.12932e-281	0.502	0.222	Proliferating basal
PSMD14	0.350064	3.72315e-281	5.96383e-281	0.864	0.704	Proliferating basal
COX6A1	0.264153	4.25175e-281	6.80022e-281	0.999	0.997	Proliferating basal
NDUFA12	0.322741	7.27279e-281	1.16144e-280	0.932	0.829	Proliferating basal
SRRT	0.341795	9.38194e-281	1.496e-280	0.703	0.473	Proliferating basal
RMI1	0.260087	1.68337e-280	2.68017e-280	0.379	0.142	Proliferating basal
LRRC59	0.369891	3.80287e-280	6.04559e-280	0.762	0.534	Proliferating basal
ATP5MPL	0.29225	9.34461e-280	1.48332e-279	0.994	0.987	Proliferating basal
SLC25A1	0.331984	1.83681e-279	2.91127e-279	0.701	0.458	Proliferating basal
SLFN13	0.328983	2.27661e-279	3.60293e-279	0.472	0.17	Proliferating basal
RPP25	0.291541	2.42729e-279	3.83562e-279	0.5	0.238	Proliferating basal
PKP1	0.392463	7.52281e-279	1.18698e-278	0.8	0.537	Proliferating basal
RALY	0.309599	2.17639e-278	3.42887e-278	0.875	0.717	Proliferating basal
ALDH7A1	0.357463	3.69751e-278	5.81668e-278	0.806	0.593	Proliferating basal
NPM3	0.342371	5.82708e-278	9.15312e-278	0.67	0.391	Proliferating basal
DBI	0.345723	1.00004e-277	1.56851e-277	0.986	0.959	Proliferating basal
F12	0.304625	1.84555e-277	2.89036e-277	0.436	0.183	Proliferating basal
P4HB	0.298904	2.46092e-277	3.84838e-277	0.995	0.97	Proliferating basal
NDUFB6	0.336545	3.92637e-277	6.13095e-277	0.899	0.788	Proliferating basal
HIRIP3	0.258934	5.79644e-277	9.03765e-277	0.424	0.169	Proliferating basal
NOTCH3	0.380864	8.81203e-277	1.37192e-276	0.599	0.311	Proliferating basal
RAD23A	0.338848	2.29771e-276	3.57196e-276	0.909	0.799	Proliferating basal
ECI1	0.368726	6.72213e-276	1.04347e-275	0.842	0.686	Proliferating basal
AAAS	0.269967	1.79191e-275	2.77746e-275	0.51	0.242	Proliferating basal
KRT18	0.325804	4.61475e-274	7.14236e-274	1	0.987	Proliferating basal
TP53	0.311093	1.16176e-273	1.79544e-273	0.6	0.337	Proliferating basal
PPP5C	0.305601	1.29739e-272	2.00212e-272	0.601	0.342	Proliferating basal
PTGES3	0.337069	2.76198e-272	4.25604e-272	0.979	0.943	Proliferating basal
SAMD1	0.401627	3.67943e-272	5.66149e-272	0.524	0.309	Proliferating basal
CRABP2	0.521637	4.21925e-272	6.48264e-272	0.367	0.122	Proliferating basal
TAF15	0.355793	4.76793e-272	7.315e-272	0.83	0.661	Proliferating basal
KRT19	0.355409	6.43521e-272	9.8586e-272	1	0.997	Proliferating basal
VDAC1	0.369208	1.20926e-271	1.84988e-271	0.955	0.904	Proliferating basal
CS	0.338954	2.50584e-271	3.82776e-271	0.718	0.472	Proliferating basal
PKM	0.298593	1.15975e-270	1.769e-270	1	0.994	Proliferating basal
PLGRKT	0.311195	1.06365e-269	1.62007e-269	0.693	0.446	Proliferating basal
ADI1	0.305786	2.63126e-269	4.00195e-269	0.956	0.863	Proliferating basal
PCMT1	0.324514	4.35662e-269	6.61654e-269	0.829	0.658	Proliferating basal
HSPA8	0.391919	4.60404e-269	6.98225e-269	0.991	0.979	Proliferating basal
MCMBP	0.33693	9.90749e-269	1.50036e-268	0.626	0.389	Proliferating basal
DAZAP1	0.32945	1.46724e-268	2.21875e-268	0.834	0.649	Proliferating basal
MSH6	0.435505	6.98866e-268	1.05531e-267	0.54	0.357	Proliferating basal
NOP58	0.381105	3.4692e-267	5.23109e-267	0.806	0.638	Proliferating basal
ATP5PF	0.326436	5.5653e-266	8.37975e-266	0.985	0.97	Proliferating basal
TMEM238	0.495128	1.09942e-265	1.65306e-265	0.64	0.525	Proliferating basal
NOP16	0.346948	1.92984e-265	2.89751e-265	0.609	0.354	Proliferating basal
IMMT	0.336219	1.55398e-264	2.32986e-264	0.754	0.563	Proliferating basal
PHB	0.343993	1.82119e-264	2.72661e-264	0.916	0.826	Proliferating basal
UMPS	0.311724	1.87924e-264	2.80954e-264	0.617	0.372	Proliferating basal
BAX	0.327822	7.1579e-263	1.06862e-262	0.827	0.64	Proliferating basal
WDR5	0.270346	7.67394e-263	1.14404e-262	0.468	0.215	Proliferating basal
POLR3K	0.321149	8.64014e-263	1.28626e-262	0.633	0.396	Proliferating basal
MAPK13	0.316348	4.54317e-262	6.75388e-262	0.755	0.528	Proliferating basal
PHB2	0.335701	1.13554e-260	1.68572e-260	0.952	0.857	Proliferating basal
UQCRH	0.298443	1.62231e-260	2.40494e-260	0.995	0.988	Proliferating basal
PTMS	0.444311	1.6726e-260	2.47601e-260	0.968	0.895	Proliferating basal
CCDC14	0.322227	5.05365e-260	7.47062e-260	0.587	0.318	Proliferating basal
SNRPC	0.325946	1.15662e-259	1.70739e-259	0.871	0.742	Proliferating basal
COX5B	0.258133	7.95986e-259	1.17338e-258	0.999	0.997	Proliferating basal
HAUS6	0.252607	5.23652e-258	7.70851e-258	0.402	0.158	Proliferating basal
MDH1	0.328472	7.07222e-257	1.03963e-256	0.938	0.897	Proliferating basal
GCHFR	0.369561	4.52904e-256	6.64848e-256	0.831	0.66	Proliferating basal
LSM6	0.321965	1.29002e-254	1.89107e-254	0.774	0.561	Proliferating basal
RNF126	0.328137	1.70495e-254	2.49586e-254	0.785	0.583	Proliferating basal
NUP205	0.266113	3.55325e-254	5.19435e-254	0.477	0.216	Proliferating basal
HSPD1	0.351618	7.083e-254	1.034e-253	0.99	0.957	Proliferating basal
UBE2I	0.308206	8.51449e-253	1.24125e-252	0.941	0.849	Proliferating basal
PAQR4	0.280548	6.59558e-251	9.60185e-251	0.392	0.126	Proliferating basal
PDAP1	0.343008	1.2618e-250	1.8344e-250	0.902	0.8	Proliferating basal
FARSB	0.282001	2.98002e-250	4.32636e-250	0.517	0.268	Proliferating basal
ECHS1	0.322233	1.97593e-249	2.86469e-249	0.939	0.88	Proliferating basal
ILVBL	0.305035	3.93763e-249	5.7009e-249	0.693	0.458	Proliferating basal
ITGB1BP1	0.321999	6.02487e-249	8.71086e-249	0.668	0.431	Proliferating basal
ATP5F1B	0.313757	1.26349e-248	1.82427e-248	0.996	0.99	Proliferating basal
PNP	0.331242	7.98659e-248	1.15155e-247	0.557	0.305	Proliferating basal
KDELC2	0.306902	1.15961e-247	1.66972e-247	0.527	0.277	Proliferating basal
HSD17B10	0.308702	1.4413e-247	2.07248e-247	0.856	0.682	Proliferating basal
ACYP1	0.29329	1.91799e-247	2.75416e-247	0.583	0.293	Proliferating basal
PSMD2	0.3679	6.73634e-247	9.66001e-247	0.838	0.723	Proliferating basal
EIF2S1	0.333219	1.25166e-246	1.79246e-246	0.727	0.532	Proliferating basal
PSMG3	0.306898	3.67579e-246	5.25683e-246	0.74	0.518	Proliferating basal
SEPHS1	0.296392	2.19934e-245	3.14107e-245	0.576	0.34	Proliferating basal
NIPA2	0.290969	1.67706e-243	2.39191e-243	0.608	0.36	Proliferating basal
BAZ1B	0.325371	1.03729e-242	1.47744e-242	0.735	0.524	Proliferating basal
IMPA2	0.322229	4.31514e-242	6.13786e-242	0.823	0.628	Proliferating basal
PSMB2	0.307916	5.39711e-242	7.66651e-242	0.901	0.782	Proliferating basal
RFC1	0.37394	6.21577e-242	8.81752e-242	0.761	0.609	Proliferating basal
GPI	0.377605	7.80118e-242	1.10517e-241	0.857	0.735	Proliferating basal
RIF1	0.381885	7.96104e-242	1.1263e-241	0.699	0.502	Proliferating basal
LSM8	0.293929	1.0517e-241	1.48592e-241	0.908	0.778	Proliferating basal
NDUFA4	0.284825	1.15693e-241	1.6324e-241	0.998	0.996	Proliferating basal
LAGE3	0.312631	1.3614e-241	1.91834e-241	0.699	0.483	Proliferating basal
CHCHD10	0.347722	1.96981e-241	2.77194e-241	0.98	0.95	Proliferating basal
HLTF	0.280111	4.63252e-241	6.51023e-241	0.452	0.22	Proliferating basal
TTLL12	0.300136	8.29281e-240	1.16387e-239	0.588	0.333	Proliferating basal
SLC25A11	0.305571	2.24618e-239	3.14823e-239	0.786	0.599	Proliferating basal
RCC2	0.312498	2.53727e-239	3.55151e-239	0.746	0.515	Proliferating basal
BMP7	0.300204	9.38569e-239	1.312e-238	0.685	0.416	Proliferating basal
SEPT11	0.3381	1.2799e-238	1.78678e-238	0.637	0.415	Proliferating basal
SLC1A4	0.273544	2.20843e-238	3.07894e-238	0.463	0.219	Proliferating basal
PKP3	0.31111	2.748e-238	3.82614e-238	0.891	0.718	Proliferating basal
NCL	0.429997	7.08486e-238	9.8515e-238	0.981	0.944	Proliferating basal
TSFM	0.283329	3.79011e-237	5.26321e-237	0.641	0.412	Proliferating basal
SERPINB13	0.386204	3.85604e-237	5.34771e-237	0.873	0.655	Proliferating basal
NUTF2	0.283403	7.43184e-237	1.02932e-236	0.78	0.563	Proliferating basal
MDK	0.38016	1.8343e-236	2.53721e-236	0.871	0.721	Proliferating basal
PSMG2	0.283601	5.9126e-236	8.1676e-236	0.861	0.71	Proliferating basal
CDKN2D	0.357556	8.06597e-236	1.11277e-235	0.525	0.303	Proliferating basal
IKBIP	0.305263	9.18742e-236	1.26582e-235	0.625	0.351	Proliferating basal
FIBP	0.305522	1.58569e-235	2.18188e-235	0.794	0.61	Proliferating basal
DHTKD1	0.264639	1.74e-235	2.39108e-235	0.474	0.233	Proliferating basal
LRP8	0.305316	3.17504e-235	4.35741e-235	0.352	0.134	Proliferating basal
GLO1	0.302637	6.13204e-235	8.40464e-235	0.791	0.601	Proliferating basal
HIST1H1C	0.556288	2.39871e-234	3.28342e-234	0.629	0.473	Proliferating basal
FADS1	0.402728	6.18983e-234	8.46185e-234	0.304	0.107	Proliferating basal
PLEK2	0.288364	7.61644e-234	1.03986e-233	0.51	0.264	Proliferating basal
ALDH16A1	0.287173	1.11671e-233	1.52266e-233	0.725	0.492	Proliferating basal
CLPP	0.302071	1.18702e-233	1.61643e-233	0.761	0.554	Proliferating basal
CNIH4	0.312664	1.37216e-233	1.86614e-233	0.82	0.647	Proliferating basal
NDUFS5	0.296578	2.2397e-233	3.04207e-233	0.993	0.985	Proliferating basal
XRCC5	0.374228	7.14621e-233	9.69383e-233	0.941	0.884	Proliferating basal
SRSF7	0.304388	2.03091e-232	2.75138e-232	0.937	0.846	Proliferating basal
NFATC2IP	0.324916	5.17114e-232	6.99664e-232	0.723	0.512	Proliferating basal
NUP62	0.282384	9.35599e-232	1.26426e-231	0.579	0.336	Proliferating basal
PPIF	0.326615	1.39121e-231	1.87751e-231	0.737	0.516	Proliferating basal
NOLC1	0.357269	4.07035e-231	5.48612e-231	0.691	0.498	Proliferating basal
MAP3K20	0.269786	6.43101e-231	8.65681e-231	0.521	0.256	Proliferating basal
E2F3	0.258128	1.29766e-230	1.74456e-230	0.425	0.184	Proliferating basal
CEP57	0.30815	2.52178e-230	3.38593e-230	0.685	0.465	Proliferating basal
PIH1D1	0.28255	6.29211e-229	8.43751e-229	0.768	0.567	Proliferating basal
NAA50	0.33145	1.88231e-228	2.52091e-228	0.792	0.62	Proliferating basal
KHDRBS1	0.28827	4.83584e-228	6.46825e-228	0.941	0.866	Proliferating basal
PSMD1	0.367147	7.68579e-228	1.02672e-227	0.785	0.642	Proliferating basal
NQO2	0.290827	4.29598e-226	5.7316e-226	0.665	0.429	Proliferating basal
PRELID1	0.351082	1.3336e-225	1.77701e-225	0.942	0.888	Proliferating basal
CLTB	0.362045	5.77743e-225	7.68865e-225	0.937	0.88	Proliferating basal
MCUR1	0.290522	6.78099e-225	9.01281e-225	0.637	0.411	Proliferating basal
ANO1	0.25325	6.86648e-225	9.11495e-225	0.233	0.056	Proliferating basal
TALDO1	0.33878	7.426e-225	9.84529e-225	0.981	0.962	Proliferating basal
TIMM50	0.288465	1.03845e-224	1.37503e-224	0.647	0.411	Proliferating basal
S100A10	0.366935	1.15974e-224	1.53371e-224	0.997	0.967	Proliferating basal
NDUFS7	0.266776	3.3197e-224	4.38466e-224	0.941	0.856	Proliferating basal
SAP30	0.295055	6.37362e-224	8.40775e-224	0.498	0.241	Proliferating basal
MDH2	0.293267	1.40207e-223	1.84723e-223	0.975	0.944	Proliferating basal
NENF	0.269351	2.33092e-223	3.06715e-223	0.911	0.78	Proliferating basal
USP5	0.267057	1.04941e-222	1.37916e-222	0.572	0.329	Proliferating basal
SMS	0.300841	1.22433e-222	1.60703e-222	0.853	0.702	Proliferating basal
ABHD12	0.254104	3.03476e-222	3.97841e-222	0.599	0.338	Proliferating basal
PSMB3	0.309669	3.93116e-222	5.14713e-222	0.95	0.893	Proliferating basal
GJB3	0.316777	7.79868e-222	1.01983e-221	0.757	0.529	Proliferating basal
TMEM54	0.288909	8.88434e-222	1.16036e-221	0.808	0.618	Proliferating basal
SVIP	0.365192	1.58674e-221	2.06983e-221	0.726	0.564	Proliferating basal
CD109	0.353187	1.07027e-220	1.39439e-220	0.62	0.369	Proliferating basal
DIAPH1	0.353502	2.15477e-220	2.80386e-220	0.757	0.565	Proliferating basal
UBE2N	0.282301	8.17581e-220	1.06255e-219	0.86	0.711	Proliferating basal
UCHL3	0.312156	8.73444e-220	1.13376e-219	0.781	0.606	Proliferating basal
ADRB2	0.392509	1.82599e-219	2.36727e-219	0.726	0.515	Proliferating basal
PTBP1	0.322249	4.88732e-219	6.32829e-219	0.885	0.764	Proliferating basal
NDUFB2	0.285659	4.96792e-218	6.42477e-218	0.985	0.97	Proliferating basal
ATP5PD	0.280033	5.47048e-218	7.06603e-218	0.978	0.955	Proliferating basal
HNRNPF	0.294699	7.17847e-218	9.26085e-218	0.966	0.935	Proliferating basal
GART	0.307515	1.33927e-217	1.72567e-217	0.604	0.388	Proliferating basal
ARPC5	0.296911	3.6767e-217	4.73167e-217	0.915	0.803	Proliferating basal
SSNA1	0.290064	1.18714e-216	1.52591e-216	0.872	0.743	Proliferating basal
HMGXB4	0.277867	1.43809e-216	1.84622e-216	0.692	0.457	Proliferating basal
SF3A2	0.26157	1.57594e-216	2.02072e-216	0.629	0.383	Proliferating basal
SMC6	0.315035	1.58649e-216	2.03178e-216	0.678	0.467	Proliferating basal
NOTCH1	0.328853	2.38461e-216	3.05022e-216	0.633	0.382	Proliferating basal
UQCC2	0.287737	3.67976e-216	4.70117e-216	0.918	0.827	Proliferating basal
C21orf58	0.263294	6.50508e-216	8.30067e-216	0.446	0.128	Proliferating basal
SOGA1	0.257523	6.96955e-215	8.88259e-215	0.417	0.2	Proliferating basal
SRPK1	0.294885	1.36582e-214	1.73861e-214	0.847	0.676	Proliferating basal
TCP1	0.326622	1.46123e-214	1.85783e-214	0.896	0.797	Proliferating basal
UBAC1	0.303319	7.72362e-214	9.80807e-214	0.836	0.685	Proliferating basal
POP5	0.268125	1.04396e-213	1.3241e-213	0.694	0.462	Proliferating basal
RBM17	0.287293	1.79221e-213	2.27042e-213	0.852	0.706	Proliferating basal
TOR3A	0.259712	4.88557e-213	6.18174e-213	0.546	0.316	Proliferating basal
KEAP1	0.276664	6.12979e-213	7.74675e-213	0.715	0.498	Proliferating basal
HNRNPUL1	0.295936	6.89995e-213	8.70964e-213	0.844	0.693	Proliferating basal
PRDX3	0.286273	1.54306e-212	1.94543e-212	0.904	0.814	Proliferating basal
STOML2	0.300739	2.04252e-212	2.57207e-212	0.9	0.79	Proliferating basal
HNRNPM	0.309831	2.68487e-212	3.37692e-212	0.966	0.928	Proliferating basal
MRM2	0.264797	2.81827e-212	3.54047e-212	0.526	0.302	Proliferating basal
EMC8	0.253559	3.17011e-212	3.97774e-212	0.579	0.339	Proliferating basal
NONO	0.271143	3.94223e-212	4.94067e-212	0.929	0.843	Proliferating basal
TBCD	0.250401	6.30494e-212	7.8924e-212	0.48	0.246	Proliferating basal
LYPD3	0.387691	1.9799e-211	2.47546e-211	0.697	0.423	Proliferating basal
EXOSC3	0.257351	2.90555e-211	3.6285e-211	0.553	0.324	Proliferating basal
FAM136A	0.30978	6.41531e-211	8.00206e-211	0.688	0.492	Proliferating basal
ADAM15	0.294228	9.15447e-211	1.14052e-210	0.84	0.648	Proliferating basal
UFD1	0.310608	1.59649e-210	1.98666e-210	0.785	0.619	Proliferating basal
PGD	0.337711	2.04824e-210	2.54581e-210	0.872	0.732	Proliferating basal
COA3	0.297524	2.43234e-209	3.01965e-209	0.879	0.759	Proliferating basal
SRP9	0.279975	4.61842e-209	5.72683e-209	0.95	0.91	Proliferating basal
B4GALT2	0.266898	5.00734e-209	6.20181e-209	0.483	0.261	Proliferating basal
ATP5F1C	0.302396	5.66371e-209	7.00652e-209	0.967	0.939	Proliferating basal
PITHD1	0.284905	1.15418e-208	1.42615e-208	0.713	0.498	Proliferating basal
RBBP8	0.339014	1.42561e-208	1.75947e-208	0.669	0.462	Proliferating basal
EIF2S2	0.338763	1.43084e-208	1.76386e-208	0.964	0.927	Proliferating basal
SF3A3	0.296573	2.89822e-208	3.5686e-208	0.674	0.48	Proliferating basal
CISD2	0.283949	6.56107e-208	8.06928e-208	0.719	0.519	Proliferating basal
GPN3	0.264141	1.30193e-207	1.59934e-207	0.58	0.355	Proliferating basal
DSG3	0.42484	4.46646e-207	5.48038e-207	0.704	0.45	Proliferating basal
PARK7	0.270121	4.79314e-207	5.87438e-207	0.99	0.979	Proliferating basal
ANXA8L1	0.268957	6.62511e-207	8.11018e-207	0.453	0.229	Proliferating basal
CBX1	0.278617	7.29342e-207	8.91794e-207	0.674	0.455	Proliferating basal
MT1E	0.380406	8.71619e-207	1.06453e-206	0.912	0.835	Proliferating basal
IPO5	0.306749	3.79879e-206	4.63418e-206	0.684	0.48	Proliferating basal
NDUFB11	0.253065	5.45572e-206	6.64778e-206	0.984	0.962	Proliferating basal
RBX1	0.270435	6.07612e-206	7.39518e-206	0.959	0.915	Proliferating basal
SET	0.322713	8.75705e-206	1.06458e-205	0.986	0.959	Proliferating basal
PDHA1	0.276772	5.30485e-205	6.4416e-205	0.786	0.606	Proliferating basal
ISOC2	0.301487	7.48012e-205	9.07255e-205	0.856	0.714	Proliferating basal
RBBP4	0.319626	2.06834e-204	2.50579e-204	0.807	0.672	Proliferating basal
MEA1	0.280979	2.32709e-204	2.81602e-204	0.762	0.587	Proliferating basal
IFRD2	0.308449	4.77519e-204	5.77184e-204	0.666	0.454	Proliferating basal
ATP5MD	0.278487	2.02755e-203	2.44792e-203	0.989	0.982	Proliferating basal
POLR2G	0.276189	5.26487e-203	6.34917e-203	0.78	0.588	Proliferating basal
PDZD11	0.250111	5.35189e-203	6.44673e-203	0.609	0.379	Proliferating basal
RHOV	0.371772	3.19041e-202	3.83869e-202	0.809	0.605	Proliferating basal
APEH	0.270478	3.84661e-202	4.62295e-202	0.67	0.447	Proliferating basal
SREBF1	0.344851	3.89947e-202	4.68114e-202	0.804	0.642	Proliferating basal
CISD3	0.283524	1.53057e-201	1.83529e-201	0.626	0.409	Proliferating basal
PSMA2	0.260924	4.35309e-201	5.21381e-201	0.957	0.908	Proliferating basal
IRAK1	0.31737	5.53579e-201	6.62284e-201	0.649	0.429	Proliferating basal
HSPA14.1	0.257219	1.49025e-200	1.78087e-200	0.501	0.28	Proliferating basal
TXNL4A	0.308451	2.582e-199	3.08202e-199	0.827	0.699	Proliferating basal
TRIOBP	0.305803	4.64229e-199	5.53504e-199	0.739	0.565	Proliferating basal
MBD3	0.261951	2.64795e-198	3.15361e-198	0.581	0.343	Proliferating basal
HRAS	0.314099	4.1927e-198	4.98771e-198	0.86	0.7	Proliferating basal
HMCES	0.254704	9.67336e-198	1.14946e-197	0.654	0.428	Proliferating basal
PIGX	0.285071	1.17888e-197	1.39926e-197	0.613	0.394	Proliferating basal
PRPF4	0.253369	1.55141e-197	1.83935e-197	0.531	0.301	Proliferating basal
NAP1L4	0.281282	1.89012e-197	2.23841e-197	0.884	0.768	Proliferating basal
NECTIN1	0.293868	1.92253e-197	2.27424e-197	0.795	0.581	Proliferating basal
ARPC5L	0.293014	8.57635e-197	1.01339e-196	0.87	0.753	Proliferating basal
AP2M1	0.255865	8.3931e-196	9.90631e-196	0.949	0.886	Proliferating basal
PRPF19	0.267212	1.58994e-195	1.87449e-195	0.659	0.445	Proliferating basal
FAM213A	0.291855	2.39809e-195	2.82412e-195	0.958	0.866	Proliferating basal
DDB2	0.285103	2.83443e-195	3.33425e-195	0.677	0.443	Proliferating basal
SF3B3	0.274037	1.10852e-194	1.30254e-194	0.668	0.456	Proliferating basal
DSC3	0.385087	2.83554e-194	3.32813e-194	0.729	0.512	Proliferating basal
KLK11	0.326301	1.15548e-193	1.35471e-193	0.871	0.721	Proliferating basal
BRIX1	0.291649	3.79097e-193	4.43965e-193	0.695	0.512	Proliferating basal
NAA10	0.289112	1.1788e-192	1.37898e-192	0.791	0.624	Proliferating basal
TXNDC12	0.266927	1.52024e-192	1.77643e-192	0.742	0.552	Proliferating basal
PELP1	0.261327	1.64664e-192	1.922e-192	0.601	0.38	Proliferating basal
RNPS1	0.265592	4.07655e-192	4.75297e-192	0.886	0.752	Proliferating basal
NAP1L1	0.259477	4.33099e-192	5.04405e-192	0.991	0.975	Proliferating basal
RAB8A	0.261782	7.24188e-192	8.42488e-192	0.753	0.573	Proliferating basal
NPM1	0.279238	1.4862e-191	1.72708e-191	1	0.995	Proliferating basal
MMAB	0.275111	1.56822e-191	1.82038e-191	0.737	0.538	Proliferating basal
POLR2E	0.266353	1.71965e-191	1.99396e-191	0.862	0.724	Proliferating basal
LDHA	0.299505	3.31059e-191	3.83446e-191	0.985	0.932	Proliferating basal
TMEM18	0.271399	6.77346e-191	7.83669e-191	0.716	0.516	Proliferating basal
SERPINB4	0.366655	1.97418e-190	2.28156e-190	0.884	0.743	Proliferating basal
BRD8	0.268375	1.26531e-189	1.46072e-189	0.48	0.281	Proliferating basal
TKT	0.295727	2.09723e-189	2.41847e-189	0.992	0.965	Proliferating basal
GBP6	0.313809	4.99438e-189	5.75309e-189	0.434	0.208	Proliferating basal
NUDCD2	0.276249	1.62262e-188	1.86707e-188	0.723	0.541	Proliferating basal
SUCLG1	0.268807	2.26129e-188	2.59913e-188	0.849	0.722	Proliferating basal
TUBB6	0.357755	6.03725e-188	6.93166e-188	0.5	0.273	Proliferating basal
TUFM	0.253292	1.13075e-187	1.29686e-187	0.983	0.962	Proliferating basal
PSMB8	0.277448	1.79564e-187	2.05717e-187	0.893	0.803	Proliferating basal
CCT8	0.290454	9.36415e-187	1.07164e-186	0.916	0.849	Proliferating basal
VBP1	0.257901	1.19544e-186	1.36659e-186	0.706	0.509	Proliferating basal
SDHA	0.271387	1.89812e-186	2.16752e-186	0.811	0.675	Proliferating basal
EMD	0.260814	3.38048e-186	3.85608e-186	0.72	0.529	Proliferating basal
THBD	0.401132	4.12388e-186	4.699e-186	0.515	0.264	Proliferating basal
CDK5RAP2	0.277346	6.36828e-186	7.24856e-186	0.599	0.38	Proliferating basal
GSS	0.251513	2.90736e-185	3.30567e-185	0.698	0.488	Proliferating basal
NTS	0.746257	1.11572e-184	1.2672e-184	0.664	0.629	Proliferating basal
ARL6IP6	0.268112	1.73915e-184	1.97316e-184	0.573	0.371	Proliferating basal
LBR	0.284788	3.03336e-184	3.43781e-184	0.635	0.425	Proliferating basal
SRSF10	0.29953	3.54558e-184	4.01401e-184	0.869	0.757	Proliferating basal
NDUFS3	0.26005	2.47312e-183	2.79685e-183	0.894	0.788	Proliferating basal
EBNA1BP2	0.318887	4.62491e-183	5.22471e-183	0.767	0.589	Proliferating basal
HMGN5	0.282944	6.22394e-183	7.02359e-183	0.564	0.334	Proliferating basal
SLC43A3	0.32531	2.20195e-182	2.4822e-182	0.582	0.345	Proliferating basal
PYGL	0.284004	5.25777e-182	5.92061e-182	0.569	0.365	Proliferating basal
TSTA3	0.287987	6.89955e-182	7.76108e-182	0.794	0.631	Proliferating basal
TBRG4	0.251985	6.33896e-181	7.12288e-181	0.6	0.381	Proliferating basal
HNRNPUL2	0.265069	8.64918e-181	9.70845e-181	0.653	0.451	Proliferating basal
PRRG4	0.279627	1.39434e-180	1.56344e-180	0.858	0.719	Proliferating basal
HDGF	0.310075	4.25641e-180	4.76754e-180	0.885	0.771	Proliferating basal
IARS	0.270731	5.65925e-180	6.33211e-180	0.652	0.44	Proliferating basal
GNPNAT1	0.250468	2.27062e-179	2.53789e-179	0.507	0.29	Proliferating basal
NDUFA9	0.262923	8.44171e-179	9.42538e-179	0.823	0.682	Proliferating basal
PSMA3	0.305145	2.07623e-178	2.31571e-178	0.902	0.831	Proliferating basal
POLR2F	0.264306	2.80245e-178	3.12239e-178	0.83	0.675	Proliferating basal
CA12	0.347063	6.67087e-178	7.4246e-178	0.677	0.436	Proliferating basal
PSMA4	0.267147	6.82286e-178	7.58575e-178	0.954	0.915	Proliferating basal
CCT2	0.302306	1.07391e-177	1.19273e-177	0.884	0.794	Proliferating basal
TXLNA	0.267252	1.2375e-177	1.37204e-177	0.595	0.397	Proliferating basal
DDX46	0.284152	1.23796e-177	1.37204e-177	0.889	0.785	Proliferating basal
PTDSS1	0.254235	1.46325e-177	1.62003e-177	0.619	0.4	Proliferating basal
NAXE	0.261584	3.69902e-177	4.09105e-177	0.793	0.63	Proliferating basal
PSMB6	0.267879	1.87701e-175	2.07377e-175	0.945	0.898	Proliferating basal
BZW2	0.270766	2.07126e-175	2.28598e-175	0.802	0.638	Proliferating basal
TMX1	0.256164	2.30999e-175	2.54678e-175	0.746	0.563	Proliferating basal
TRIM47	0.270103	8.70363e-175	9.58582e-175	0.617	0.397	Proliferating basal
RAB5IF	0.27049	1.20008e-174	1.32034e-174	0.932	0.852	Proliferating basal
PPA2	0.251916	1.73266e-174	1.90431e-174	0.835	0.691	Proliferating basal
COX17	0.255265	4.31065e-174	4.73273e-174	0.892	0.761	Proliferating basal
NDUFAB1	0.27638	9.29063e-174	1.01897e-173	0.945	0.904	Proliferating basal
EIF1AX	0.268314	1.07082e-173	1.17323e-173	0.951	0.885	Proliferating basal
ARHGDIA	0.277797	5.18672e-173	5.67684e-173	0.9	0.801	Proliferating basal
RRP7A	0.252591	6.71456e-173	7.34144e-173	0.714	0.516	Proliferating basal
KREMEN1	0.260368	1.38636e-172	1.51422e-172	0.611	0.399	Proliferating basal
HSPB11	0.258026	3.52436e-172	3.84542e-172	0.832	0.676	Proliferating basal
SERBP1	0.281427	2.93888e-171	3.20328e-171	0.99	0.977	Proliferating basal
RSRC1	0.252735	3.03443e-171	3.30402e-171	0.663	0.463	Proliferating basal
ARPP19	0.26549	3.90257e-171	4.24491e-171	0.84	0.702	Proliferating basal
NAE1	0.268084	6.20606e-171	6.74349e-171	0.695	0.524	Proliferating basal
KCTD9	0.251675	1.96631e-170	2.13438e-170	0.526	0.32	Proliferating basal
ATG3	0.25602	1.56677e-169	1.69894e-169	0.757	0.582	Proliferating basal
RER1	0.264502	7.05695e-169	7.64442e-169	0.897	0.804	Proliferating basal
ARPC1A	0.254657	9.27958e-169	1.00418e-168	0.883	0.787	Proliferating basal
ADRM1	0.26273	3.45456e-168	3.73446e-168	0.891	0.784	Proliferating basal
EIF4A3	0.280281	1.00638e-167	1.08681e-167	0.867	0.768	Proliferating basal
ING2	0.252825	3.28223e-167	3.54091e-167	0.653	0.445	Proliferating basal
METTL26	0.253996	9.75255e-167	1.05104e-166	0.762	0.593	Proliferating basal
CALML3	0.382667	9.83331e-167	1.05866e-166	0.53	0.275	Proliferating basal
VARS	0.253607	2.04697e-166	2.20154e-166	0.529	0.325	Proliferating basal
SLC25A3	0.253408	1.30604e-165	1.40323e-165	0.998	0.991	Proliferating basal
CCT6A	0.287838	6.58974e-165	7.07289e-165	0.917	0.846	Proliferating basal
DSP	0.368066	3.93324e-164	4.21733e-164	0.958	0.893	Proliferating basal
SMIM37	0.27894	4.07898e-164	4.36915e-164	0.781	0.636	Proliferating basal
UBA2	0.257146	4.63352e-164	4.9581e-164	0.744	0.58	Proliferating basal
AKT1	0.282617	4.67637e-164	4.99888e-164	0.724	0.569	Proliferating basal
SUN2	0.31358	1.10179e-162	1.17659e-162	0.521	0.36	Proliferating basal
CTCF	0.266628	6.21599e-162	6.63123e-162	0.692	0.515	Proliferating basal
CSNK2B	0.251086	8.62882e-162	9.19594e-162	0.892	0.809	Proliferating basal
AFG3L2	0.272659	1.75785e-161	1.87149e-161	0.77	0.627	Proliferating basal
EEF1E1	0.25452	1.842e-161	1.9591e-161	0.722	0.556	Proliferating basal
PAK1IP1	0.256256	2.23862e-161	2.37854e-161	0.594	0.397	Proliferating basal
SDHB	0.252042	2.26698e-161	2.40624e-161	0.855	0.734	Proliferating basal
FKBP4	0.285781	1.3391e-158	1.41993e-158	0.769	0.618	Proliferating basal
IL1RN	0.444717	1.45044e-158	1.53644e-158	0.564	0.345	Proliferating basal
RBM3	0.291327	2.72378e-158	2.8824e-158	0.981	0.932	Proliferating basal
SERPINB5	0.277888	3.32958e-158	3.51994e-158	0.883	0.723	Proliferating basal
MGAT4B	0.292346	3.61068e-158	3.81329e-158	0.687	0.541	Proliferating basal
KRT8	0.264958	9.84591e-158	1.0388e-157	0.999	0.986	Proliferating basal
THRAP3	0.266075	1.7827e-157	1.87897e-157	0.892	0.803	Proliferating basal
BTG3	0.307742	2.75203e-157	2.89774e-157	0.86	0.743	Proliferating basal
SSBP1	0.268515	8.41876e-157	8.85566e-157	0.938	0.885	Proliferating basal
H1FX	0.33148	1.47915e-155	1.55436e-155	0.913	0.802	Proliferating basal
TCERG1	0.258682	1.00099e-154	1.05084e-154	0.726	0.546	Proliferating basal
PSMD7	0.277335	2.62759e-154	2.7557e-154	0.882	0.792	Proliferating basal
NME2	0.272528	3.05155e-154	3.19715e-154	0.653	0.458	Proliferating basal
ITGA6	0.303167	1.76493e-153	1.8473e-153	0.805	0.622	Proliferating basal
PSMD8	0.261027	3.15498e-153	3.29896e-153	0.942	0.901	Proliferating basal
CDC123	0.252481	4.67166e-153	4.88001e-153	0.731	0.579	Proliferating basal
TSR1	0.250061	4.83472e-153	5.04534e-153	0.601	0.408	Proliferating basal
TARS	0.266824	1.69947e-152	1.77175e-152	0.653	0.473	Proliferating basal
RAB38	0.257493	2.08819e-151	2.17485e-151	0.641	0.435	Proliferating basal
CLUH	0.262663	7.53895e-151	7.84408e-151	0.6	0.407	Proliferating basal
TPR	0.281579	2.43756e-149	2.53371e-149	0.884	0.79	Proliferating basal
MBD2	0.305731	3.72546e-147	3.8686e-147	0.788	0.684	Proliferating basal
SERPINB2	0.552908	4.56286e-147	4.73351e-147	0.365	0.182	Proliferating basal
PLAT	0.28147	1.72187e-146	1.78452e-146	0.709	0.457	Proliferating basal
PFDN2	0.267925	3.37428e-146	3.4936e-146	0.907	0.82	Proliferating basal
UBE2M	0.313264	1.28984e-144	1.33414e-144	0.732	0.616	Proliferating basal
PROM2	0.261971	2.07563e-144	2.14482e-144	0.644	0.419	Proliferating basal
NME4	0.251839	3.78495e-144	3.90729e-144	0.602	0.41	Proliferating basal
NAA20	0.284259	8.17891e-143	8.435e-143	0.867	0.782	Proliferating basal
CXCL14	0.473775	6.95736e-141	7.16819e-141	0.644	0.448	Proliferating basal
CCND1	0.403678	1.42177e-139	1.46342e-139	0.859	0.775	Proliferating basal
FASN	0.314606	5.01821e-134	5.16018e-134	0.59	0.414	Proliferating basal
FAM3B	0.262805	7.09708e-133	7.29076e-133	0.709	0.512	Proliferating basal
UPK1B	0.283316	1.4116e-132	1.44871e-132	0.733	0.563	Proliferating basal
G3BP1	0.256322	2.03511e-132	2.08658e-132	0.822	0.72	Proliferating basal
LINC00958	0.264995	1.76287e-130	1.8057e-130	0.501	0.322	Proliferating basal
DRAP1	0.302578	4.09458e-128	4.18998e-128	0.856	0.774	Proliferating basal
GSTM3	0.276342	1.52124e-127	1.55518e-127	0.513	0.336	Proliferating basal
FSCN1	0.27742	6.3835e-126	6.51958e-126	0.558	0.369	Proliferating basal
GARS	0.255128	2.45333e-123	2.5032e-123	0.592	0.428	Proliferating basal
PITX1	0.262338	3.29608e-119	3.35984e-119	0.881	0.776	Proliferating basal
PTGR1	0.271264	2.27478e-115	2.31654e-115	0.792	0.682	Proliferating basal
LGALS7B	0.310674	2.39874e-114	2.44042e-114	0.736	0.576	Proliferating basal
DDX21	0.270144	2.11576e-109	2.15044e-109	0.894	0.804	Proliferating basal
GJB2	0.324982	6.70474e-109	6.80809e-109	0.716	0.53	Proliferating basal
NRARP	0.277594	9.06762e-109	9.19853e-109	0.599	0.447	Proliferating basal
EIF5B	0.268368	6.35913e-106	6.44473e-106	0.926	0.885	Proliferating basal
KRT16	0.423383	2.50199e-98	2.53323e-98	0.497	0.325	Proliferating basal
KRT6B	0.335063	2.20767e-97	2.2331e-97	0.359	0.185	Proliferating basal
AKR1C2	0.290956	6.55653e-88	6.62568e-88	0.917	0.872	Proliferating basal
CXCL1	0.258943	1.01818e-86	1.02793e-86	0.924	0.903	Proliferating basal
IGFBP6	0.489289	6.00967e-80	6.06143e-80	0.531	0.418	Proliferating basal
FDFT1	0.251491	1.09216e-71	1.10052e-71	0.753	0.663	Proliferating basal
SPRR2D	0.253828	3.0439e-68	3.06425e-68	0.204	0.086	Proliferating basal
SPRR1B	0.379575	7.25296e-68	7.29449e-68	0.301	0.174	Proliferating basal
LGALS7	0.383542	1.189e-65	1.19467e-65	0.403	0.299	Proliferating basal
SERPINB1	0.275642	4.63993e-57	4.65761e-57	0.882	0.879	Proliferating basal
KRT14	0.681682	5.41176e-52	5.42721e-52	0.579	0.546	Proliferating basal
CCL20	0.374157	7.8164e-32	7.83126e-32	0.195	0.121	Proliferating basal
FST	0.252613	1.31624e-15	1.31749e-15	0.231	0.186	Proliferating basal
CSF3	0.29526	8.86449e-06	8.86449e-06	0.308	0.293	Proliferating basal
MMP10	2.72559	0	0	0.763	0.253	Differentiating basal
KRT15	1.75111	0	0	0.997	0.848	Differentiating basal
DST	1.51359	0	0	0.965	0.623	Differentiating basal
BCAM	1.50827	0	0	0.988	0.529	Differentiating basal
MMP1	1.19517	0	0	0.285	0.064	Differentiating basal
CYR61	1.14374	0	0	0.823	0.498	Differentiating basal
IFITM3	1.03917	0	0	0.998	0.901	Differentiating basal
SERPINF1	1.00409	0	0	0.994	0.861	Differentiating basal
IL33	0.967626	0	0	0.897	0.5	Differentiating basal
DLK2	0.946471	0	0	0.748	0.14	Differentiating basal
IFITM1	0.940842	0	0	0.752	0.388	Differentiating basal
COL17A1	0.880412	0	0	0.623	0.226	Differentiating basal
TSC22D1	0.850449	0	0	0.993	0.956	Differentiating basal
TP63	0.848859	0	0	0.825	0.441	Differentiating basal
THSD4	0.804962	0	0	0.541	0.138	Differentiating basal
LTB4R	0.796204	0	0	0.82	0.41	Differentiating basal
KRT17	0.78888	0	0	1	0.948	Differentiating basal
C1R	0.784591	0	0	0.719	0.274	Differentiating basal
ZFP36L2	0.759575	0	0	0.969	0.801	Differentiating basal
PTPRZ1	0.758837	0	0	0.879	0.69	Differentiating basal
TNC	0.745795	0	0	0.91	0.695	Differentiating basal
CH25H	0.739106	0	0	0.63	0.335	Differentiating basal
LAMB3	0.734444	0	0	0.957	0.647	Differentiating basal
ANOS1	0.707049	0	0	0.621	0.223	Differentiating basal
PRNP	0.706205	0	0	0.932	0.649	Differentiating basal
GSTO1	0.70491	0	0	0.961	0.806	Differentiating basal
FHL2	0.70044	0	0	0.928	0.635	Differentiating basal
ADIRF	0.699259	0	0	0.995	0.858	Differentiating basal
JAG2	0.692062	0	0	0.591	0.143	Differentiating basal
ALDH3A1	0.690223	0	0	0.988	0.905	Differentiating basal
COL7A1	0.689213	0	0	0.666	0.281	Differentiating basal
TSLP	0.686448	0	0	0.549	0.192	Differentiating basal
CAVIN2	0.674567	0	0	0.667	0.39	Differentiating basal
ID1	0.672885	0	0	0.981	0.899	Differentiating basal
CAVIN1	0.652137	0	0	0.839	0.439	Differentiating basal
SLC6A6	0.64108	0	0	0.852	0.676	Differentiating basal
ALDH3A2	0.640717	0	0	0.905	0.715	Differentiating basal
IFITM2	0.640465	0	0	0.885	0.627	Differentiating basal
PDPN	0.640404	0	0	0.591	0.15	Differentiating basal
TXNDC17	0.637725	0	0	0.981	0.919	Differentiating basal
KRT5	0.636029	0	0	1	0.891	Differentiating basal
DKK3	0.632205	0	0	0.621	0.148	Differentiating basal
EFEMP1	0.624595	0	0	0.771	0.378	Differentiating basal
JUNB	0.623897	0	0	0.997	0.967	Differentiating basal
SERPINE2	0.623186	0	0	0.436	0.109	Differentiating basal
POSTN	0.61967	0	0	0.413	0.114	Differentiating basal
HCAR3	0.616764	0	0	0.597	0.3	Differentiating basal
CYP24A1	0.613594	0	0	0.408	0.142	Differentiating basal
DLL1	0.611191	0	0	0.481	0.109	Differentiating basal
SOD2	0.603109	0	0	0.871	0.769	Differentiating basal
FBXO2	0.601653	0	0	0.674	0.33	Differentiating basal
F3	0.598426	0	0	0.983	0.908	Differentiating basal
SULT1E1	0.59801	0	0	0.454	0.096	Differentiating basal
IGFBP6	0.589523	0	0	0.622	0.335	Differentiating basal
ETS2	0.58908	0	0	0.991	0.888	Differentiating basal
NFKBIA	0.584474	0	0	0.991	0.924	Differentiating basal
FLNA	0.582817	0	0	0.797	0.45	Differentiating basal
NGFR	0.573542	0	0	0.532	0.125	Differentiating basal
CXCL2	0.572626	0	0	0.846	0.666	Differentiating basal
ABCC3	0.57202	0	0	0.658	0.385	Differentiating basal
EMP3	0.571447	0	0	0.707	0.329	Differentiating basal
WNT4	0.56555	0	0	0.497	0.232	Differentiating basal
DUSP23	0.564825	0	0	0.876	0.744	Differentiating basal
LTBP4	0.56113	0	0	0.774	0.469	Differentiating basal
CEBPD	0.56031	0	0	0.993	0.953	Differentiating basal
ITGA3	0.559697	0	0	0.729	0.536	Differentiating basal
RASD1	0.559121	0	0	0.401	0.266	Differentiating basal
BTF3	0.557139	0	0	1	0.995	Differentiating basal
TAX1BP3	0.556833	0	0	0.956	0.771	Differentiating basal
CLSTN1	0.555566	0	0	0.916	0.793	Differentiating basal
TMEM173	0.553404	0	0	0.88	0.636	Differentiating basal
ITGB4	0.546146	0	0	0.865	0.721	Differentiating basal
POU3F1	0.546091	0	0	0.409	0.111	Differentiating basal
LDHB	0.545369	0	0	1	0.977	Differentiating basal
GPR155	0.545248	0	0	0.434	0.161	Differentiating basal
ELN	0.544819	0	0	0.527	0.143	Differentiating basal
TNS1	0.544706	0	0	0.608	0.288	Differentiating basal
LAMA3	0.543717	0	0	0.629	0.383	Differentiating basal
PCP4L1	0.54368	0	0	0.643	0.364	Differentiating basal
LIMA1	0.542323	0	0	0.922	0.794	Differentiating basal
TGM1	0.533434	0	0	0.5	0.182	Differentiating basal
CEMIP	0.527256	0	0	0.397	0.153	Differentiating basal
CBR1	0.526978	0	0	0.952	0.833	Differentiating basal
S100A2	0.52646	0	0	1	0.977	Differentiating basal
CIRBP	0.52475	0	0	0.996	0.972	Differentiating basal
C16orf74	0.522452	0	0	0.615	0.301	Differentiating basal
DUSP6	0.520095	0	0	0.618	0.368	Differentiating basal
C1S	0.519768	0	0	0.524	0.162	Differentiating basal
PPP1R12B	0.518934	0	0	0.473	0.289	Differentiating basal
FST	0.512868	0	0	0.341	0.117	Differentiating basal
LOXL4	0.510788	0	0	0.444	0.145	Differentiating basal
LMO4	0.507793	0	0	0.97	0.916	Differentiating basal
SNCA	0.504042	0	0	0.812	0.54	Differentiating basal
SHC1	0.50395	0	0	0.676	0.433	Differentiating basal
PDLIM1	0.503756	0	0	0.997	0.955	Differentiating basal
ATP1B3	0.503583	0	0	0.997	0.915	Differentiating basal
EGR1	0.503536	0	0	0.951	0.843	Differentiating basal
FLRT3	0.500845	0	0	0.444	0.145	Differentiating basal
NPPC	0.499571	0	0	0.325	0.067	Differentiating basal
RASSF6	0.497431	0	0	0.713	0.503	Differentiating basal
IGFBP2	0.496452	0	0	0.961	0.91	Differentiating basal
HSPA2	0.492363	0	0	0.619	0.327	Differentiating basal
TNFRSF12A	0.488439	0	0	0.746	0.55	Differentiating basal
ARID5B	0.484492	0	0	0.87	0.704	Differentiating basal
HAS3	0.483553	0	0	0.509	0.292	Differentiating basal
NFIB	0.480245	0	0	0.866	0.708	Differentiating basal
EGFR	0.479912	0	0	0.867	0.709	Differentiating basal
GJB2	0.476353	0	0	0.694	0.477	Differentiating basal
LOXL1	0.475454	0	0	0.527	0.278	Differentiating basal
NPM1	0.473231	0	0	1	0.993	Differentiating basal
SLC1A5	0.471975	0	0	0.911	0.748	Differentiating basal
PIK3R1	0.463599	0	0	0.635	0.43	Differentiating basal
HNRNPA1	0.462434	0	0	1	0.995	Differentiating basal
TNS4	0.461956	0	0	0.741	0.527	Differentiating basal
VSNL1	0.461347	0	0	0.611	0.304	Differentiating basal
RAB4A	0.459463	0	0	0.851	0.684	Differentiating basal
FAM133B	0.458437	0	0	0.94	0.874	Differentiating basal
MYC	0.454384	0	0	0.834	0.646	Differentiating basal
ITGB1	0.452673	0	0	0.915	0.843	Differentiating basal
NOP53	0.449671	0	0	0.997	0.965	Differentiating basal
USP31	0.449307	0	0	0.524	0.299	Differentiating basal
PLEKHA1	0.449182	0	0	0.768	0.58	Differentiating basal
KCNJ15	0.44703	0	0	0.436	0.14	Differentiating basal
NR2F2	0.446401	0	0	0.808	0.711	Differentiating basal
CDH13	0.444532	0	0	0.378	0.079	Differentiating basal
APP	0.444379	0	0	0.975	0.899	Differentiating basal
IRS1	0.435613	0	0	0.452	0.206	Differentiating basal
SPINK5	0.435247	0	0	0.559	0.319	Differentiating basal
ERRFI1	0.434572	0	0	0.805	0.669	Differentiating basal
JUN	0.434501	0	0	0.999	0.991	Differentiating basal
SLC38A2	0.434056	0	0	0.897	0.826	Differentiating basal
KLF10	0.433329	0	0	0.818	0.637	Differentiating basal
TXNIP	0.432117	0	0	0.953	0.863	Differentiating basal
IL1R2	0.431274	0	0	0.308	0.098	Differentiating basal
RAB34	0.430433	0	0	0.753	0.52	Differentiating basal
MMP13	0.430368	0	0	0.179	0.043	Differentiating basal
EVA1C	0.430044	0	0	0.737	0.547	Differentiating basal
TPM1	0.427596	0	0	0.712	0.571	Differentiating basal
CAV1	0.426082	0	0	0.468	0.206	Differentiating basal
BHLHE41	0.424566	0	0	0.458	0.211	Differentiating basal
NKX2-1	0.423445	0	0	0.529	0.316	Differentiating basal
BNIP3	0.42296	0	0	0.592	0.283	Differentiating basal
FAM213A	0.420754	0	0	0.961	0.832	Differentiating basal
EBPL	0.419408	0	0	0.948	0.83	Differentiating basal
STK17A	0.417816	0	0	0.766	0.633	Differentiating basal
COL18A1	0.415315	0	0	0.496	0.183	Differentiating basal
EIF3E	0.413762	0	0	0.998	0.96	Differentiating basal
FOSB	0.41016	0	0	0.976	0.907	Differentiating basal
MARVELD1	0.408156	0	0	0.42	0.128	Differentiating basal
ITM2A	0.405323	0	0	0.472	0.174	Differentiating basal
RACK1	0.404163	0	0	1	0.999	Differentiating basal
SPRY1	0.403504	0	0	0.584	0.333	Differentiating basal
EPHB6	0.401956	0	0	0.454	0.215	Differentiating basal
SNAPC1	0.401797	0	0	0.61	0.428	Differentiating basal
TNFRSF21	0.401666	0	0	0.742	0.583	Differentiating basal
SPRY2	0.400997	0	0	0.445	0.214	Differentiating basal
NDFIP2	0.399144	0	0	0.834	0.665	Differentiating basal
POLR1D	0.398643	0	0	0.983	0.91	Differentiating basal
ARL4A	0.397872	0	0	0.863	0.77	Differentiating basal
NT5C	0.395902	0	0	0.87	0.723	Differentiating basal
IFI27L2	0.39444	0	0	0.835	0.654	Differentiating basal
EPB41L4A-AS1	0.392655	0	0	0.828	0.662	Differentiating basal
ZFYVE21	0.391432	0	0	0.847	0.695	Differentiating basal
GRINA	0.390216	0	0	0.82	0.67	Differentiating basal
SELENOM	0.38888	0	0	0.732	0.447	Differentiating basal
IER2	0.388351	0	0	0.985	0.953	Differentiating basal
PEBP1	0.386962	0	0	0.986	0.924	Differentiating basal
BST2	0.385116	0	0	0.687	0.554	Differentiating basal
TRMT112	0.383245	0	0	0.974	0.89	Differentiating basal
TSHZ2	0.38098	0	0	0.899	0.798	Differentiating basal
MXRA7	0.379436	0	0	0.648	0.515	Differentiating basal
ISYNA1	0.379307	0	0	0.599	0.344	Differentiating basal
ASCL2	0.374892	0	0	0.468	0.211	Differentiating basal
TPRG1	0.374749	0	0	0.37	0.098	Differentiating basal
EEF1A1	0.37263	0	0	1	1	Differentiating basal
BLVRB	0.371509	0	0	0.958	0.868	Differentiating basal
LTB4R2	0.371508	0	0	0.416	0.158	Differentiating basal
SEMA5A	0.371067	0	0	0.537	0.317	Differentiating basal
RDX	0.370948	0	0	0.859	0.744	Differentiating basal
CNIH1	0.370872	0	0	0.83	0.691	Differentiating basal
WNT10A	0.370859	0	0	0.327	0.043	Differentiating basal
TMEM123	0.37001	0	0	0.969	0.901	Differentiating basal
LRIG3	0.368647	0	0	0.552	0.351	Differentiating basal
HIF1A	0.366485	0	0	0.842	0.677	Differentiating basal
NACA	0.366264	0	0	1	0.998	Differentiating basal
C6orf48	0.365001	0	0	0.903	0.742	Differentiating basal
ID4	0.363665	0	0	0.431	0.262	Differentiating basal
PLD3	0.362852	0	0	0.831	0.662	Differentiating basal
SNHG8	0.362815	0	0	0.983	0.905	Differentiating basal
SLC3A2	0.361434	0	0	0.919	0.801	Differentiating basal
BLCAP	0.35999	0	0	0.819	0.663	Differentiating basal
ARHGAP24	0.357796	0	0	0.591	0.37	Differentiating basal
NCS1	0.357124	0	0	0.489	0.268	Differentiating basal
LUZP1	0.357025	0	0	0.745	0.615	Differentiating basal
SGK1	0.356547	0	0	0.798	0.662	Differentiating basal
C12orf57	0.356185	0	0	0.967	0.886	Differentiating basal
TGIF1	0.355994	0	0	0.835	0.709	Differentiating basal
SNHG7	0.355301	0	0	0.884	0.746	Differentiating basal
CAV2	0.354412	0	0	0.808	0.66	Differentiating basal
GAS6	0.353627	0	0	0.614	0.368	Differentiating basal
AJUBA	0.352857	0	0	0.441	0.171	Differentiating basal
GPC3	0.351208	0	0	0.287	0.069	Differentiating basal
RSL24D1	0.349474	0	0	0.925	0.813	Differentiating basal
WNT7B	0.349352	0	0	0.523	0.325	Differentiating basal
TPBG	0.349125	0	0	0.774	0.612	Differentiating basal
TOMM20	0.348139	0	0	0.961	0.911	Differentiating basal
CCND2	0.347483	0	0	0.525	0.334	Differentiating basal
ITM2B	0.347372	0	0	1	0.998	Differentiating basal
EEF2	0.346456	0	0	1	0.996	Differentiating basal
NUDT14	0.344427	0	0	0.729	0.534	Differentiating basal
EIF4B	0.344413	0	0	0.979	0.919	Differentiating basal
FAT1	0.344341	0	0	0.536	0.379	Differentiating basal
YAP1	0.343654	0	0	0.689	0.564	Differentiating basal
ZFAS1	0.343501	0	0	0.997	0.963	Differentiating basal
MCAM	0.337907	0	0	0.431	0.191	Differentiating basal
KDSR	0.337756	0	0	0.795	0.673	Differentiating basal
HYKK	0.337047	0	0	0.345	0.123	Differentiating basal
PNRC1	0.336787	0	0	0.973	0.89	Differentiating basal
PABPC1	0.336358	0	0	1	0.997	Differentiating basal
GALNT18	0.335827	0	0	0.45	0.213	Differentiating basal
IGFBP7	0.334278	0	0	0.923	0.541	Differentiating basal
LPCAT3	0.333679	0	0	0.673	0.491	Differentiating basal
CTDSPL	0.333675	0	0	0.599	0.454	Differentiating basal
SEPT10	0.333451	0	0	0.647	0.489	Differentiating basal
FAM110C	0.333217	0	0	0.415	0.245	Differentiating basal
NRG1	0.332082	0	0	0.361	0.14	Differentiating basal
G0S2	0.331656	0	0	0.415	0.153	Differentiating basal
IFI16	0.330097	0	0	0.922	0.843	Differentiating basal
ZFP36	0.329343	0	0	0.996	0.973	Differentiating basal
COL4A6	0.328355	0	0	0.378	0.148	Differentiating basal
IGSF3	0.328328	0	0	0.47	0.273	Differentiating basal
EID1	0.328287	0	0	0.983	0.945	Differentiating basal
LMNA	0.328038	0	0	0.996	0.965	Differentiating basal
PSAT1	0.327645	0	0	0.415	0.173	Differentiating basal
FERMT1	0.327566	0	0	0.511	0.305	Differentiating basal
TP73	0.326327	0	0	0.415	0.154	Differentiating basal
LFNG	0.325202	0	0	0.319	0.099	Differentiating basal
PALLD	0.324289	0	0	0.736	0.601	Differentiating basal
SPOCK3	0.323942	0	0	0.304	0.112	Differentiating basal
HMGB3	0.323888	0	0	0.897	0.79	Differentiating basal
EEF1B2	0.323717	0	0	1	0.99	Differentiating basal
LAPTM4A	0.323654	0	0	0.99	0.961	Differentiating basal
MCL1	0.323607	0	0	0.973	0.921	Differentiating basal
RSL1D1	0.32314	0	0	0.911	0.782	Differentiating basal
HCAR2	0.322427	0	0	0.669	0.509	Differentiating basal
IL6ST	0.320698	0	0	0.742	0.608	Differentiating basal
HOMER3	0.319361	0	0	0.546	0.381	Differentiating basal
BTG2	0.319141	0	0	0.973	0.907	Differentiating basal
BEX2	0.318853	0	0	0.562	0.352	Differentiating basal
CROT	0.318826	0	0	0.635	0.488	Differentiating basal
SNAI2	0.318704	0	0	0.454	0.227	Differentiating basal
DRAM1	0.317647	0	0	0.424	0.206	Differentiating basal
CACNB4	0.316444	0	0	0.468	0.269	Differentiating basal
GSDME	0.315105	0	0	0.409	0.161	Differentiating basal
TRIP6	0.314245	0	0	0.869	0.726	Differentiating basal
TPM2	0.313711	0	0	0.568	0.322	Differentiating basal
FGFR2	0.313013	0	0	0.609	0.455	Differentiating basal
TBC1D2	0.312209	0	0	0.609	0.422	Differentiating basal
NRG2	0.310893	0	0	0.329	0.145	Differentiating basal
FCGRT	0.31071	0	0	0.89	0.752	Differentiating basal
EEF1D	0.31046	0	0	1	0.991	Differentiating basal
TP53AIP1	0.310406	0	0	0.381	0.153	Differentiating basal
MDFI	0.310139	0	0	0.57	0.365	Differentiating basal
MPZL2	0.310061	0	0	0.966	0.847	Differentiating basal
MPP6	0.309832	0	0	0.405	0.198	Differentiating basal
COMT	0.309552	0	0	0.959	0.903	Differentiating basal
COL4A5	0.308237	0	0	0.514	0.344	Differentiating basal
SOX15	0.308102	0	0	0.623	0.434	Differentiating basal
PLP2	0.307974	0	0	0.988	0.885	Differentiating basal
AVPI1	0.307904	0	0	0.913	0.75	Differentiating basal
SLC43A3	0.307862	0	0	0.504	0.302	Differentiating basal
IL1RAP	0.306742	0	0	0.465	0.287	Differentiating basal
CTNNAL1	0.306356	0	0	0.457	0.226	Differentiating basal
PHYHD1	0.305855	0	0	0.62	0.442	Differentiating basal
SLC39A1	0.305841	0	0	0.75	0.597	Differentiating basal
EIF1	0.305661	0	0	1	1	Differentiating basal
SLC25A6	0.305442	0	0	1	0.985	Differentiating basal
PKM	0.304967	0	0	1	0.992	Differentiating basal
EIF2A	0.303261	0	0	0.852	0.73	Differentiating basal
NBL1	0.302023	0	0	0.896	0.765	Differentiating basal
CD40	0.301402	0	0	0.568	0.384	Differentiating basal
CDH3	0.301223	0	0	0.735	0.582	Differentiating basal
EIF3L	0.299735	0	0	0.988	0.922	Differentiating basal
PLTP	0.29855	0	0	0.593	0.337	Differentiating basal
LGR6	0.297702	0	0	0.273	0.065	Differentiating basal
SLITRK6	0.297585	0	0	0.516	0.345	Differentiating basal
CBLB	0.296713	0	0	0.468	0.28	Differentiating basal
TBC1D9	0.296444	0	0	0.464	0.313	Differentiating basal
PKIA	0.296387	0	0	0.342	0.146	Differentiating basal
ZC3H12A	0.296297	0	0	0.834	0.716	Differentiating basal
AHCY	0.295337	0	0	0.82	0.658	Differentiating basal
CRTAP	0.295105	0	0	0.675	0.515	Differentiating basal
HMGN3	0.295089	0	0	0.988	0.956	Differentiating basal
PRMT1	0.29494	0	0	0.894	0.802	Differentiating basal
RTN4	0.29419	0	0	0.987	0.965	Differentiating basal
IL2RB	0.293533	0	0	0.291	0.051	Differentiating basal
TGFBI	0.293231	0	0	0.495	0.183	Differentiating basal
IMPDH2	0.292937	0	0	0.96	0.835	Differentiating basal
SMARCD3	0.292316	0	0	0.327	0.133	Differentiating basal
HACD1	0.291386	0	0	0.443	0.229	Differentiating basal
CCNB1IP1	0.291362	0	0	0.627	0.455	Differentiating basal
C9orf3	0.290892	0	0	0.827	0.697	Differentiating basal
ARSJ	0.290199	0	0	0.415	0.226	Differentiating basal
RBMS3	0.288933	0	0	0.419	0.246	Differentiating basal
CADM1	0.288298	0	0	0.374	0.206	Differentiating basal
BEX4	0.287929	0	0	0.68	0.514	Differentiating basal
FBL	0.286191	0	0	0.921	0.79	Differentiating basal
NTF3	0.285154	0	0	0.271	0.049	Differentiating basal
RGMA	0.284946	0	0	0.394	0.175	Differentiating basal
SELENOP	0.284918	0	0	0.839	0.692	Differentiating basal
SSPN	0.284726	0	0	0.346	0.151	Differentiating basal
TP53TG1	0.281274	0	0	0.797	0.695	Differentiating basal
H3F3B	0.278973	0	0	1	1	Differentiating basal
EIF4A2	0.27863	0	0	0.99	0.962	Differentiating basal
EIF3D	0.277893	0	0	0.959	0.884	Differentiating basal
KISS1	0.276319	0	0	0.242	0.076	Differentiating basal
HNRNPA0	0.276312	0	0	0.966	0.885	Differentiating basal
EFNB1	0.274734	0	0	0.507	0.332	Differentiating basal
PTPN14	0.274434	0	0	0.393	0.208	Differentiating basal
PRDX6	0.273675	0	0	0.972	0.932	Differentiating basal
ADH7	0.272228	0	0	0.915	0.782	Differentiating basal
IGBP1	0.272067	0	0	0.836	0.727	Differentiating basal
GAMT	0.271264	0	0	0.446	0.255	Differentiating basal
CNBP	0.270287	0	0	0.972	0.912	Differentiating basal
ZNF22	0.270107	0	0	0.487	0.302	Differentiating basal
CLNS1A	0.269352	0	0	0.852	0.756	Differentiating basal
SERTAD4-AS1	0.269027	0	0	0.431	0.249	Differentiating basal
EIF1AX	0.268283	0	0	0.932	0.871	Differentiating basal
RBMX	0.267587	0	0	0.968	0.905	Differentiating basal
CKB	0.267082	0	0	0.878	0.734	Differentiating basal
GPX4	0.266502	0	0	0.993	0.98	Differentiating basal
ANKH	0.264108	0	0	0.399	0.163	Differentiating basal
ATF4	0.263805	0	0	0.955	0.89	Differentiating basal
NOB1	0.259242	0	0	0.676	0.527	Differentiating basal
AC104126.1	0.259194	0	0	0.253	0.079	Differentiating basal
CCDC85B	0.259169	0	0	0.726	0.564	Differentiating basal
ST13	0.259021	0	0	0.984	0.949	Differentiating basal
APEX1	0.25792	0	0	0.906	0.807	Differentiating basal
MBIP	0.257713	0	0	0.46	0.301	Differentiating basal
ETNK2	0.25672	0	0	0.439	0.241	Differentiating basal
TREM2	0.256159	0	0	0.196	0.028	Differentiating basal
PDGFA	0.255709	0	0	0.367	0.191	Differentiating basal
FJX1	0.25467	0	0	0.284	0.116	Differentiating basal
THOC3	0.254496	0	0	0.813	0.678	Differentiating basal
HLF	0.253908	0	0	0.374	0.205	Differentiating basal
BEX3	0.253672	0	0	0.821	0.657	Differentiating basal
ACTG1	0.253633	0	0	1	1	Differentiating basal
NDN	0.253611	0	0	0.43	0.239	Differentiating basal
HSP90AB1	0.253448	0	0	1	0.997	Differentiating basal
TMEM237	0.252727	0	0	0.517	0.349	Differentiating basal
RNF165	0.252285	0	0	0.272	0.089	Differentiating basal
IGFBP4	0.251399	0	0	0.779	0.573	Differentiating basal
LARP6	0.260393	0	0	0.539	0.381	Differentiating basal
DDB2	0.252191	0	0	0.577	0.412	Differentiating basal
CHI3L1	0.453107	0	0	0.26	0.114	Differentiating basal
OSMR	0.287273	0	0	0.539	0.381	Differentiating basal
TACC1	0.272476	0	0	0.726	0.567	Differentiating basal
KHDRBS3	0.333175	0	0	0.421	0.286	Differentiating basal
RAB32	0.280676	0	0	0.459	0.299	Differentiating basal
CYB5A	0.270278	0	0	0.985	0.956	Differentiating basal
IKBIP	0.256212	0	0	0.497	0.32	Differentiating basal
TUSC1	0.265531	0	0	0.432	0.284	Differentiating basal
MID1	0.265572	0	0	0.539	0.392	Differentiating basal
SERTAD4	0.253362	0	0	0.468	0.31	Differentiating basal
HOOK1	0.309576	2.36291e-308	2.69307e-308	0.692	0.579	Differentiating basal
CX3CL1	0.264294	3.61645e-303	4.11051e-303	0.517	0.349	Differentiating basal
MIB2	0.264857	2.38314e-302	2.70133e-302	0.599	0.455	Differentiating basal
SINHCAF	0.273074	9.45377e-302	1.06869e-301	0.814	0.722	Differentiating basal
LPAR6	0.266243	2.66754e-300	3.00731e-300	0.654	0.505	Differentiating basal
YBX3	0.290608	4.56885e-299	5.13686e-299	0.992	0.972	Differentiating basal
FOS	0.35935	7.79203e-299	8.73716e-299	0.989	0.968	Differentiating basal
SBDS	0.256356	3.16982e-297	3.54474e-297	0.842	0.749	Differentiating basal
EDN1	0.553371	1.28154e-295	1.42927e-295	0.394	0.247	Differentiating basal
LGALS7B	0.400434	4.95568e-294	5.51219e-294	0.702	0.537	Differentiating basal
BCL7A	0.258582	2.40584e-292	2.66887e-292	0.482	0.339	Differentiating basal
ADAMTS1	0.347838	4.06874e-290	4.50159e-290	0.292	0.131	Differentiating basal
NEDD9	0.32499	4.93955e-287	5.45054e-287	0.573	0.435	Differentiating basal
LMO2	0.288164	5.35573e-285	5.89413e-285	0.545	0.417	Differentiating basal
FGFR3	0.293241	4.37641e-283	4.80365e-283	0.794	0.666	Differentiating basal
IL18	0.300933	2.71382e-281	2.97092e-281	0.727	0.605	Differentiating basal
NFIC	0.277758	5.14712e-279	5.61996e-279	0.913	0.866	Differentiating basal
TRIB1	0.293371	1.84776e-278	2.01222e-278	0.771	0.655	Differentiating basal
FBXO32	0.327637	5.7677e-278	6.26466e-278	0.564	0.423	Differentiating basal
ITGAV	0.287944	1.44217e-266	1.56235e-266	0.596	0.481	Differentiating basal
PHLDA1	0.308288	1.21036e-261	1.30782e-261	0.442	0.275	Differentiating basal
FOXQ1	0.331092	6.76415e-260	7.28986e-260	0.41	0.28	Differentiating basal
NCL	0.263319	6.90854e-258	7.42624e-258	0.975	0.934	Differentiating basal
SVIL	0.278097	2.35363e-255	2.52348e-255	0.582	0.47	Differentiating basal
CFH	0.272863	1.82569e-250	1.95241e-250	0.768	0.677	Differentiating basal
CCL2	0.540625	9.04505e-244	9.64806e-244	0.152	0.047	Differentiating basal
MET	0.274715	2.46804e-242	2.62584e-242	0.656	0.545	Differentiating basal
ST8SIA4	0.256576	9.20343e-242	9.7669e-242	0.49	0.356	Differentiating basal
CTGF	0.787185	3.00048e-240	3.17608e-240	0.475	0.36	Differentiating basal
ATF3	0.332118	8.46707e-240	8.93985e-240	0.947	0.898	Differentiating basal
REXO2	0.262132	9.32709e-236	9.82296e-236	0.817	0.757	Differentiating basal
CHL1	0.310201	1.90856e-222	2.00495e-222	0.743	0.667	Differentiating basal
RNF168	0.291536	2.0203e-221	2.11698e-221	0.529	0.416	Differentiating basal
XPR1	0.262158	8.61428e-217	9.00387e-217	0.503	0.406	Differentiating basal
ARHGAP23	0.265488	8.84797e-217	9.22495e-217	0.67	0.576	Differentiating basal
ANKRD12	0.304819	6.79548e-215	7.0673e-215	0.826	0.773	Differentiating basal
NCOA7	0.273889	1.74653e-212	1.81186e-212	0.965	0.922	Differentiating basal
PMEPA1	0.25672	2.1923e-210	2.26865e-210	0.506	0.38	Differentiating basal
DGKH	0.306134	1.80946e-197	1.86783e-197	0.709	0.634	Differentiating basal
PHLDB2	0.266279	1.75108e-194	1.8031e-194	0.373	0.253	Differentiating basal
TNFAIP3	0.36744	1.73188e-193	1.77892e-193	0.772	0.693	Differentiating basal
TIPARP	0.259746	3.44984e-192	3.53481e-192	0.606	0.508	Differentiating basal
KRT14	0.37153	7.91366e-190	8.08865e-190	0.637	0.507	Differentiating basal
RND3	0.295805	5.38114e-189	5.48665e-189	0.918	0.858	Differentiating basal
MT1E	0.265563	4.21077e-177	4.28284e-177	0.904	0.813	Differentiating basal
FOXD1	0.255561	1.80877e-173	1.83524e-173	0.188	0.113	Differentiating basal
AC020916.1	0.27022	9.47927e-155	9.59459e-155	0.565	0.467	Differentiating basal
PLCG2	0.352276	3.17137e-130	3.20216e-130	0.632	0.607	Differentiating basal
CD81	0.416425	1.12527e-129	1.13344e-129	0.902	0.928	Differentiating basal
LAMC2	0.312477	9.56505e-124	9.61125e-124	0.475	0.407	Differentiating basal
EEF1G	0.260876	8.95164e-108	8.97321e-108	0.53	0.49	Differentiating basal
MT2A	0.348475	2.26951e-08	2.26951e-08	0.935	0.906	Differentiating basal
MSMB	2.12306	0	0	0.684	0.498	Secretory/KRT8 high
SCGB1A1	2.1204	0	0	0.652	0.515	Secretory/KRT8 high
MUC5AC	1.66425	0	0	0.228	0.138	Secretory/KRT8 high
SERPINB3	1.61454	0	0	0.997	0.93	Secretory/KRT8 high
CEACAM5	1.58447	0	0	0.492	0.115	Secretory/KRT8 high
S100P	1.55092	0	0	0.947	0.778	Secretory/KRT8 high
GDF15	1.48375	0	0	0.674	0.39	Secretory/KRT8 high
SPRR3	1.45991	0	0	0.257	0.084	Secretory/KRT8 high
FAM3D	1.39077	0	0	0.783	0.289	Secretory/KRT8 high
UPK1B	1.3586	0	0	0.807	0.439	Secretory/KRT8 high
CEACAM6	1.30033	0	0	0.532	0.181	Secretory/KRT8 high
KRT4	1.20134	0	0	0.402	0.194	Secretory/KRT8 high
CLDN4	1.12636	0	0	0.999	0.964	Secretory/KRT8 high
RDH10	1.11836	0	0	0.808	0.483	Secretory/KRT8 high
CXCL17	1.11673	0	0	0.976	0.815	Secretory/KRT8 high
LY6D	1.11411	0	0	0.695	0.458	Secretory/KRT8 high
KRT7	1.097	0	0	0.888	0.649	Secretory/KRT8 high
AGR2	1.07699	0	0	0.994	0.951	Secretory/KRT8 high
LYPD2	1.05979	0	0	0.194	0.051	Secretory/KRT8 high
SPRR1B	1.04676	0	0	0.282	0.127	Secretory/KRT8 high
C15orf48	1.02948	0	0	0.485	0.219	Secretory/KRT8 high
IGFBP3	1.02561	0	0	0.77	0.502	Secretory/KRT8 high
RHOV	1.01296	0	0	0.92	0.444	Secretory/KRT8 high
GABRP	0.946987	0	0	0.681	0.218	Secretory/KRT8 high
SERPINB1	0.939914	0	0	0.952	0.835	Secretory/KRT8 high
RAB11FIP1	0.939057	0	0	0.891	0.64	Secretory/KRT8 high
MUC16	0.933192	0	0	0.715	0.367	Secretory/KRT8 high
TSPAN8	0.932831	0	0	0.445	0.119	Secretory/KRT8 high
SLC6A14	0.926212	0	0	0.803	0.463	Secretory/KRT8 high
VMO1	0.92434	0	0	0.783	0.655	Secretory/KRT8 high
CLCA4	0.921978	0	0	0.493	0.179	Secretory/KRT8 high
WFDC2	0.906364	0	0	0.999	0.991	Secretory/KRT8 high
ATP12A	0.887686	0	0	0.495	0.166	Secretory/KRT8 high
AQP5	0.883442	0	0	0.982	0.864	Secretory/KRT8 high
B4GALT5	0.881016	0	0	0.868	0.572	Secretory/KRT8 high
TXN	0.871458	0	0	0.999	0.998	Secretory/KRT8 high
DHRS9	0.869513	0	0	0.608	0.212	Secretory/KRT8 high
ANXA1	0.868524	0	0	0.998	0.976	Secretory/KRT8 high
ANKRD36C	0.866797	0	0	0.546	0.436	Secretory/KRT8 high
CLDN7	0.856151	0	0	0.976	0.736	Secretory/KRT8 high
LIPH	0.855737	0	0	0.62	0.207	Secretory/KRT8 high
KRT16	0.853105	0	0	0.448	0.277	Secretory/KRT8 high
DUSP5	0.850899	0	0	0.833	0.552	Secretory/KRT8 high
UNC5B-AS1	0.841778	0	0	0.685	0.363	Secretory/KRT8 high
NECTIN4	0.819016	0	0	0.822	0.337	Secretory/KRT8 high
ZNF750	0.818096	0	0	0.702	0.239	Secretory/KRT8 high
MACC1	0.804019	0	0	0.565	0.27	Secretory/KRT8 high
CSTA	0.803086	0	0	0.963	0.85	Secretory/KRT8 high
MSLN	0.799609	0	0	0.582	0.287	Secretory/KRT8 high
LCN2	0.789962	0	0	0.964	0.923	Secretory/KRT8 high
CD55	0.772017	0	0	0.881	0.75	Secretory/KRT8 high
GSN	0.765574	0	0	0.982	0.922	Secretory/KRT8 high
HES1	0.759032	0	0	0.961	0.902	Secretory/KRT8 high
MUC4	0.75596	0	0	0.932	0.783	Secretory/KRT8 high
CYP2F1	0.753898	0	0	0.337	0.037	Secretory/KRT8 high
FAM3B	0.744529	0	0	0.782	0.377	Secretory/KRT8 high
APOBEC3A	0.716902	0	0	0.251	0.061	Secretory/KRT8 high
CTSC	0.71341	0	0	0.96	0.819	Secretory/KRT8 high
NTS	0.712712	0	0	0.691	0.596	Secretory/KRT8 high
KLK11	0.708298	0	0	0.9	0.635	Secretory/KRT8 high
PLAC8	0.704364	0	0	0.897	0.636	Secretory/KRT8 high
EPS8L1	0.703148	0	0	0.626	0.227	Secretory/KRT8 high
CREB3L1	0.703063	0	0	0.642	0.242	Secretory/KRT8 high
PLAT	0.702351	0	0	0.609	0.404	Secretory/KRT8 high
LYPD3	0.701629	0	0	0.624	0.342	Secretory/KRT8 high
KRT8	0.698348	0	0	0.998	0.981	Secretory/KRT8 high
GPRC5A	0.689852	0	0	0.971	0.867	Secretory/KRT8 high
TNFSF10	0.688946	0	0	0.922	0.775	Secretory/KRT8 high
CXCL6	0.685002	0	0	0.434	0.25	Secretory/KRT8 high
MYH14	0.678765	0	0	0.765	0.426	Secretory/KRT8 high
MUC1	0.666566	0	0	0.901	0.794	Secretory/KRT8 high
MDK	0.66527	0	0	0.872	0.652	Secretory/KRT8 high
BICDL2	0.652846	0	0	0.74	0.31	Secretory/KRT8 high
FAM83A	0.652719	0	0	0.52	0.165	Secretory/KRT8 high
XBP1	0.648451	0	0	0.877	0.788	Secretory/KRT8 high
ERN2	0.647513	0	0	0.602	0.167	Secretory/KRT8 high
CHP2	0.64497	0	0	0.497	0.103	Secretory/KRT8 high
DENND2C	0.641689	0	0	0.763	0.536	Secretory/KRT8 high
TSPAN1	0.640873	0	0	0.991	0.904	Secretory/KRT8 high
ELF3	0.633776	0	0	1	0.98	Secretory/KRT8 high
CALML3	0.630769	0	0	0.442	0.212	Secretory/KRT8 high
PRSS23	0.62244	0	0	0.985	0.912	Secretory/KRT8 high
PRSS22	0.621589	0	0	0.781	0.527	Secretory/KRT8 high
ALCAM	0.618799	0	0	0.902	0.745	Secretory/KRT8 high
KRT19	0.602337	0	0	1	0.995	Secretory/KRT8 high
SDCBP2	0.601083	0	0	0.588	0.219	Secretory/KRT8 high
ALDH1A1	0.59854	0	0	0.979	0.919	Secretory/KRT8 high
LMO7	0.598454	0	0	0.893	0.765	Secretory/KRT8 high
LGALS3	0.594345	0	0	0.998	0.982	Secretory/KRT8 high
SLC9A3R1	0.589489	0	0	0.95	0.793	Secretory/KRT8 high
HES4	0.587664	0	0	0.869	0.55	Secretory/KRT8 high
GSTA1	0.584455	0	0	0.624	0.443	Secretory/KRT8 high
SLPI	0.582769	0	0	1	0.996	Secretory/KRT8 high
FUT3	0.581759	0	0	0.51	0.129	Secretory/KRT8 high
SERPINB4	0.579427	0	0	0.845	0.702	Secretory/KRT8 high
FUT2	0.578526	0	0	0.739	0.376	Secretory/KRT8 high
ALDH1A3	0.578343	0	0	0.67	0.429	Secretory/KRT8 high
HSPB1	0.576457	0	0	1	0.986	Secretory/KRT8 high
CLDN10	0.573383	0	0	0.657	0.415	Secretory/KRT8 high
PHLDA2	0.571262	0	0	0.953	0.816	Secretory/KRT8 high
CDC42EP5	0.568861	0	0	0.7	0.491	Secretory/KRT8 high
ST14	0.568569	0	0	0.854	0.622	Secretory/KRT8 high
ADGRF1	0.565727	0	0	0.651	0.396	Secretory/KRT8 high
SERPINB11	0.562947	0	0	0.296	0.066	Secretory/KRT8 high
SULT2B1	0.560902	0	0	0.57	0.202	Secretory/KRT8 high
CSTB	0.559652	0	0	0.999	0.997	Secretory/KRT8 high
TMEM213	0.557916	0	0	0.31	0.071	Secretory/KRT8 high
MAL2	0.552831	0	0	0.87	0.662	Secretory/KRT8 high
FAM84A	0.552123	0	0	0.664	0.331	Secretory/KRT8 high
SPDEF	0.551893	0	0	0.425	0.157	Secretory/KRT8 high
CRACR2B	0.54592	0	0	0.503	0.157	Secretory/KRT8 high
SELENBP1	0.543367	0	0	0.745	0.499	Secretory/KRT8 high
NEAT1	0.539063	0	0	0.999	0.999	Secretory/KRT8 high
SAT1	0.538525	0	0	1	1	Secretory/KRT8 high
ERBB3	0.536917	0	0	0.734	0.432	Secretory/KRT8 high
ITPKC	0.536122	0	0	0.717	0.523	Secretory/KRT8 high
FGFBP1	0.534077	0	0	0.884	0.73	Secretory/KRT8 high
TM4SF1	0.532777	0	0	0.726	0.634	Secretory/KRT8 high
ALPL	0.530398	0	0	0.289	0.072	Secretory/KRT8 high
RIMS1	0.529782	0	0	0.4	0.078	Secretory/KRT8 high
BHLHE40	0.527705	0	0	0.962	0.863	Secretory/KRT8 high
TMPRSS4	0.52562	0	0	0.919	0.761	Secretory/KRT8 high
A4GALT	0.525036	0	0	0.943	0.777	Secretory/KRT8 high
KRT23	0.521443	0	0	0.382	0.187	Secretory/KRT8 high
TTC9	0.519805	0	0	0.481	0.171	Secretory/KRT8 high
CLINT1	0.517914	0	0	0.864	0.742	Secretory/KRT8 high
IL1RN	0.513067	0	0	0.489	0.291	Secretory/KRT8 high
RAB25	0.512293	0	0	0.913	0.783	Secretory/KRT8 high
FUT6	0.509647	0	0	0.359	0.058	Secretory/KRT8 high
TACC2	0.506602	0	0	0.817	0.59	Secretory/KRT8 high
GPX2	0.504358	0	0	0.922	0.878	Secretory/KRT8 high
EPAS1	0.503949	0	0	0.94	0.826	Secretory/KRT8 high
PLEKHS1	0.503439	0	0	0.69	0.463	Secretory/KRT8 high
AL121761.2	0.500961	0	0	0.364	0.086	Secretory/KRT8 high
ASS1	0.499559	0	0	0.879	0.693	Secretory/KRT8 high
HS3ST1	0.494226	0	0	0.767	0.573	Secretory/KRT8 high
NET1	0.492125	0	0	0.869	0.7	Secretory/KRT8 high
PROM2	0.486289	0	0	0.642	0.317	Secretory/KRT8 high
SPON2	0.486053	0	0	0.481	0.183	Secretory/KRT8 high
SOX4	0.484935	0	0	0.951	0.871	Secretory/KRT8 high
SCNN1B	0.482114	0	0	0.56	0.178	Secretory/KRT8 high
CLCA2	0.481854	0	0	0.708	0.492	Secretory/KRT8 high
SYTL2	0.480722	0	0	0.479	0.198	Secretory/KRT8 high
INSIG1	0.476173	0	0	0.582	0.352	Secretory/KRT8 high
CTNND1	0.475297	0	0	0.915	0.78	Secretory/KRT8 high
AKR1C3	0.473674	0	0	0.849	0.718	Secretory/KRT8 high
KLK10	0.473346	0	0	0.452	0.284	Secretory/KRT8 high
VSIG2	0.472727	0	0	0.455	0.202	Secretory/KRT8 high
DEGS2	0.471259	0	0	0.572	0.233	Secretory/KRT8 high
SERPINB13	0.469782	0	0	0.773	0.617	Secretory/KRT8 high
NOTCH3	0.468236	0	0	0.565	0.2	Secretory/KRT8 high
PLAUR	0.46663	0	0	0.586	0.375	Secretory/KRT8 high
SLC16A9	0.464865	0	0	0.457	0.121	Secretory/KRT8 high
CCND1	0.463681	0	0	0.843	0.746	Secretory/KRT8 high
MBOAT2	0.462834	0	0	0.499	0.227	Secretory/KRT8 high
EMP2	0.462664	0	0	0.944	0.821	Secretory/KRT8 high
ISG20	0.461767	0	0	0.627	0.307	Secretory/KRT8 high
CRYM	0.461229	0	0	0.295	0.074	Secretory/KRT8 high
SLC5A8	0.454593	0	0	0.227	0.059	Secretory/KRT8 high
SLK	0.454152	0	0	0.815	0.681	Secretory/KRT8 high
MISP	0.452932	0	0	0.663	0.359	Secretory/KRT8 high
DSP	0.451405	0	0	0.936	0.877	Secretory/KRT8 high
TP53I3	0.450374	0	0	0.73	0.52	Secretory/KRT8 high
RAPGEFL1	0.449862	0	0	0.692	0.397	Secretory/KRT8 high
COLCA1	0.444115	0	0	0.55	0.244	Secretory/KRT8 high
SDC1	0.442595	0	0	0.961	0.841	Secretory/KRT8 high
AKR1C2	0.440815	0	0	0.94	0.837	Secretory/KRT8 high
CHST9	0.439424	0	0	0.87	0.722	Secretory/KRT8 high
AC008397.1	0.438831	0	0	0.424	0.102	Secretory/KRT8 high
NRARP	0.438509	0	0	0.576	0.391	Secretory/KRT8 high
CDH1	0.436869	0	0	0.789	0.587	Secretory/KRT8 high
IDH1	0.435784	0	0	0.633	0.392	Secretory/KRT8 high
TACSTD2	0.434636	0	0	1	0.988	Secretory/KRT8 high
PITX1	0.434273	0	0	0.868	0.736	Secretory/KRT8 high
LINC00342	0.432584	0	0	0.305	0.155	Secretory/KRT8 high
B4GALT4	0.43253	0	0	0.652	0.45	Secretory/KRT8 high
EPHA2	0.430191	0	0	0.873	0.738	Secretory/KRT8 high
LPCAT4	0.428954	0	0	0.546	0.277	Secretory/KRT8 high
GK	0.427577	0	0	0.499	0.233	Secretory/KRT8 high
ATP1B1	0.424039	0	0	0.984	0.95	Secretory/KRT8 high
SLC26A2	0.422986	0	0	0.639	0.484	Secretory/KRT8 high
S100A16	0.421182	0	0	0.979	0.882	Secretory/KRT8 high
SLC31A1	0.418959	0	0	0.563	0.348	Secretory/KRT8 high
PRR15	0.417697	0	0	0.595	0.314	Secretory/KRT8 high
KRT18	0.416413	0	0	0.999	0.981	Secretory/KRT8 high
ANXA11	0.410646	0	0	0.972	0.937	Secretory/KRT8 high
GSTP1	0.410188	0	0	1	1	Secretory/KRT8 high
VTCN1	0.40991	0	0	0.518	0.23	Secretory/KRT8 high
GCNT3	0.409424	0	0	0.284	0.067	Secretory/KRT8 high
LRRC8A	0.409309	0	0	0.838	0.684	Secretory/KRT8 high
PDZK1IP1	0.408883	0	0	0.478	0.3	Secretory/KRT8 high
SPINT1	0.404474	0	0	0.938	0.805	Secretory/KRT8 high
LURAP1L	0.401155	0	0	0.558	0.282	Secretory/KRT8 high
CYP4F3	0.400529	0	0	0.421	0.13	Secretory/KRT8 high
CYP3A5	0.399365	0	0	0.277	0.069	Secretory/KRT8 high
MAFF	0.399083	0	0	0.89	0.772	Secretory/KRT8 high
GGT6	0.398423	0	0	0.528	0.213	Secretory/KRT8 high
GNE	0.393549	0	0	0.467	0.231	Secretory/KRT8 high
DUOXA1	0.39321	0	0	0.609	0.387	Secretory/KRT8 high
IRS2	0.392765	0	0	0.819	0.639	Secretory/KRT8 high
GALNT6	0.391989	0	0	0.41	0.197	Secretory/KRT8 high
SLC16A3	0.391932	0	0	0.793	0.553	Secretory/KRT8 high
VILL	0.391779	0	0	0.613	0.316	Secretory/KRT8 high
SLC15A2	0.390606	0	0	0.615	0.364	Secretory/KRT8 high
NOS2	0.386413	0	0	0.215	0.086	Secretory/KRT8 high
PPDPF	0.386206	0	0	0.997	0.994	Secretory/KRT8 high
AMN	0.384676	0	0	0.505	0.22	Secretory/KRT8 high
KCNK1	0.383989	0	0	0.623	0.409	Secretory/KRT8 high
ATP2C2	0.383897	0	0	0.679	0.447	Secretory/KRT8 high
SCNN1A	0.381284	0	0	0.89	0.755	Secretory/KRT8 high
CHST6	0.380074	0	0	0.522	0.184	Secretory/KRT8 high
DHCR24	0.378476	0	0	0.875	0.736	Secretory/KRT8 high
HEBP2	0.377911	0	0	0.915	0.836	Secretory/KRT8 high
GRHL1	0.375928	0	0	0.488	0.213	Secretory/KRT8 high
TCN1	0.375632	0	0	0.282	0.075	Secretory/KRT8 high
HEY1	0.373997	0	0	0.477	0.239	Secretory/KRT8 high
MGST1	0.373398	0	0	0.995	0.937	Secretory/KRT8 high
STEAP4	0.373208	0	0	0.24	0.069	Secretory/KRT8 high
KCNE3	0.371094	0	0	0.363	0.135	Secretory/KRT8 high
MLPH	0.370966	0	0	0.379	0.141	Secretory/KRT8 high
UGT2A1	0.370355	0	0	0.312	0.135	Secretory/KRT8 high
PNPLA2	0.37028	0	0	0.63	0.412	Secretory/KRT8 high
ST6GALNAC1	0.369408	0	0	0.879	0.766	Secretory/KRT8 high
SMIM31	0.3688	0	0	0.375	0.111	Secretory/KRT8 high
TRIM16	0.368679	0	0	0.618	0.379	Secretory/KRT8 high
BSPRY	0.366874	0	0	0.427	0.112	Secretory/KRT8 high
CNKSR3	0.36682	0	0	0.516	0.263	Secretory/KRT8 high
KLF3	0.36586	0	0	0.873	0.77	Secretory/KRT8 high
RASEF	0.364715	0	0	0.469	0.209	Secretory/KRT8 high
ERO1A	0.362792	0	0	0.669	0.498	Secretory/KRT8 high
NEBL	0.361861	0	0	0.538	0.269	Secretory/KRT8 high
EPHA4	0.36079	0	0	0.467	0.199	Secretory/KRT8 high
ADAM28	0.359189	0	0	0.748	0.524	Secretory/KRT8 high
DUOX1	0.359088	0	0	0.78	0.62	Secretory/KRT8 high
B3GNT7	0.358818	0	0	0.502	0.231	Secretory/KRT8 high
TJP3	0.358349	0	0	0.541	0.213	Secretory/KRT8 high
NR2F6	0.355533	0	0	0.716	0.569	Secretory/KRT8 high
SUSD4	0.354833	0	0	0.436	0.121	Secretory/KRT8 high
KLF5	0.353942	0	0	0.99	0.941	Secretory/KRT8 high
S100A6	0.35258	0	0	1	1	Secretory/KRT8 high
TM7SF2	0.352419	0	0	0.491	0.239	Secretory/KRT8 high
PPIC	0.35226	0	0	0.793	0.621	Secretory/KRT8 high
OCLN	0.351787	0	0	0.417	0.161	Secretory/KRT8 high
S100A14	0.350835	0	0	0.989	0.897	Secretory/KRT8 high
PLS1	0.350744	0	0	0.57	0.347	Secretory/KRT8 high
C19orf33	0.350668	0	0	0.991	0.947	Secretory/KRT8 high
CD82	0.349617	0	0	0.87	0.714	Secretory/KRT8 high
PTK6	0.348543	0	0	0.471	0.188	Secretory/KRT8 high
ABLIM1	0.347979	0	0	0.729	0.574	Secretory/KRT8 high
CYP4B1	0.347916	0	0	0.845	0.686	Secretory/KRT8 high
TCEA3	0.347287	0	0	0.641	0.393	Secretory/KRT8 high
MIA2	0.346347	0	0	0.73	0.55	Secretory/KRT8 high
TC2N	0.346225	0	0	0.71	0.536	Secretory/KRT8 high
GIPC1	0.345509	0	0	0.786	0.625	Secretory/KRT8 high
NDRG2	0.345024	0	0	0.697	0.499	Secretory/KRT8 high
SGPP2	0.343681	0	0	0.542	0.293	Secretory/KRT8 high
PLEKHG1	0.342869	0	0	0.371	0.096	Secretory/KRT8 high
VPS37B	0.342662	0	0	0.765	0.603	Secretory/KRT8 high
FAM114A1	0.342034	0	0	0.558	0.349	Secretory/KRT8 high
GALNT7	0.341085	0	0	0.559	0.345	Secretory/KRT8 high
SRD5A3	0.339057	0	0	0.56	0.342	Secretory/KRT8 high
LRRC4	0.338585	0	0	0.476	0.273	Secretory/KRT8 high
SREBF1	0.337702	0	0	0.75	0.601	Secretory/KRT8 high
GOLM1	0.33739	0	0	0.551	0.367	Secretory/KRT8 high
SEMA3A	0.337302	0	0	0.44	0.183	Secretory/KRT8 high
KIAA1324	0.336978	0	0	0.563	0.354	Secretory/KRT8 high
DUOX2	0.33658	0	0	0.232	0.09	Secretory/KRT8 high
RBM47	0.33597	0	0	0.801	0.658	Secretory/KRT8 high
PRSS8	0.334371	0	0	0.64	0.4	Secretory/KRT8 high
ARHGAP32	0.333348	0	0	0.635	0.401	Secretory/KRT8 high
SMAGP	0.332927	0	0	0.533	0.249	Secretory/KRT8 high
MKNK2	0.332321	0	0	0.806	0.672	Secretory/KRT8 high
SLC12A2	0.331943	0	0	0.634	0.46	Secretory/KRT8 high
OVOL1	0.331539	0	0	0.452	0.221	Secretory/KRT8 high
TSPAN14	0.331485	0	0	0.801	0.625	Secretory/KRT8 high
CTNNA1	0.331395	0	0	0.929	0.879	Secretory/KRT8 high
JUP	0.330354	0	0	0.925	0.831	Secretory/KRT8 high
ERBB2	0.329717	0	0	0.752	0.571	Secretory/KRT8 high
EFHD2	0.328569	0	0	0.845	0.712	Secretory/KRT8 high
SRPX2	0.328261	0	0	0.598	0.376	Secretory/KRT8 high
AKAP13	0.328181	0	0	0.796	0.634	Secretory/KRT8 high
QSOX1	0.327264	0	0	0.55	0.343	Secretory/KRT8 high
MIR4435-2HG	0.327201	0	0	0.54	0.312	Secretory/KRT8 high
ARFGEF3	0.327197	0	0	0.458	0.198	Secretory/KRT8 high
LYN	0.325284	0	0	0.727	0.549	Secretory/KRT8 high
MYO5B	0.32513	0	0	0.447	0.183	Secretory/KRT8 high
KCNK6	0.324804	0	0	0.577	0.348	Secretory/KRT8 high
GPCPD1	0.324265	0	0	0.577	0.373	Secretory/KRT8 high
CRB3	0.323604	0	0	0.57	0.318	Secretory/KRT8 high
DTX2	0.322632	0	0	0.695	0.465	Secretory/KRT8 high
FAM129A	0.32071	0	0	0.575	0.389	Secretory/KRT8 high
CYP2C18	0.320205	0	0	0.354	0.084	Secretory/KRT8 high
KLF6	0.31997	0	0	0.977	0.939	Secretory/KRT8 high
C6orf132	0.318339	0	0	0.762	0.638	Secretory/KRT8 high
MYO5C	0.316789	0	0	0.586	0.366	Secretory/KRT8 high
FA2H	0.315837	0	0	0.362	0.111	Secretory/KRT8 high
TUBB2A	0.315272	0	0	0.674	0.512	Secretory/KRT8 high
CDH26	0.314941	0	0	0.563	0.366	Secretory/KRT8 high
SMAP1	0.314017	0	0	0.723	0.557	Secretory/KRT8 high
ALOX15	0.312905	0	0	0.793	0.659	Secretory/KRT8 high
ABCA13	0.312644	0	0	0.726	0.562	Secretory/KRT8 high
WNK2	0.312582	0	0	0.383	0.13	Secretory/KRT8 high
ATP10B	0.311879	0	0	0.214	0.054	Secretory/KRT8 high
INAVA	0.311761	0	0	0.706	0.531	Secretory/KRT8 high
CAMK1D	0.310499	0	0	0.563	0.325	Secretory/KRT8 high
LAYN	0.31002	0	0	0.558	0.374	Secretory/KRT8 high
TP53INP2	0.309977	0	0	0.43	0.223	Secretory/KRT8 high
ABHD11	0.309724	0	0	0.725	0.53	Secretory/KRT8 high
EHF	0.307329	0	0	0.926	0.851	Secretory/KRT8 high
TMEM184A	0.306946	0	0	0.389	0.156	Secretory/KRT8 high
C1orf116	0.306727	0	0	0.53	0.341	Secretory/KRT8 high
ST6GAL1	0.306479	0	0	0.653	0.466	Secretory/KRT8 high
TJP1	0.306451	0	0	0.73	0.593	Secretory/KRT8 high
LMTK3	0.306017	0	0	0.429	0.204	Secretory/KRT8 high
CCNO	0.305997	0	0	0.431	0.234	Secretory/KRT8 high
INSR	0.305828	0	0	0.619	0.458	Secretory/KRT8 high
B3GNT3	0.305583	0	0	0.342	0.097	Secretory/KRT8 high
PGD	0.304784	0	0	0.821	0.699	Secretory/KRT8 high
RAB5IF	0.30457	0	0	0.919	0.824	Secretory/KRT8 high
TMPRSS11D	0.304143	0	0	0.503	0.294	Secretory/KRT8 high
OAS1	0.303928	0	0	0.388	0.186	Secretory/KRT8 high
C9orf152	0.303265	0	0	0.366	0.105	Secretory/KRT8 high
KIF13B	0.303173	0	0	0.441	0.216	Secretory/KRT8 high
SLC9A3R2	0.302579	0	0	0.592	0.433	Secretory/KRT8 high
FAM129B	0.302461	0	0	0.769	0.633	Secretory/KRT8 high
ANXA2	0.29893	0	0	1	0.999	Secretory/KRT8 high
ATP7B	0.298885	0	0	0.357	0.123	Secretory/KRT8 high
SERINC5	0.298172	0	0	0.667	0.499	Secretory/KRT8 high
TET2	0.297737	0	0	0.535	0.337	Secretory/KRT8 high
FOXN3	0.296886	0	0	0.789	0.669	Secretory/KRT8 high
GALE	0.295877	0	0	0.642	0.412	Secretory/KRT8 high
OAT	0.292644	0	0	0.968	0.91	Secretory/KRT8 high
CTSD	0.292549	0	0	0.999	0.992	Secretory/KRT8 high
GCHFR	0.290161	0	0	0.765	0.622	Secretory/KRT8 high
AQP3	0.288575	0	0	0.999	0.989	Secretory/KRT8 high
KYNU	0.285487	0	0	0.421	0.23	Secretory/KRT8 high
MNT	0.284812	0	0	0.583	0.402	Secretory/KRT8 high
SLC27A2	0.284169	0	0	0.498	0.24	Secretory/KRT8 high
SLC4A4	0.284028	0	0	0.354	0.186	Secretory/KRT8 high
MVP	0.283018	0	0	0.844	0.741	Secretory/KRT8 high
RDH13	0.282944	0	0	0.455	0.226	Secretory/KRT8 high
NBEAL2	0.28219	0	0	0.391	0.204	Secretory/KRT8 high
SRGAP1	0.278546	0	0	0.404	0.211	Secretory/KRT8 high
TRAF4	0.277683	0	0	0.808	0.665	Secretory/KRT8 high
CAPN5	0.27715	0	0	0.271	0.072	Secretory/KRT8 high
LLGL2	0.276306	0	0	0.721	0.559	Secretory/KRT8 high
HNMT	0.27486	0	0	0.517	0.296	Secretory/KRT8 high
SDC4	0.274632	0	0	0.937	0.872	Secretory/KRT8 high
EZR	0.274368	0	0	0.98	0.947	Secretory/KRT8 high
RAB27B	0.274357	0	0	0.347	0.14	Secretory/KRT8 high
FBXO34	0.274068	0	0	0.663	0.526	Secretory/KRT8 high
TMEM40	0.27373	0	0	0.562	0.397	Secretory/KRT8 high
IKZF2	0.272437	0	0	0.469	0.298	Secretory/KRT8 high
POR	0.272015	0	0	0.856	0.755	Secretory/KRT8 high
SLC35C1	0.270202	0	0	0.451	0.229	Secretory/KRT8 high
SCEL	0.269815	0	0	0.166	0.035	Secretory/KRT8 high
HDHD3	0.269538	0	0	0.523	0.309	Secretory/KRT8 high
KSR1	0.268848	0	0	0.362	0.156	Secretory/KRT8 high
TRIM2	0.268741	0	0	0.764	0.605	Secretory/KRT8 high
GALNT12	0.268721	0	0	0.435	0.252	Secretory/KRT8 high
PCDH1	0.267629	0	0	0.369	0.144	Secretory/KRT8 high
MYO6	0.267425	0	0	0.701	0.55	Secretory/KRT8 high
MAGI3	0.267208	0	0	0.445	0.259	Secretory/KRT8 high
SLC51A	0.267201	0	0	0.309	0.1	Secretory/KRT8 high
NAV1	0.266911	0	0	0.419	0.198	Secretory/KRT8 high
KIAA0319L	0.266812	0	0	0.616	0.441	Secretory/KRT8 high
TICAM1	0.266235	0	0	0.45	0.255	Secretory/KRT8 high
NKX3-1	0.266188	0	0	0.309	0.138	Secretory/KRT8 high
AC025154.2	0.263384	0	0	0.654	0.453	Secretory/KRT8 high
CHPT1	0.263325	0	0	0.606	0.444	Secretory/KRT8 high
RAB3D	0.262572	0	0	0.509	0.272	Secretory/KRT8 high
ATP8B1	0.261986	0	0	0.62	0.452	Secretory/KRT8 high
AKR1A1	0.261591	0	0	0.957	0.912	Secretory/KRT8 high
TSPAN15	0.26125	0	0	0.463	0.236	Secretory/KRT8 high
FAM83D	0.259422	0	0	0.342	0.144	Secretory/KRT8 high
ATP13A2	0.259396	0	0	0.446	0.235	Secretory/KRT8 high
SOX21	0.259289	0	0	0.413	0.231	Secretory/KRT8 high
HES2	0.25902	0	0	0.355	0.162	Secretory/KRT8 high
STAP2	0.2583	0	0	0.695	0.505	Secretory/KRT8 high
UNC5B	0.258009	0	0	0.499	0.3	Secretory/KRT8 high
USP54	0.25768	0	0	0.397	0.183	Secretory/KRT8 high
SLC44A4	0.257515	0	0	0.748	0.432	Secretory/KRT8 high
EPN3	0.25743	0	0	0.474	0.241	Secretory/KRT8 high
SPINT2	0.257024	0	0	0.998	0.985	Secretory/KRT8 high
RHBDL2	0.256991	0	0	0.505	0.296	Secretory/KRT8 high
SLC25A23	0.254536	0	0	0.462	0.261	Secretory/KRT8 high
CLIC6	0.254048	0	0	0.552	0.338	Secretory/KRT8 high
RRAGD	0.253648	0	0	0.408	0.183	Secretory/KRT8 high
ALDH3B2	0.253127	0	0	0.265	0.052	Secretory/KRT8 high
PRKAA2	0.252362	0	0	0.407	0.213	Secretory/KRT8 high
BIK	0.251932	0	0	0.559	0.349	Secretory/KRT8 high
ZBTB7C	0.251927	0	0	0.53	0.35	Secretory/KRT8 high
STK38	0.251879	0	0	0.618	0.444	Secretory/KRT8 high
SYNGR2	0.251853	0	0	0.856	0.737	Secretory/KRT8 high
OSBPL2	0.250167	0	0	0.556	0.364	Secretory/KRT8 high
TMOD3	0.296432	0	0	0.761	0.655	Secretory/KRT8 high
PI3	0.7666	0	0	0.41	0.242	Secretory/KRT8 high
RAB10	0.2671	0	0	0.857	0.791	Secretory/KRT8 high
SERPINB5	0.332626	0	0	0.804	0.699	Secretory/KRT8 high
EPHX1	0.284188	0	0	0.938	0.899	Secretory/KRT8 high
MTSS1	0.27274	6.486e-308	7.39178e-308	0.656	0.521	Secretory/KRT8 high
GRAMD2B	0.33518	3.58598e-305	4.0766e-305	0.622	0.49	Secretory/KRT8 high
PIM1	0.281935	1.66555e-304	1.88873e-304	0.584	0.413	Secretory/KRT8 high
SLC25A25	0.322158	1.72793e-304	1.95461e-304	0.758	0.642	Secretory/KRT8 high
ZBTB43	0.277202	1.16041e-303	1.3094e-303	0.661	0.504	Secretory/KRT8 high
KRAS	0.250346	2.17582e-303	2.44914e-303	0.726	0.602	Secretory/KRT8 high
LIF	0.290509	5.18626e-296	5.82339e-296	0.231	0.096	Secretory/KRT8 high
PSCA	0.881018	8.12003e-295	9.09523e-295	0.381	0.232	Secretory/KRT8 high
F11R	0.259665	5.20006e-291	5.81033e-291	0.852	0.763	Secretory/KRT8 high
CAPN13	0.259679	4.38444e-289	4.88705e-289	0.397	0.239	Secretory/KRT8 high
RAP2B	0.318259	2.09069e-288	2.32469e-288	0.709	0.581	Secretory/KRT8 high
SGMS2	0.255307	2.01481e-282	2.23487e-282	0.526	0.36	Secretory/KRT8 high
TCIM	0.333699	8.45659e-277	9.35754e-277	0.406	0.224	Secretory/KRT8 high
ABHD2	0.289689	1.92507e-273	2.12501e-273	0.766	0.656	Secretory/KRT8 high
SPRR2A	1.20808	5.81331e-270	6.40165e-270	0.224	0.117	Secretory/KRT8 high
TM9SF3	0.253673	2.48094e-266	2.72546e-266	0.854	0.769	Secretory/KRT8 high
FASN	0.291565	3.87369e-263	4.24527e-263	0.533	0.369	Secretory/KRT8 high
SCD	0.36372	1.93534e-254	2.11592e-254	0.421	0.281	Secretory/KRT8 high
TMEM238	0.279898	3.56494e-253	3.88826e-253	0.592	0.501	Secretory/KRT8 high
PTPN13	0.254338	7.82603e-253	8.51547e-253	0.648	0.517	Secretory/KRT8 high
CD24	0.323921	4.50796e-251	4.89344e-251	0.805	0.733	Secretory/KRT8 high
GLRX	0.25577	1.4483e-250	1.56842e-250	0.723	0.612	Secretory/KRT8 high
CXCL1	0.278046	5.65152e-248	6.10578e-248	0.925	0.893	Secretory/KRT8 high
MALL	0.327888	2.11904e-242	2.28397e-242	0.442	0.304	Secretory/KRT8 high
PIGR	0.707498	1.14281e-238	1.22886e-238	0.476	0.344	Secretory/KRT8 high
CMYA5	0.251092	7.47959e-234	8.02388e-234	0.46	0.313	Secretory/KRT8 high
TFF3	1.16575	1.44543e-232	1.54698e-232	0.564	0.486	Secretory/KRT8 high
RRBP1	0.28952	1.45897e-231	1.55783e-231	0.884	0.821	Secretory/KRT8 high
BPIFB1	1.35085	1.33405e-216	1.42112e-216	0.616	0.566	Secretory/KRT8 high
EFNA1	0.264034	1.01093e-213	1.07441e-213	0.787	0.701	Secretory/KRT8 high
SERPINB2	0.523018	6.17663e-201	6.54924e-201	0.268	0.157	Secretory/KRT8 high
LBH	0.284161	4.14689e-200	4.38687e-200	0.489	0.367	Secretory/KRT8 high
MVD	0.25725	5.98121e-194	6.31273e-194	0.402	0.274	Secretory/KRT8 high
FDFT1	0.264226	3.32064e-190	3.49662e-190	0.735	0.633	Secretory/KRT8 high
KRT13	1.01552	3.01617e-189	3.16871e-189	0.569	0.513	Secretory/KRT8 high
DSG3	0.438058	2.37054e-186	2.48472e-186	0.532	0.44	Secretory/KRT8 high
MALAT1	0.282519	2.09574e-184	2.19165e-184	1	1	Secretory/KRT8 high
MSMO1	0.339153	4.48745e-183	4.68212e-183	0.498	0.373	Secretory/KRT8 high
SFN	0.279357	1.08924e-179	1.13391e-179	0.966	0.913	Secretory/KRT8 high
LDLR	0.295579	2.40677e-177	2.49976e-177	0.839	0.761	Secretory/KRT8 high
MUC5B	0.686451	4.78911e-177	4.96286e-177	0.23	0.148	Secretory/KRT8 high
SPRR2D	0.502393	8.72344e-176	9.01949e-176	0.145	0.068	Secretory/KRT8 high
VMP1	0.294354	1.97002e-170	2.03227e-170	0.945	0.909	Secretory/KRT8 high
ITGB8	0.275419	6.35171e-165	6.53768e-165	0.642	0.553	Secretory/KRT8 high
KRT6B	0.461175	9.87359e-159	1.01398e-158	0.277	0.156	Secretory/KRT8 high
ADH1C	0.371284	9.85512e-152	1.00982e-151	0.661	0.585	Secretory/KRT8 high
GADD45A	0.281933	1.05444e-137	1.07803e-137	0.866	0.823	Secretory/KRT8 high
SLC2A1	0.254561	1.13861e-131	1.16148e-131	0.768	0.704	Secretory/KRT8 high
SLC20A1	0.32292	6.80713e-120	6.92842e-120	0.768	0.722	Secretory/KRT8 high
BPIFA1	1.08967	6.62996e-95	6.7331e-95	0.428	0.384	Secretory/KRT8 high
PLAU	0.251684	1.93887e-94	1.96466e-94	0.576	0.504	Secretory/KRT8 high
HMGCS1	0.363671	2.43268e-94	2.45959e-94	0.479	0.403	Secretory/KRT8 high
EMP1	0.479192	9.69653e-87	9.78215e-87	0.681	0.66	Secretory/KRT8 high
FCGBP	0.302787	2.18916e-77	2.20363e-77	0.172	0.119	Secretory/KRT8 high
CP	0.343049	2.45707e-73	2.46787e-73	0.491	0.459	Secretory/KRT8 high
EDN2	0.345634	5.13843e-72	5.14969e-72	0.299	0.239	Secretory/KRT8 high
S100A8	0.432333	0.00160734	0.00160734	0.586	0.613	Secretory/KRT8 high
TMEM190	3.53008	0	0	0.94	0.106	Ciliated
C20orf85	3.3899	0	0	0.963	0.09	Ciliated
RSPH1	3.24926	0	0	0.985	0.111	Ciliated
C9orf24	3.20297	0	0	0.955	0.124	Ciliated
CAPS	3.11597	0	0	0.997	0.651	Ciliated
TPPP3	3.0313	0	0	0.981	0.224	Ciliated
TUBA1A	3.01957	0	0	0.978	0.333	Ciliated
C1orf194	2.99146	0	0	0.935	0.066	Ciliated
DNAAF1	2.9441	0	0	0.974	0.056	Ciliated
OMG	2.88506	0	0	0.88	0.074	Ciliated
PIFO	2.86412	0	0	0.979	0.084	Ciliated
LRRIQ1	2.73098	0	0	0.98	0.052	Ciliated
FAM183A	2.67265	0	0	0.941	0.106	Ciliated
AGR3	2.62844	0	0	0.947	0.154	Ciliated
C9orf116	2.6114	0	0	0.929	0.093	Ciliated
SNTN	2.60153	0	0	0.942	0.038	Ciliated
SAA2	2.59398	0	0	0.774	0.301	Ciliated
AL357093.2	2.59015	0	0	0.925	0.044	Ciliated
MORN2	2.58753	0	0	0.932	0.329	Ciliated
CAPSL	2.57167	0	0	0.916	0.04	Ciliated
C11orf88	2.52414	0	0	0.906	0.11	Ciliated
DNAH12	2.51926	0	0	0.948	0.025	Ciliated
ERICH3	2.46755	0	0	0.921	0.035	Ciliated
CES1	2.41329	0	0	0.923	0.188	Ciliated
DNAH5	2.40501	0	0	0.941	0.105	Ciliated
CETN2	2.38769	0	0	0.963	0.504	Ciliated
AC007906.2	2.37583	0	0	0.952	0.114	Ciliated
CCDC170	2.36356	0	0	0.949	0.052	Ciliated
C5orf49	2.34839	0	0	0.931	0.05	Ciliated
EFHC1	2.32066	0	0	0.984	0.235	Ciliated
C2orf40	2.31384	0	0	0.82	0.069	Ciliated
SAA1	2.31282	0	0	0.862	0.587	Ciliated
ZMYND10	2.30412	0	0	0.962	0.06	Ciliated
ROPN1L	2.30125	0	0	0.902	0.031	Ciliated
CCDC146	2.29519	0	0	0.959	0.202	Ciliated
RP1	2.2709	0	0	0.882	0.018	Ciliated
TSPAN19	2.26722	0	0	0.926	0.034	Ciliated
DYNLRB2	2.24444	0	0	0.887	0.047	Ciliated
MS4A8	2.24377	0	0	0.967	0.083	Ciliated
CCDC78	2.24344	0	0	0.954	0.048	Ciliated
ODF3B	2.23859	0	0	0.966	0.283	Ciliated
CFAP43	2.2301	0	0	0.932	0.036	Ciliated
MORN5	2.22567	0	0	0.873	0.032	Ciliated
FAM92B	2.20507	0	0	0.94	0.035	Ciliated
SMIM22	2.19126	0	0	0.965	0.359	Ciliated
CDHR3	2.17094	0	0	0.952	0.04	Ciliated
LDLRAD1	2.16644	0	0	0.933	0.051	Ciliated
RRAD	2.13919	0	0	0.922	0.148	Ciliated
DNALI1	2.13548	0	0	0.946	0.078	Ciliated
SPA17	2.13396	0	0	0.906	0.148	Ciliated
CCDC17	2.13233	0	0	0.962	0.065	Ciliated
GSTA2	2.13005	0	0	0.653	0.073	Ciliated
DRC3	2.12731	0	0	0.95	0.058	Ciliated
HYDIN	2.12621	0	0	0.894	0.054	Ciliated
FAM229B	2.10613	0	0	0.927	0.16	Ciliated
FOXJ1	2.08549	0	0	0.947	0.051	Ciliated
PSENEN	2.07116	0	0	0.95	0.571	Ciliated
SPAG17	2.06094	0	0	0.878	0.022	Ciliated
SAXO2	2.0577	0	0	0.935	0.037	Ciliated
DTHD1	2.03302	0	0	0.856	0.021	Ciliated
CRIP1	2.02889	0	0	0.897	0.373	Ciliated
WDR66	2.00702	0	0	0.944	0.126	Ciliated
RSPH4A	2.00666	0	0	0.908	0.025	Ciliated
TMC5	2.00144	0	0	0.974	0.387	Ciliated
CFAP53	1.99919	0	0	0.892	0.036	Ciliated
NME5	1.99899	0	0	0.91	0.088	Ciliated
EFCAB1	1.9936	0	0	0.928	0.045	Ciliated
CFAP126	1.99224	0	0	0.874	0.026	Ciliated
LRRC23	1.98595	0	0	0.957	0.2	Ciliated
SYNE1	1.98016	0	0	0.823	0.092	Ciliated
RSPH9	1.9801	0	0	0.905	0.028	Ciliated
FHAD1	1.9744	0	0	0.889	0.059	Ciliated
[truncated: 10,125 more rows]

## Sheet: 03_FigS1c
gene	avg_logFC	p_val	p_adj_FDR	pct.1	pct.2	comparison
H2AFZ	1.0882	1.63597e-53	2.54277e-51	1	1	Proliferating basal
PTTG1	1.02861	3.21021e-50	7.93798e-49	0.981	0.951	Proliferating basal
TK1	0.962833	3.35142e-50	8.103e-49	0.962	0.893	Proliferating basal
HMGB1	0.502243	1.31691e-49	2.42848e-48	1	1	Proliferating basal
PCLAF	1.18181	1.87007e-49	3.03677e-48	0.976	0.919	Proliferating basal
TUBA1B	1.17091	6.07195e-49	8.69248e-48	1	1	Proliferating basal
H2AFV	0.593545	1.43911e-47	1.55025e-46	0.991	0.971	Proliferating basal
DEK	0.47553	2.42577e-47	2.58748e-46	0.991	0.992	Proliferating basal
TUBB	0.806322	1.16878e-46	1.07766e-45	0.996	0.994	Proliferating basal
UBE2C	1.1902	1.91284e-46	1.67836e-45	0.937	0.846	Proliferating basal
CKS2	0.870387	5.25719e-46	4.26852e-45	0.964	0.911	Proliferating basal
ZDHHC12	0.486545	6.09353e-46	4.91093e-45	0.984	0.97	Proliferating basal
ZWINT	0.688005	3.29854e-44	2.12355e-43	0.951	0.873	Proliferating basal
BIRC5	0.825632	4.09996e-44	2.59347e-43	0.949	0.858	Proliferating basal
CDT1	0.33357	1.43711e-43	8.59138e-43	0.926	0.871	Proliferating basal
NUSAP1	0.930359	5.30526e-43	3.02205e-42	0.923	0.855	Proliferating basal
CKS1B	0.684794	5.57443e-43	3.15885e-42	0.972	0.946	Proliferating basal
TOP2A	1.41067	6.27024e-43	3.5165e-42	0.941	0.836	Proliferating basal
SIVA1	0.356059	1.18423e-42	6.44219e-42	0.985	0.979	Proliferating basal
NUDT1	0.409058	2.55673e-42	1.32463e-41	0.939	0.84	Proliferating basal
HMGB2	1.35228	5.18115e-42	2.6219e-41	0.981	0.96	Proliferating basal
KIFC1	0.430094	1.10222e-41	5.37766e-41	0.878	0.747	Proliferating basal
TYMS	0.556165	2.94981e-41	1.41383e-40	0.936	0.881	Proliferating basal
CCNB2	0.62071	7.13516e-41	3.26179e-40	0.914	0.8	Proliferating basal
PBK	0.715311	1.2779e-40	5.74527e-40	0.921	0.852	Proliferating basal
CDK1	0.902588	1.4422e-40	6.37851e-40	0.928	0.799	Proliferating basal
SMC4	0.724258	3.84341e-40	1.63345e-39	0.963	0.905	Proliferating basal
MAD2L1	0.49435	4.83661e-40	2.03962e-39	0.938	0.836	Proliferating basal
CENPF	1.00785	1.47475e-39	5.9427e-39	0.908	0.879	Proliferating basal
CENPU	0.539384	2.03136e-39	8.03679e-39	0.937	0.867	Proliferating basal
CDC20	0.733186	2.22012e-39	8.75178e-39	0.901	0.794	Proliferating basal
HMGN2	0.709928	6.0902e-39	2.26923e-38	0.997	0.998	Proliferating basal
BRCA2	0.315606	9.41654e-39	3.46122e-38	0.857	0.709	Proliferating basal
TCF19	0.298454	2.04895e-38	7.26142e-38	0.864	0.796	Proliferating basal
MCM7	0.346543	5.6191e-38	1.91648e-37	0.923	0.896	Proliferating basal
KIF20B	0.556765	7.95091e-38	2.68652e-37	0.908	0.888	Proliferating basal
HNRNPAB	0.258608	1.14079e-37	3.81902e-37	0.967	0.967	Proliferating basal
TROAP	0.410425	1.51689e-37	5.04703e-37	0.879	0.817	Proliferating basal
CENPH	0.376902	1.54748e-37	5.13311e-37	0.918	0.826	Proliferating basal
CEP55	0.443353	2.29949e-37	7.51305e-37	0.885	0.804	Proliferating basal
NMU	0.280048	2.76593e-37	8.98309e-37	0.929	0.877	Proliferating basal
MND1	0.353476	3.78697e-37	1.21183e-36	0.887	0.817	Proliferating basal
ASF1B	0.43955	4.84121e-37	1.53564e-36	0.871	0.824	Proliferating basal
HIST1H1D	0.458069	7.15563e-37	2.22369e-36	0.864	0.809	Proliferating basal
MXD3	0.319476	8.51478e-37	2.60227e-36	0.861	0.855	Proliferating basal
LMNB1	0.45666	1.35456e-36	4.08244e-36	0.903	0.756	Proliferating basal
TPX2	0.60727	1.45599e-36	4.36396e-36	0.875	0.784	Proliferating basal
SMC2	0.570337	7.93119e-36	2.25304e-35	0.961	0.888	Proliferating basal
DTYMK	0.457893	9.8107e-36	2.7653e-35	0.961	0.9	Proliferating basal
RANBP1	0.499567	1.014e-35	2.85071e-35	0.983	0.975	Proliferating basal
CENPK	0.298147	1.77806e-35	4.89754e-35	0.898	0.838	Proliferating basal
RRM2	0.752224	2.19846e-35	5.97981e-35	0.887	0.843	Proliferating basal
ECT2	0.30049	4.29792e-34	1.07745e-33	0.844	0.727	Proliferating basal
MKI67	0.955504	6.86405e-34	1.68961e-33	0.937	0.891	Proliferating basal
GGH	0.584816	9.02557e-34	2.19192e-33	0.971	0.916	Proliferating basal
AURKB	0.539463	9.21274e-34	2.22743e-33	0.882	0.822	Proliferating basal
CDCA3	0.385741	9.88854e-34	2.375e-33	0.882	0.752	Proliferating basal
KIF2C	0.337337	1.03453e-33	2.47923e-33	0.851	0.866	Proliferating basal
TACC3	0.504495	1.39554e-33	3.31517e-33	0.902	0.859	Proliferating basal
PRC1	0.475062	1.43096e-33	3.39191e-33	0.878	0.777	Proliferating basal
ANP32E	0.375602	3.48948e-33	8.07778e-33	0.941	0.889	Proliferating basal
CDCA4	0.337977	3.62878e-33	8.38241e-33	0.888	0.861	Proliferating basal
UBE2T	0.586393	8.25173e-33	1.87822e-32	0.932	0.817	Proliferating basal
NUF2	0.362502	1.2304e-32	2.77158e-32	0.852	0.864	Proliferating basal
CENPX	0.46689	2.3916e-32	5.34304e-32	0.964	0.953	Proliferating basal
SGO1	0.309755	2.89961e-32	6.4647e-32	0.866	0.847	Proliferating basal
CENPN	0.300323	2.93278e-32	6.52528e-32	0.861	0.787	Proliferating basal
ANLN	0.3991	1.44224e-31	3.1258e-31	0.835	0.656	Proliferating basal
MCM3	0.306689	9.265e-31	1.92006e-30	0.881	0.889	Proliferating basal
DNAJC9	0.395917	1.0113e-30	2.08785e-30	0.929	0.885	Proliferating basal
HIST1H4C	1.32583	2.96692e-30	6.05631e-30	0.978	0.976	Proliferating basal
ATAD2	0.397365	2.9963e-30	6.10482e-30	0.885	0.771	Proliferating basal
GMNN	0.426099	5.12566e-30	1.03273e-29	0.917	0.839	Proliferating basal
TMPO	0.437069	5.80162e-30	1.16461e-29	0.934	0.868	Proliferating basal
RAD51AP1	0.339402	9.75485e-30	1.94027e-29	0.858	0.772	Proliferating basal
CENPW	0.422984	9.95874e-30	1.97721e-29	0.976	0.904	Proliferating basal
HELLS	0.407932	2.7767e-29	5.43354e-29	0.838	0.813	Proliferating basal
ASPM	0.516572	3.00853e-29	5.86609e-29	0.844	0.837	Proliferating basal
UHRF1	0.303779	5.2972e-29	1.02006e-28	0.838	0.701	Proliferating basal
CCNA2	0.520139	1.61863e-28	3.01554e-28	0.885	0.855	Proliferating basal
KNL1	0.278349	3.17085e-28	5.85719e-28	0.8	0.783	Proliferating basal
KIF4A	0.257324	6.41461e-28	1.17296e-27	0.8	0.782	Proliferating basal
CCNB1	0.752154	6.87963e-28	1.25588e-27	0.873	0.779	Proliferating basal
KIF23	0.342105	8.8777e-28	1.61521e-27	0.812	0.764	Proliferating basal
NCAPD2	0.277621	1.0835e-27	1.96148e-27	0.824	0.71	Proliferating basal
FOXM1	0.333193	2.51707e-27	4.52657e-27	0.847	0.837	Proliferating basal
SPC25	0.366867	2.88049e-27	5.17157e-27	0.807	0.85	Proliferating basal
TMEM106C	0.539995	4.09513e-27	7.28023e-27	0.935	0.893	Proliferating basal
SPC24	0.300001	5.16942e-27	9.13041e-27	0.842	0.774	Proliferating basal
STMN1	0.832237	7.91983e-27	1.3898e-26	0.998	0.976	Proliferating basal
CLSPN	0.396744	8.81365e-27	1.54168e-26	0.838	0.679	Proliferating basal
RRM1	0.388712	1.11934e-26	1.94855e-26	0.95	0.932	Proliferating basal
FEN1	0.325427	1.3854e-26	2.40018e-26	0.87	0.828	Proliferating basal
NCAPG	0.263115	1.55539e-26	2.68188e-26	0.792	0.662	Proliferating basal
CDCA5	0.354139	1.17452e-25	1.94206e-25	0.856	0.885	Proliferating basal
GTSE1	0.422241	1.69749e-25	2.79405e-25	0.82	0.733	Proliferating basal
H2AFX	0.609173	1.86829e-25	3.0613e-25	0.932	0.845	Proliferating basal
HJURP	0.268287	2.91336e-25	4.73801e-25	0.761	0.795	Proliferating basal
CENPE	0.420056	2.66376e-24	4.20635e-24	0.793	0.757	Proliferating basal
CDCA8	0.295687	5.11226e-24	7.96869e-24	0.818	0.723	Proliferating basal
MCM4	0.293371	1.25984e-23	1.93329e-23	0.884	0.831	Proliferating basal
DUT	0.613012	1.58823e-22	2.35102e-22	0.984	0.979	Proliferating basal
DHFR	0.55045	1.96084e-22	2.89077e-22	0.906	0.87	Proliferating basal
ATAD5	0.279513	2.28445e-22	3.36331e-22	0.853	0.812	Proliferating basal
PCNA	0.582504	3.16146e-22	4.62943e-22	0.948	0.942	Proliferating basal
FAM111B	0.25835	3.23588e-22	4.71935e-22	0.79	0.84	Proliferating basal
CKAP2L	0.261781	6.33947e-21	8.88833e-21	0.774	0.878	Proliferating basal
ORC6	0.276793	7.18624e-21	1.00368e-20	0.864	0.807	Proliferating basal
SKA2	0.312009	8.4599e-21	1.17553e-20	0.931	0.892	Proliferating basal
NDC80	0.325435	8.50719e-21	1.18059e-20	0.809	0.702	Proliferating basal
ARHGAP11A	0.272338	1.10977e-20	1.53617e-20	0.786	0.681	Proliferating basal
ESCO2	0.276058	1.24403e-20	1.71764e-20	0.778	0.836	Proliferating basal
ITGB3BP	0.276326	3.17716e-20	4.29944e-20	0.913	0.876	Proliferating basal
CDKN3	0.535893	2.681e-19	3.53996e-19	0.889	0.855	Proliferating basal
SAC3D1	0.291216	1.52301e-18	1.97501e-18	0.891	0.843	Proliferating basal
PKMYT1	0.354343	8.92713e-17	1.09997e-16	0.855	0.88	Proliferating basal
DLGAP5	0.336612	1.02833e-16	1.26421e-16	0.738	0.703	Proliferating basal
TUBA1C	0.381962	1.64406e-16	2.01208e-16	0.984	0.989	Proliferating basal
HMMR	0.510301	4.08465e-16	4.96547e-16	0.863	0.892	Proliferating basal
GINS2	0.278548	4.18581e-16	5.0771e-16	0.861	0.827	Proliferating basal
BARD1	0.293108	9.31868e-16	1.1203e-15	0.914	0.851	Proliferating basal
MELK	0.278962	1.4594e-15	1.74104e-15	0.823	0.817	Proliferating basal
CENPA	0.270364	3.40542e-15	4.04486e-15	0.701	0.54	Proliferating basal
KIF11	0.283897	3.67753e-15	4.3633e-15	0.824	0.819	Proliferating basal
KNSTRN	0.263678	1.38441e-14	1.61787e-14	0.826	0.663	Proliferating basal
DEPDC1	0.284523	1.39332e-14	1.62653e-14	0.756	0.747	Proliferating basal
PLK1	0.385141	3.88246e-14	4.47945e-14	0.73	0.815	Proliferating basal
RFC4	0.268978	2.08247e-13	2.35034e-13	0.869	0.771	Proliferating basal
PHF19	0.266346	1.94008e-12	2.14295e-12	0.89	0.791	Proliferating basal
DNMT1	0.288925	8.46077e-11	9.15041e-11	0.883	0.858	Proliferating basal
CKAP2	0.361627	5.08349e-10	5.43304e-10	0.915	0.916	Proliferating basal
UBE2S	0.3583	1.10671e-09	1.17359e-09	0.945	0.94	Proliferating basal
ARL6IP1	0.749542	1.2196e-08	1.26979e-08	0.982	0.97	Proliferating basal
PRR11	0.275504	9.36514e-08	9.68562e-08	0.836	0.892	Proliferating basal
AURKA	0.253056	2.08451e-06	2.13957e-06	0.803	0.807	Proliferating basal
HIST1H1A	0.253831	0.0114559	0.0116052	0.642	0.659	Proliferating basal
KRT5	0.358655	1.76835e-52	1.28264e-50	1	1	Proteasomal basal
S100A2	0.474061	2.35684e-52	1.42622e-50	1	1	Proteasomal basal
LGALS7B	0.354115	1.52258e-50	4.35939e-49	0.993	0.973	Proteasomal basal
S100A10	0.261829	4.53026e-50	1.04871e-48	1	1	Proteasomal basal
IGFBP6	1.16808	4.83509e-50	1.09029e-48	0.989	0.93	Proteasomal basal
COL17A1	0.32834	9.67182e-43	5.34159e-42	0.948	0.785	Proteasomal basal
KRT13	0.49844	1.5992e-39	6.39679e-39	0.934	0.756	Proteasomal basal
SH3BGRL3	0.268937	5.75217e-30	1.15681e-29	1	0.995	Proteasomal basal
FST	0.268793	7.02322e-27	1.23645e-26	0.826	0.769	Proteasomal basal
F3	0.348408	7.28745e-54	2.49243e-51	1	1	Differentiating basal
KRT15	0.252276	6.4818e-54	2.49243e-51	1	1	Differentiating basal
TSC22D1	0.267696	1.3745e-53	2.49243e-51	1	1	Differentiating basal
NCOA7	0.374531	7.56151e-53	7.90982e-51	0.998	0.995	Differentiating basal
IL33	0.318555	4.45665e-51	1.51526e-49	0.984	0.975	Differentiating basal
ETS2	0.298723	6.73113e-51	2.21923e-49	0.999	0.998	Differentiating basal
ZFP36L2	0.306204	9.48497e-51	2.86657e-49	0.996	0.997	Differentiating basal
CYR61	0.68925	4.91031e-50	1.09029e-48	0.984	0.96	Differentiating basal
FTL	0.380227	2.6849e-49	4.1731e-48	1	1	Differentiating basal
EFEMP1	0.284854	5.10195e-48	5.96873e-47	0.98	0.979	Differentiating basal
SPARCL1	0.647635	5.46349e-48	6.32369e-47	0.978	0.973	Differentiating basal
CH25H	0.433268	8.80051e-47	8.32605e-46	0.966	0.955	Differentiating basal
MMP10	0.945108	6.76284e-46	5.37078e-45	0.965	0.902	Differentiating basal
FAM133B	0.271119	7.34365e-46	5.74812e-45	0.994	0.992	Differentiating basal
SPINK5	0.25233	8.14033e-42	4.02576e-41	0.947	0.93	Differentiating basal
CAVIN2	0.379755	3.55549e-32	7.86255e-32	0.933	0.907	Differentiating basal
LMO4	0.260144	1.51078e-30	3.10137e-30	0.995	0.996	Differentiating basal
BCAM	0.475702	1.72991e-26	2.96868e-26	1	1	Differentiating basal
AKR1C2	0.257058	7.86443e-52	3.72022e-50	0.999	0.999	KRT8 high
TXN	0.367875	6.72817e-50	1.43534e-48	1	1	KRT8 high
SERPINB1	0.43931	3.14018e-48	3.79613e-47	0.99	0.973	KRT8 high
PHLDA2	0.270581	1.90311e-42	1.00514e-41	0.994	0.987	KRT8 high
AGR2	0.53045	1.29464e-53	2.49243e-51	1	1	Mucus secretory
ANXA1	0.280898	7.53222e-54	2.49243e-51	1	1	Mucus secretory
SAT1	0.284425	9.28155e-54	2.49243e-51	1	1	Mucus secretory
S100P	1.22143	7.1667e-53	7.90982e-51	0.999	0.989	Mucus secretory
FAM3D	0.793602	8.16902e-53	7.90982e-51	0.989	0.972	Mucus secretory
VMO1	0.661545	1.72474e-52	1.28264e-50	0.995	0.969	Mucus secretory
CD55	0.611452	2.64316e-52	1.51356e-50	0.993	0.968	Mucus secretory
RDH10	0.962418	1.4883e-51	6.74694e-50	0.991	0.938	Mucus secretory
GSN	0.401319	1.76975e-51	7.70196e-50	1	0.999	Mucus secretory
MSMB	2.06056	2.3341e-51	9.40557e-50	1	1	Mucus secretory
PSCA	0.6274	3.2482e-51	1.21863e-49	0.99	0.996	Mucus secretory
CTSC	0.389194	2.07712e-50	5.79462e-49	0.99	0.989	Mucus secretory
ST6GALNAC1	0.255372	2.40104e-50	6.37154e-49	0.979	0.975	Mucus secretory
CEACAM6	1.0477	2.57199e-50	6.66268e-49	0.977	0.886	Mucus secretory
MUC16	0.401322	1.04647e-49	1.99748e-48	0.986	0.961	Mucus secretory
NEAT1	0.284513	5.24136e-49	7.60346e-48	1	1	Mucus secretory
SLC6A14	0.389191	8.53087e-49	1.17488e-47	0.971	0.964	Mucus secretory
VSIG2	0.451727	4.17121e-48	4.98712e-47	0.969	0.957	Mucus secretory
MSLN	0.858106	1.31347e-47	1.42906e-46	0.977	0.915	Mucus secretory
MUC1	0.320179	5.59143e-47	5.63285e-46	0.992	0.986	Mucus secretory
CLDN10	0.252756	8.55627e-47	8.16598e-46	0.954	0.951	Mucus secretory
CYP2F1	0.582097	1.43642e-45	1.0853e-44	0.954	0.912	Mucus secretory
TSPAN8	0.66507	7.76095e-45	5.31063e-44	0.975	0.964	Mucus secretory
FAM129A	0.419422	1.06043e-44	7.16612e-44	0.947	0.887	Mucus secretory
CDC42EP5	0.568971	1.86806e-44	1.23179e-43	0.958	0.879	Mucus secretory
S100A6	0.3375	3.92115e-44	2.49748e-43	1	1	Mucus secretory
KLK11	0.301696	5.81977e-44	3.66007e-43	0.994	0.991	Mucus secretory
CEACAM5	1.17371	1.39383e-43	8.42494e-43	0.959	0.819	Mucus secretory
CXCL6	0.729435	3.92793e-43	2.27318e-42	0.947	0.912	Mucus secretory
SLC31A1	0.528718	6.88582e-43	3.84193e-42	0.952	0.893	Mucus secretory
SCGB1A1	1.02589	1.61525e-42	8.57267e-42	0.936	0.921	Mucus secretory
TCIM	0.489696	2.4967e-42	1.29972e-41	0.935	0.892	Mucus secretory
S100A4	0.521306	6.2315e-41	2.8607e-40	0.964	0.937	Mucus secretory
GDF15	0.256842	7.72298e-41	3.51573e-40	0.972	0.965	Mucus secretory
CYP2A6	0.262981	3.74829e-40	1.59927e-39	0.915	0.938	Mucus secretory
CCNO	0.283182	6.49161e-40	2.70608e-39	0.949	0.859	Mucus secretory
EPS8L1	0.2641	6.58692e-40	2.73533e-39	0.942	0.929	Mucus secretory
GALNT6	0.400789	2.77025e-39	1.0803e-38	0.932	0.868	Mucus secretory
SMIM31	0.364157	1.50257e-37	5.01472e-37	0.946	0.91	Mucus secretory
B3GNT6	0.289442	3.2929e-34	8.37073e-34	0.873	0.825	Mucus secretory
ATP12A	0.392633	4.696e-34	1.17185e-33	0.897	0.825	Mucus secretory
AL121761.2	0.279997	5.1503e-34	1.27643e-33	0.875	0.795	Mucus secretory
SPDEF	0.351365	3.1728e-33	7.36035e-33	0.92	0.868	Mucus secretory
MUC5AC	1.7709	2.49727e-31	5.35903e-31	0.935	0.916	Mucus secretory
ALPL	0.350688	3.73998e-31	7.93196e-31	0.881	0.837	Mucus secretory
LYPD2	1.13771	8.07881e-31	1.68064e-30	0.913	0.842	Mucus secretory
CREB3L1	0.544324	3.40813e-30	6.93094e-30	0.952	0.879	Mucus secretory
FUT6	0.311182	3.47349e-30	7.05066e-30	0.912	0.845	Mucus secretory
TNFAIP3	0.393629	1.2743e-28	2.38219e-28	0.959	0.935	Mucus secretory
GCNT3	0.296962	5.05839e-28	9.2652e-28	0.89	0.875	Mucus secretory
SPRR3	0.737912	4.08744e-26	6.90549e-26	0.838	0.63	Mucus secretory
MUC2	0.531662	5.43354e-25	8.75806e-25	0.842	0.867	Mucus secretory
HS3ST1	0.360567	2.21717e-24	3.51644e-24	0.945	0.895	Mucus secretory
MDK	0.371831	5.63673e-24	8.77362e-24	0.988	0.98	Mucus secretory
C15orf48	0.45553	1.92874e-23	2.93903e-23	0.848	0.847	Mucus secretory
SERPINB11	0.26975	6.2772e-22	9.10612e-22	0.852	0.931	Mucus secretory
FUT3	0.329023	1.2279e-19	1.64122e-19	0.921	0.88	Mucus secretory
PAQR4	0.326771	4.15151e-19	5.46172e-19	0.89	0.795	Mucus secretory
HMOX1	0.2523	5.99691e-19	7.87049e-19	0.851	0.83	Mucus secretory
BPIFB1	0.542217	1.31649e-11	1.43665e-11	0.999	0.996	Mucus secretory
KRT4	0.26552	0.0121824	0.0123297	0.764	0.831	Mucus secretory
TPPP3	3.14666	7.26925e-53	7.90982e-51	0.996	0.796	Ciliated
EZR	0.687613	1.54741e-52	1.28264e-50	1	0.996	Ciliated
DNAAF1	2.19907	2.35956e-52	1.42622e-50	0.989	0.675	Ciliated
LRRIQ1	1.85518	2.15611e-52	1.42622e-50	0.993	0.859	Ciliated
PIFO	2.37579	3.15471e-52	1.63896e-50	0.991	0.777	Ciliated
CYP4B1	0.452159	3.16343e-52	1.63896e-50	0.994	0.991	Ciliated
GSTA1	1.1476	3.48179e-52	1.7219e-50	0.994	0.984	Ciliated
TMC5	0.722651	2.06076e-51	8.62349e-50	0.986	0.933	Ciliated
C9orf24	2.84767	2.43731e-51	9.47067e-50	0.994	0.793	Ciliated
ZMYND10	1.8808	3.43478e-51	1.24568e-49	0.986	0.716	Ciliated
C20orf85	2.93905	8.83389e-51	2.74608e-49	0.989	0.819	Ciliated
FAM183A	2.6013	8.71218e-51	2.74608e-49	0.989	0.803	Ciliated
HSP90AA1	0.594138	1.26543e-50	3.72105e-49	1	1	Ciliated
PSENEN	1.77326	2.3298e-50	6.33706e-49	0.995	0.929	Ciliated
DRC3	1.42247	2.79057e-50	7.06079e-49	0.974	0.645	Ciliated
ROPN1L	1.78373	3.97334e-50	9.39782e-49	0.98	0.802	Ciliated
EFHC1	1.4653	5.13668e-50	1.11774e-48	0.992	0.964	Ciliated
CCDC17	1.72841	1.03847e-49	1.99748e-48	0.98	0.698	Ciliated
AGR3	2.01411	1.50456e-49	2.67621e-48	0.994	0.851	Ciliated
FOXJ1	1.48503	1.52505e-49	2.67621e-48	0.979	0.781	Ciliated
C9orf116	2.07971	1.71576e-49	2.91679e-48	0.979	0.836	Ciliated
IGFBP2	0.655696	1.81265e-49	3.0341e-48	0.998	0.997	Ciliated
CDHR3	1.54609	1.86225e-49	3.03677e-48	0.978	0.842	Ciliated
DNAH12	1.50906	2.19797e-49	3.51676e-48	0.978	0.735	Ciliated
ODF3B	1.89693	2.755e-49	4.22174e-48	0.983	0.869	Ciliated
TUBB4B	1.34233	3.30033e-49	4.98717e-48	0.998	0.995	Ciliated
RSPH1	1.94299	3.58169e-49	5.3382e-48	0.989	0.892	Ciliated
CCDC78	1.88139	8.75423e-49	1.19058e-47	0.976	0.699	Ciliated
CCDC146	1.56475	1.00305e-48	1.34731e-47	0.982	0.88	Ciliated
CES1	1.22577	1.7166e-48	2.19724e-47	0.974	0.927	Ciliated
DNAH5	1.23466	2.13185e-48	2.69704e-47	0.97	0.68	Ciliated
C1orf194	2.7081	2.42881e-48	3.03741e-47	0.98	0.814	Ciliated
CAPS	2.39875	3.13281e-48	3.79613e-47	0.997	0.988	Ciliated
CCDC173	1.16932	3.12111e-48	3.79613e-47	0.964	0.76	Ciliated
PRR29	1.10781	5.01954e-48	5.93615e-47	0.967	0.732	Ciliated
DNAH7	1.0121	5.88531e-48	6.67002e-47	0.968	0.627	Ciliated
CTSS	0.884349	6.06808e-48	6.80626e-47	0.973	0.916	Ciliated
RP1	1.30974	1.02945e-47	1.1429e-46	0.971	0.868	Ciliated
CIB1	1.12755	1.169e-47	1.28471e-46	0.999	0.991	Ciliated
FAM81B	1.27002	2.69292e-47	2.84456e-46	0.965	0.684	Ciliated
ODF2L	1.078	3.56899e-47	3.73371e-46	0.99	0.898	Ciliated
IK	1.40218	3.86752e-47	4.00749e-46	0.985	0.947	Ciliated
C5orf49	1.76321	4.50905e-47	4.62815e-46	0.975	0.867	Ciliated
CFAP43	1.42851	5.29747e-47	5.38659e-46	0.966	0.663	Ciliated
CFAP157	1.26556	6.06818e-47	6.05705e-46	0.969	0.759	Ciliated
NEK10	1.08425	6.76011e-47	6.68636e-46	0.961	0.647	Ciliated
CCDC170	1.46587	7.7561e-47	7.48626e-46	0.965	0.723	Ciliated
WDR66	1.02023	7.77525e-47	7.48626e-46	0.963	0.745	Ciliated
CFAP73	1.18957	1.02121e-46	9.57827e-46	0.961	0.686	Ciliated
SNTN	2.09488	1.08047e-46	1.00475e-45	0.965	0.783	Ciliated
CETN2	2.06009	1.42305e-46	1.29023e-45	0.989	0.911	Ciliated
NQO1	0.936136	1.67757e-46	1.50842e-45	0.994	0.979	Ciliated
C21orf58	0.96856	1.76799e-46	1.56775e-45	0.961	0.753	Ciliated
AL121899.1	1.09222	2.49263e-46	2.16959e-45	0.951	0.755	Ciliated
MAPK15	1.01257	2.66473e-46	2.30097e-45	0.955	0.727	Ciliated
LRRC23	1.33456	2.97279e-46	2.54676e-45	0.979	0.867	Ciliated
DNPH1	0.853426	3.04446e-46	2.58779e-45	0.975	0.958	Ciliated
SAXO2	1.2309	3.15025e-46	2.65696e-45	0.979	0.855	Ciliated
SPATA18	1.02685	3.3205e-46	2.779e-45	0.959	0.787	Ciliated
CFAP45	1.28268	4.45362e-46	3.69889e-45	0.962	0.796	Ciliated
IGFBP7	0.870753	4.63557e-46	3.7921e-45	0.977	0.986	Ciliated
AC007906.2	1.72659	6.49631e-46	5.19705e-45	0.968	0.843	Ciliated
EFCAB1	1.40539	6.97515e-46	5.49925e-45	0.965	0.832	Ciliated
WDR54	1.45744	7.83426e-46	6.08834e-45	0.978	0.901	Ciliated
C11orf88	1.82651	1.00873e-45	7.72889e-45	0.969	0.843	Ciliated
CAPSL	2.07885	1.31857e-45	1.00322e-44	0.963	0.795	Ciliated
TEKT2	1.26143	2.22238e-45	1.66755e-44	0.971	0.892	Ciliated
CDHR4	1.19851	2.52299e-45	1.88015e-44	0.96	0.774	Ciliated
CFAP126	1.48791	2.69823e-45	1.99706e-44	0.962	0.798	Ciliated
SLC44A4	0.783554	2.72027e-45	1.99977e-44	0.995	0.978	Ciliated
NEK5	1.08163	2.96284e-45	2.16347e-44	0.958	0.751	Ciliated
TMEM231	1.09654	3.0111e-45	2.18405e-44	0.978	0.843	Ciliated
FAM227A	0.880755	3.19548e-45	2.30244e-44	0.952	0.644	Ciliated
TNFAIP8L1	0.884831	4.19659e-45	3.00387e-44	0.96	0.81	Ciliated
FANK1	1.11269	4.23015e-45	3.00811e-44	0.97	0.773	Ciliated
SRI	1.02617	4.96904e-45	3.49455e-44	0.993	0.977	Ciliated
SYTL3	0.546029	4.97845e-45	3.49455e-44	0.962	0.869	Ciliated
CRIP1	1.63952	7.29903e-45	5.02617e-44	0.969	0.848	Ciliated
DNALI1	1.22577	8.35767e-45	5.68321e-44	0.985	0.916	Ciliated
LRRC46	1.32528	1.31992e-44	8.86463e-44	0.952	0.807	Ciliated
PLAC8	0.694776	1.38238e-44	9.22717e-44	0.996	0.987	Ciliated
DNAH6	0.885144	2.233e-44	1.45479e-43	0.941	0.689	Ciliated
SPEF2	1.03053	2.90256e-44	1.87975e-43	0.966	0.843	Ciliated
KIF9	1.25904	3.92527e-44	2.49748e-43	0.984	0.867	Ciliated
RFX3	0.992055	6.75203e-44	4.22196e-43	0.972	0.738	Ciliated
HYDIN	1.03233	7.07204e-44	4.39679e-43	0.952	0.741	Ciliated
TSPAN1	0.359487	8.85482e-44	5.47389e-43	1	1	Ciliated
MUC15	0.530463	1.01211e-43	6.22133e-43	0.964	0.897	Ciliated
ALOX15	0.388527	1.30736e-43	7.99106e-43	0.954	0.972	Ciliated
TSPAN19	1.59936	1.38375e-43	8.41074e-43	0.95	0.747	Ciliated
PRDX5	1.04987	1.43716e-43	8.59138e-43	1	1	Ciliated
MORN2	1.84114	1.71746e-43	1.02109e-42	0.985	0.928	Ciliated
TCTEX1D2	1.54728	2.05697e-43	1.2163e-42	0.969	0.843	Ciliated
CFAP53	1.51368	2.10758e-43	1.23948e-42	0.953	0.831	Ciliated
SPAG17	0.974792	2.37202e-43	1.3875e-42	0.94	0.687	Ciliated
RSPH4A	1.22212	2.82798e-43	1.64537e-42	0.959	0.771	Ciliated
IQCG	1.10824	4.84715e-43	2.79032e-42	0.959	0.795	Ciliated
CLUAP1	0.92982	5.19283e-43	2.97358e-42	0.975	0.885	Ciliated
LDLRAD1	1.32045	5.77929e-43	3.25796e-42	0.963	0.785	Ciliated
KIF21A	0.471979	1.01366e-42	5.57e-42	0.969	0.949	Ciliated
DYNLRB2	1.72989	1.15713e-42	6.32639e-42	0.949	0.769	Ciliated
TMEM190	2.24921	1.56986e-42	8.41381e-42	0.943	0.723	Ciliated
SPEF1	0.919871	1.5961e-42	8.51254e-42	0.942	0.779	Ciliated
ALDH3B1	0.846204	2.10893e-42	1.10846e-41	0.96	0.858	Ciliated
DNAJA4	0.742472	2.24183e-42	1.17265e-41	0.971	0.874	Ciliated
AL357093.2	2.1646	2.75827e-42	1.42227e-41	0.947	0.723	Ciliated
GSTA2	1.37031	3.02054e-42	1.55016e-41	0.951	0.881	Ciliated
SPA17	1.48115	4.71065e-42	2.40619e-41	0.959	0.747	Ciliated
CDS1	0.971118	4.80599e-42	2.44342e-41	0.977	0.851	Ciliated
DNAAF4	1.13471	6.74857e-42	3.39928e-41	0.938	0.716	Ciliated
TEKT4	0.80683	6.9782e-42	3.49875e-41	0.933	0.673	Ciliated
OSCP1	0.984738	7.26722e-42	3.62695e-41	0.949	0.752	Ciliated
DNAH9	1.07342	9.64186e-42	4.72538e-41	0.956	0.867	Ciliated
WDR78	1.05469	1.73526e-41	8.39095e-41	0.944	0.7	Ciliated
CSPP1	0.790742	2.80286e-41	1.34934e-40	0.962	0.77	Ciliated
CFAP44	0.851242	3.60413e-41	1.71235e-40	0.952	0.699	Ciliated
MAATS1	0.770002	4.01531e-41	1.89942e-40	0.941	0.822	Ciliated
MNS1	0.97424	4.39693e-41	2.07094e-40	0.932	0.804	Ciliated
RABL2B	0.864223	4.56264e-41	2.13972e-40	0.961	0.771	Ciliated
C6orf118	0.975973	4.64228e-41	2.16772e-40	0.936	0.754	Ciliated
DGKH	0.297829	4.71227e-41	2.18168e-40	0.938	0.898	Ciliated
METTL7A	0.521708	8.14284e-41	3.69142e-40	0.971	0.972	Ciliated
ADGRE5	0.516043	9.84321e-41	4.44374e-40	0.923	0.734	Ciliated
DNAH11	0.756046	1.32154e-40	5.91702e-40	0.919	0.762	Ciliated
TCTN1	0.855922	1.38357e-40	6.16935e-40	0.944	0.845	Ciliated
IFT27	0.989945	1.42777e-40	6.34045e-40	0.974	0.88	Ciliated
DLEC1	0.789732	1.70521e-40	7.5112e-40	0.931	0.771	Ciliated
IFT57	1.21747	1.83739e-40	8.0608e-40	0.98	0.892	Ciliated
NWD1	0.854681	1.88357e-40	8.23021e-40	0.94	0.842	Ciliated
CFAP221	0.989447	2.62712e-40	1.14332e-39	0.925	0.642	Ciliated
CCDC153	1.20113	2.67559e-40	1.15978e-39	0.96	0.795	Ciliated
NME5	1.30894	3.15654e-40	1.36282e-39	0.961	0.819	Ciliated
ATP5IF1	1.15555	3.53626e-40	1.51852e-39	1	1	Ciliated
ZNF440	0.642089	3.54508e-40	1.51852e-39	0.955	0.855	Ciliated
DNAH2	0.79295	4.40498e-40	1.86483e-39	0.93	0.675	Ciliated
RSPH9	1.15892	5.50138e-40	2.311e-39	0.945	0.795	Ciliated
RPGR	0.743389	5.60474e-40	2.34537e-39	0.965	0.791	Ciliated
SPAG1	0.738253	7.48857e-40	3.09793e-39	0.949	0.773	Ciliated
CFAP300	1.31569	7.61187e-40	3.13701e-39	0.93	0.836	Ciliated
MOK	0.727303	1.36654e-39	5.52711e-39	0.958	0.807	Ciliated
C20orf96	0.927633	1.62988e-39	6.49565e-39	0.944	0.82	Ciliated
DTHD1	0.83076	1.94163e-39	7.70982e-39	0.924	0.761	Ciliated
TUBA4B	1.1616	2.30865e-39	9.0679e-39	0.924	0.609	Ciliated
CFAP54	0.662575	3.57262e-39	1.37837e-38	0.937	0.723	Ciliated
TRAF3IP1	0.78654	3.91428e-39	1.49955e-38	0.946	0.737	Ciliated
PITPNM1	0.626883	3.95991e-39	1.51171e-38	0.924	0.744	Ciliated
NPHP1	0.827854	4.30388e-39	1.63157e-38	0.952	0.831	Ciliated
ENKUR	1.15237	5.61829e-39	2.10783e-38	0.933	0.843	Ciliated
DZIP3	1.00422	8.79355e-39	3.24318e-38	0.954	0.855	Ciliated
RUVBL2	0.901289	9.92423e-39	3.62334e-38	0.958	0.934	Ciliated
OMG	2.01234	1.02138e-38	3.7166e-38	0.924	0.735	Ciliated
DYNC2H1	0.807447	1.30139e-38	4.70403e-38	0.921	0.803	Ciliated
LRTOMT	0.953332	1.47066e-38	5.29827e-38	0.939	0.751	Ciliated
CFAP70	0.793297	1.95934e-38	7.01238e-38	0.953	0.795	Ciliated
CROCC	0.633447	1.98758e-38	7.06696e-38	0.909	0.831	Ciliated
SPAG8	0.900747	2.2981e-38	8.09168e-38	0.932	0.783	Ciliated
COL21A1	0.470153	3.99464e-38	1.393e-37	0.889	0.685	Ciliated
EFCAB10	1.08312	4.04861e-38	1.40731e-37	0.918	0.803	Ciliated
DNAAF3	0.890497	4.18677e-38	1.4507e-37	0.918	0.738	Ciliated
RRAD	1.01517	4.42076e-38	1.52209e-37	0.943	0.772	Ciliated
CFAP298	0.850983	5.42629e-38	1.85654e-37	0.98	0.916	Ciliated
SYNE1	0.762189	5.70218e-38	1.93874e-37	0.925	0.73	Ciliated
ERICH6-AS1	0.518889	8.57734e-38	2.88921e-37	0.923	0.818	Ciliated
CFDP1	0.531757	1.59685e-37	5.28078e-37	0.969	0.939	Ciliated
CCDC189	0.659299	1.77409e-37	5.84911e-37	0.916	0.825	Ciliated
TTC25	0.811116	1.82517e-37	5.99935e-37	0.929	0.855	Ciliated
TMEM232	0.764302	2.16551e-37	7.09661e-37	0.909	0.703	Ciliated
PPP1R32	0.638002	2.74238e-37	8.93327e-37	0.92	0.802	Ciliated
VWA3B	0.722633	3.17941e-37	1.02952e-36	0.914	0.807	Ciliated
SPATA17	0.78966	3.27869e-37	1.05852e-36	0.909	0.789	Ciliated
UBXN11	0.727925	3.4961e-37	1.12537e-36	0.934	0.83	Ciliated
LZTFL1	0.743787	3.8517e-37	1.22893e-36	0.927	0.799	Ciliated
AK9	0.658829	5.00595e-37	1.58328e-36	0.935	0.802	Ciliated
AKAP9	0.591901	5.4554e-37	1.71283e-36	0.996	0.977	Ciliated
EPPIN	0.838015	5.56258e-37	1.73911e-36	0.889	0.844	Ciliated
RFX2	0.765327	5.91964e-37	1.84544e-36	0.946	0.771	Ciliated
CD164L2	0.955507	8.02135e-37	2.46532e-36	0.933	0.856	Ciliated
STMND1	0.935558	8.22847e-37	2.52185e-36	0.922	0.819	Ciliated
DYNLL1	1.45647	1.03366e-36	3.1414e-36	1	1	Ciliated
CFAP100	0.608531	1.08973e-36	3.30258e-36	0.888	0.664	Ciliated
C11orf97	1.40746	1.10676e-36	3.34487e-36	0.921	0.843	Ciliated
EFCAB2	0.918327	1.39274e-36	4.18591e-36	0.943	0.822	Ciliated
UBXN10	0.804168	1.73725e-36	5.19265e-36	0.905	0.729	Ciliated
BBOF1	0.810512	1.83406e-36	5.467e-36	0.933	0.819	Ciliated
HIST1H1C	0.655291	1.91329e-36	5.6876e-36	0.955	0.893	Ciliated
POLR2I	1.0572	1.93495e-36	5.73631e-36	0.989	0.974	Ciliated
SPAG6	0.923132	3.81051e-36	1.11447e-35	0.9	0.797	Ciliated
ACAP1	0.557877	3.84611e-36	1.12187e-35	0.916	0.855	Ciliated
CASC1	0.642632	3.86404e-36	1.12408e-35	0.9	0.809	Ciliated
TCTEX1D4	1.14083	6.01832e-36	1.73685e-35	0.938	0.855	Ciliated
HACD4	0.441505	6.4898e-36	1.85351e-35	0.913	0.93	Ciliated
ULK4	0.449795	6.4907e-36	1.85351e-35	0.931	0.831	Ciliated
FHAD1	0.817727	6.80276e-36	1.93754e-35	0.92	0.729	Ciliated
PCM1	0.697365	8.2552e-36	2.33897e-35	0.987	0.945	Ciliated
ERICH3	1.01739	9.69683e-36	2.7403e-35	0.949	0.867	Ciliated
CST6	0.739996	1.11224e-35	3.11885e-35	0.908	0.831	Ciliated
TTLL10	0.778189	1.20171e-35	3.36109e-35	0.926	0.782	Ciliated
METTL27	0.81095	1.35321e-35	3.76544e-35	0.944	0.906	Ciliated
CCDC74A	0.902905	1.48864e-35	4.13174e-35	0.911	0.88	Ciliated
CARS	1.02996	1.54184e-35	4.26851e-35	0.948	0.892	Ciliated
RUVBL1	0.849093	1.81808e-35	4.98255e-35	0.947	0.825	Ciliated
PPP1R42	0.776874	1.91376e-35	5.23158e-35	0.915	0.807	Ciliated
C9orf135	1.17585	3.45833e-35	9.35985e-35	0.909	0.654	Ciliated
TMEM67	0.697717	3.87985e-35	1.04746e-34	0.945	0.843	Ciliated
PPIL6	0.970893	4.17593e-35	1.12461e-34	0.931	0.88	Ciliated
AC010255.3	0.380947	5.24465e-35	1.40546e-34	0.904	0.843	Ciliated
MLF1	0.939765	6.38964e-35	1.7039e-34	0.95	0.831	Ciliated
CCDC190	0.658358	7.18586e-35	1.91154e-34	0.898	0.819	Ciliated
DZIP1L	0.598121	7.28672e-35	1.93365e-34	0.913	0.795	Ciliated
AC084033.3	1.00084	8.79827e-35	2.32908e-34	0.936	0.803	Ciliated
WDR90	0.505773	9.50828e-35	2.49879e-34	0.911	0.73	Ciliated
ECT2L	0.648428	1.10588e-34	2.89928e-34	0.898	0.859	Ciliated
NUDC	0.815151	1.39567e-34	3.64147e-34	0.992	0.976	Ciliated
ANKUB1	0.771934	1.52872e-34	3.97905e-34	0.874	0.652	Ciliated
FAM229B	1.15949	1.89505e-34	4.90907e-34	0.97	0.94	Ciliated
TRIM56	0.475963	2.37137e-34	6.12838e-34	0.938	0.892	Ciliated
DPCD	0.96715	2.42626e-34	6.25539e-34	0.924	0.891	Ciliated
CFAP52	0.778788	2.46049e-34	6.32863e-34	0.912	0.855	Ciliated
UFC1	1.24859	2.72212e-34	6.98505e-34	0.995	0.976	Ciliated
LRRC6	0.707065	2.75797e-34	7.06041e-34	0.892	0.701	Ciliated
CCDC113	0.788927	3.20444e-34	8.16495e-34	0.896	0.72	Ciliated
CEP126	0.739768	3.45043e-34	8.75073e-34	0.946	0.819	Ciliated
HMGN3	0.619751	3.47657e-34	8.79654e-34	0.999	0.998	Ciliated
HRASLS2	0.662681	3.90889e-34	9.84461e-34	0.912	0.899	Ciliated
CABCOCO1	1.02301	4.32917e-34	1.08279e-33	0.889	0.826	Ciliated
VNN3	0.455575	4.8937e-34	1.21561e-33	0.89	0.785	Ciliated
DAPP1	0.272553	5.91001e-34	1.46138e-33	0.889	0.8	Ciliated
IFT22	1.05566	6.72883e-34	1.66008e-33	0.959	0.904	Ciliated
DYDC2	0.893203	7.40799e-34	1.81884e-33	0.9	0.855	Ciliated
SPACA9	0.747498	7.42246e-34	1.81884e-33	0.915	0.79	Ciliated
AC004494.1	0.30673	7.70718e-34	1.88436e-33	0.877	0.694	Ciliated
CCDC40	0.539137	8.3469e-34	2.03164e-33	0.888	0.828	Ciliated
TTC21A	0.653443	9.15048e-34	2.21731e-33	0.915	0.809	Ciliated
WDR34	0.359711	9.30239e-34	2.24033e-33	0.952	0.944	Ciliated
CFAP74	0.619038	9.30726e-34	2.24033e-33	0.901	0.783	Ciliated
IQCD	0.900811	1.29312e-33	3.08534e-33	0.891	0.723	Ciliated
KCNE1	0.593998	1.44833e-33	3.42561e-33	0.9	0.855	Ciliated
WDR60	0.519363	1.48537e-33	3.50561e-33	0.958	0.795	Ciliated
CFAP57	0.646795	2.01328e-33	4.74124e-33	0.889	0.79	Ciliated
WRB	0.831626	2.032e-33	4.77498e-33	0.959	0.855	Ciliated
LRRC71	0.671597	2.13659e-33	5.00993e-33	0.9	0.771	Ciliated
IQCK	0.581434	2.38844e-33	5.58844e-33	0.935	0.852	Ciliated
EFHB	0.691585	2.43429e-33	5.67133e-33	0.878	0.81	Ciliated
CCDC65	0.781089	4.11503e-33	9.4855e-33	0.882	0.641	Ciliated
B3GNT5	0.351699	4.21577e-33	9.69716e-33	0.906	0.883	Ciliated
C7orf57	0.737722	4.35824e-33	1.00037e-32	0.867	0.848	Ciliated
WDR49	0.506364	4.51735e-33	1.03471e-32	0.896	0.747	Ciliated
CCDC114	0.601498	5.89602e-33	1.34766e-32	0.898	0.867	Ciliated
MORN3	0.784347	1.02145e-32	2.31529e-32	0.882	0.789	Ciliated
AFDN	0.467169	1.02059e-32	2.31529e-32	0.944	0.866	Ciliated
AK7	0.772973	1.03107e-32	2.33223e-32	0.896	0.756	Ciliated
HIPK1	0.638591	1.11047e-32	2.50663e-32	0.963	0.855	Ciliated
ATG9B	0.374556	1.33995e-32	3.01213e-32	0.883	0.712	Ciliated
TTC26	0.494024	1.50682e-32	3.38025e-32	0.89	0.752	Ciliated
CCDC33	1.01619	2.93935e-32	6.52656e-32	0.887	0.781	Ciliated
ALDH1L1	0.749549	3.47068e-32	7.69063e-32	0.888	0.915	Ciliated
HSPB11	0.8946	4.30443e-32	9.49942e-32	0.975	0.945	Ciliated
CNTRL	0.507232	4.59029e-32	1.01098e-31	0.937	0.813	Ciliated
FRMPD2	0.618026	6.0752e-32	1.33262e-31	0.877	0.735	Ciliated
TRIP13	0.658377	6.27623e-32	1.37395e-31	0.901	0.807	Ciliated
IFT88	0.635492	1.12608e-31	2.45035e-31	0.926	0.783	Ciliated
C16orf71	0.592435	1.2545e-31	2.72435e-31	0.883	0.747	Ciliated
DNAH1	0.40239	1.72496e-31	3.73113e-31	0.845	0.754	Ciliated
DNAH10	0.590243	1.79809e-31	3.88159e-31	0.877	0.856	Ciliated
FILIP1	0.567423	2.1588e-31	4.65103e-31	0.872	0.751	Ciliated
INTU	0.460256	2.38054e-31	5.11862e-31	0.916	0.764	Ciliated
SAMHD1	0.661609	2.5584e-31	5.47941e-31	0.913	0.819	Ciliated
PLEKHG7	0.346119	3.21881e-31	6.83998e-31	0.887	0.777	Ciliated
KNDC1	0.49156	3.75309e-31	7.94427e-31	0.872	0.614	Ciliated
DNAJA1	0.44431	4.40715e-31	9.2926e-31	0.986	0.966	Ciliated
TSPAN6	0.399567	4.65972e-31	9.80614e-31	0.958	0.916	Ciliated
TMEM107	0.693503	5.0624e-31	1.0633e-30	0.937	0.868	Ciliated
AC244090.1	0.95625	6.00456e-31	1.25876e-30	0.92	0.856	Ciliated
CFAP46	0.553883	6.03485e-31	1.26268e-30	0.888	0.892	Ciliated
DNAJB13	0.657866	7.93036e-31	1.65292e-30	0.875	0.76	Ciliated
SLFN13	0.334347	8.48037e-31	1.76081e-30	0.864	0.828	Ciliated
PIH1D2	0.696314	9.6509e-31	1.99623e-30	0.894	0.843	Ciliated
NUCB2	0.739341	1.26039e-30	2.59716e-30	0.998	1	Ciliated
MARCKS	0.284391	1.43077e-30	2.94267e-30	0.941	0.944	Ciliated
GRIN3B	0.574398	1.82131e-30	3.7318e-30	0.874	0.735	Ciliated
ZNF273	0.514235	2.37229e-30	4.85161e-30	0.893	0.757	Ciliated
FAM166B	0.729631	3.91295e-30	7.92791e-30	0.874	0.831	Ciliated
CEP83	0.336022	4.14624e-30	8.38497e-30	0.818	0.715	Ciliated
DMKN	0.710543	4.2194e-30	8.51708e-30	0.94	0.962	Ciliated
CFAP206	0.662081	6.81316e-30	1.36514e-29	0.865	0.798	Ciliated
FUZ	0.578429	7.83811e-30	1.56762e-29	0.903	0.829	Ciliated
MYCBPAP	0.427569	8.56379e-30	1.70962e-29	0.885	0.832	Ciliated
STOX1	0.570296	9.2545e-30	1.84412e-29	0.902	0.839	Ciliated
RIPOR2	0.731825	1.01668e-29	2.01483e-29	0.878	0.843	Ciliated
KLHL6	0.565179	1.27338e-29	2.51897e-29	0.865	0.699	Ciliated
MDH1B	0.569154	1.28343e-29	2.53425e-29	0.839	0.839	Ciliated
TTC16	0.387958	1.93744e-29	3.80494e-29	0.839	0.421	Ciliated
C2orf81	0.476463	2.34899e-29	4.60486e-29	0.852	0.813	Ciliated
DCDC1	0.533823	2.88752e-29	5.64026e-29	0.87	0.687	Ciliated
CLHC1	0.407418	4.66099e-29	9.02341e-29	0.883	0.684	Ciliated
C11orf74	0.830979	4.84871e-29	9.37015e-29	0.899	0.807	Ciliated
METRN	0.690312	5.12063e-29	9.87809e-29	0.927	0.792	Ciliated
AKAP6	0.320723	5.86391e-29	1.1272e-28	0.836	0.682	Ciliated
C2orf40	1.32812	5.94908e-29	1.14155e-28	0.905	0.759	Ciliated
EFHC2	0.501567	6.78957e-29	1.29825e-28	0.837	0.665	Ciliated
ACKR4	0.422236	7.22298e-29	1.3787e-28	0.865	0.843	Ciliated
CCDC187	0.55577	7.27167e-29	1.38557e-28	0.891	0.771	Ciliated
RIBC1	0.527289	7.43283e-29	1.4138e-28	0.864	0.842	Ciliated
STOML3	0.899686	8.8061e-29	1.67208e-28	0.887	0.892	Ciliated
HSPBP1	0.512364	9.08173e-29	1.72142e-28	0.938	0.918	Ciliated
B9D1	0.862474	1.18091e-28	2.21906e-28	0.938	0.892	Ciliated
WDR63	0.620769	1.20884e-28	2.26761e-28	0.87	0.88	Ciliated
PRKAR1A	0.437073	2.49103e-28	4.6329e-28	0.98	0.971	Ciliated
MORN1	0.474681	2.66202e-28	4.94245e-28	0.859	0.788	Ciliated
WDR93	0.445047	3.46747e-28	6.39424e-28	0.854	0.855	Ciliated
CC2D2A	0.61009	3.72602e-28	6.85941e-28	0.877	0.807	Ciliated
RPA3	0.402912	3.8263e-28	7.03213e-28	0.938	0.959	Ciliated
IRX3	0.346153	4.77886e-28	8.76795e-28	0.949	0.908	Ciliated
TUBA1A	1.13792	6.96582e-28	1.26948e-27	0.994	1	Ciliated
DCDC2B	0.722374	9.21357e-28	1.67352e-27	0.867	0.711	Ciliated
GON7	1.00783	9.44394e-28	1.7125e-27	0.914	0.867	Ciliated
PPOX	0.566783	1.17916e-27	2.13111e-27	0.883	0.75	Ciliated
ENDOG	0.670603	1.63522e-27	2.95045e-27	0.942	0.892	Ciliated
SMIM22	0.900305	2.10368e-27	3.78942e-27	0.993	1	Ciliated
MUCL1	0.413859	3.11081e-27	5.57588e-27	0.892	0.831	Ciliated
MYCBP	0.635836	3.38367e-27	6.05499e-27	0.913	0.822	Ciliated
CTXN1	0.735332	3.63318e-27	6.49081e-27	0.883	0.771	Ciliated
SPATA33	0.548822	4.08991e-27	7.28023e-27	0.89	0.782	Ciliated
IFT43	0.722577	4.5493e-27	8.06129e-27	0.898	0.851	Ciliated
ACBD3-AS1	0.749238	4.72061e-27	8.35127e-27	0.876	0.807	Ciliated
RSPH3	0.566312	5.37764e-27	9.48277e-27	0.928	0.815	Ciliated
MDM1	0.374612	7.77232e-27	1.36612e-26	0.889	0.753	Ciliated
LINC02166	0.617863	8.17042e-27	1.43147e-26	0.842	0.635	Ciliated
LRWD1	0.559758	9.48632e-27	1.65668e-26	0.922	0.852	Ciliated
SLC22A4	0.623167	1.00182e-26	1.74677e-26	0.846	0.655	Ciliated
RSPH14	0.50249	1.16809e-26	2.03016e-26	0.863	0.771	Ciliated
RIBC2	0.534055	1.3086e-26	2.27074e-26	0.825	0.771	Ciliated
PIH1D3	0.790044	1.39866e-26	2.41931e-26	0.854	0.855	Ciliated
AC133794.1	0.399061	1.46368e-26	2.52775e-26	0.852	0.855	Ciliated
KIF6	0.357645	1.7098e-26	2.94346e-26	0.878	0.798	Ciliated
NEK11	0.503208	1.7264e-26	2.96733e-26	0.889	0.783	Ciliated
FBXO36	0.408836	2.05528e-26	3.52149e-26	0.822	0.718	Ciliated
PHIP	0.257396	2.3806e-26	4.0708e-26	0.972	0.946	Ciliated
CAPS2	0.422882	2.89694e-26	4.9248e-26	0.851	0.722	Ciliated
DNAL1	0.622824	2.91361e-26	4.94542e-26	0.912	0.867	Ciliated
TMEM45B	0.335738	3.12063e-26	5.28854e-26	0.909	0.856	Ciliated
TEX9	0.525063	4.21157e-26	7.08221e-26	0.86	0.804	Ciliated
AKNA	0.441575	4.64778e-26	7.79166e-26	0.851	0.728	Ciliated
FBXO15	0.609486	4.67432e-26	7.82409e-26	0.834	0.834	Ciliated
CCDC151	0.535457	4.77805e-26	7.98543e-26	0.853	0.839	Ciliated
GCC2	0.505213	5.09191e-26	8.49693e-26	0.968	0.928	Ciliated
FABP6	0.708909	5.69794e-26	9.49366e-26	0.838	0.753	Ciliated
ANKRD26	0.284571	5.81545e-26	9.67463e-26	0.886	0.808	Ciliated
FAM27C	0.569918	6.28978e-26	1.04478e-25	0.874	0.807	Ciliated
TJP3	0.320767	1.04054e-25	1.72577e-25	0.902	0.9	Ciliated
KIAA1211L	0.55607	1.72458e-25	2.83436e-25	0.952	0.867	Ciliated
DPY30	0.784893	1.95381e-25	3.1966e-25	0.958	0.944	Ciliated
ERBB4	0.312242	2.68664e-25	4.38241e-25	0.854	0.708	Ciliated
AGBL2	0.499626	2.72275e-25	4.43466e-25	0.852	0.735	Ciliated
C10orf67	0.45732	4.11181e-25	6.66714e-25	0.849	0.795	Ciliated
GRM7	0.302229	4.37515e-25	7.08357e-25	0.809	0.68	Ciliated
RABL2A	0.521364	4.76874e-25	7.70935e-25	0.899	0.831	Ciliated
ANKMY1	0.517283	4.77686e-25	7.71102e-25	0.853	0.794	Ciliated
CASC2	0.356057	7.38511e-25	1.18685e-24	0.806	0.566	Ciliated
PPP1R14C	0.478669	9.11378e-25	1.46035e-24	0.842	0.778	Ciliated
WDR19	0.380827	1.01958e-24	1.62894e-24	0.847	0.626	Ciliated
ARMC2	0.417594	1.49188e-24	2.38e-24	0.821	0.681	Ciliated
GAS8	0.431811	1.50989e-24	2.40522e-24	0.842	0.714	Ciliated
PLXNB2	0.32043	1.68836e-24	2.68558e-24	0.955	0.921	Ciliated
CCDC30	0.460608	1.69689e-24	2.69521e-24	0.867	0.821	Ciliated
CCP110	0.504698	2.27592e-24	3.60436e-24	0.905	0.745	Ciliated
KCNRG	0.519245	2.53248e-24	4.00485e-24	0.831	0.745	Ciliated
CD38	0.333806	3.02409e-24	4.76843e-24	0.789	0.59	Ciliated
ARMH1	0.524977	3.03305e-24	4.77562e-24	0.876	0.879	Ciliated
CNIH2	0.32429	3.45671e-24	5.43482e-24	0.849	0.831	Ciliated
GLB1L	0.389988	3.56412e-24	5.59561e-24	0.844	0.755	Ciliated
IQCE	0.451462	3.79844e-24	5.95491e-24	0.862	0.709	Ciliated
TAX1BP1	0.451876	3.82963e-24	5.99516e-24	0.984	0.964	Ciliated
SLC7A2	0.563937	3.95134e-24	6.17681e-24	0.872	0.663	Ciliated
NHLRC4	0.474683	4.76393e-24	7.43638e-24	0.86	0.816	Ciliated
TSGA10	0.48586	5.86776e-24	9.12018e-24	0.915	0.783	Ciliated
LCA5L	0.421024	6.50201e-24	1.00772e-23	0.854	0.807	Ciliated
UNC119B	0.427199	6.77822e-24	1.04903e-23	0.829	0.704	Ciliated
ENKD1	0.496568	7.54144e-24	1.16219e-23	0.877	0.807	Ciliated
ZNF106	0.432413	7.66903e-24	1.18019e-23	0.942	0.864	Ciliated
STK33	0.620932	1.21501e-23	1.86713e-23	0.91	0.795	Ciliated
CEP290	0.316158	1.38154e-23	2.11706e-23	0.929	0.874	Ciliated
SMKR1	0.351483	1.55296e-23	2.3764e-23	0.82	0.675	Ciliated
DYNLT1	0.453776	1.74683e-23	2.66557e-23	0.996	1	Ciliated
C4orf47	0.562389	2.13755e-23	3.25267e-23	0.826	0.627	Ciliated
IQCA1	0.353574	2.83664e-23	4.31043e-23	0.854	0.839	Ciliated
IFT80	0.397093	2.84833e-23	4.32215e-23	0.827	0.73	Ciliated
IFT140	0.488918	3.30959e-23	5.00811e-23	0.862	0.687	Ciliated
C11orf16	0.50799	3.60024e-23	5.44036e-23	0.942	0.88	Ciliated
GSTA3	0.343913	4.19444e-23	6.32948e-23	0.839	0.807	Ciliated
AL022068.1	0.431604	4.35961e-23	6.56052e-23	0.843	0.855	Ciliated
CFAP77	0.569702	4.50081e-23	6.76364e-23	0.86	0.795	Ciliated
HSPH1	0.497587	5.29573e-23	7.94725e-23	0.991	0.988	Ciliated
TMC4	0.439174	7.72818e-23	1.15657e-22	0.945	0.934	Ciliated
PCNX4	0.422369	8.92043e-23	1.33316e-22	0.887	0.75	Ciliated
CEP162	0.28142	9.94674e-23	1.48247e-22	0.818	0.729	Ciliated
AC234582.1	0.365088	1.55003e-22	2.30387e-22	0.815	0.761	Ciliated
CD59	0.576349	1.55471e-22	2.30768e-22	0.998	0.995	Ciliated
FXYD1	0.361184	1.56729e-22	2.32318e-22	0.836	0.8	Ciliated
KIAA2012	0.500442	1.63859e-22	2.42227e-22	0.816	0.735	Ciliated
ABHD12B	0.379358	2.49996e-22	3.67562e-22	0.892	0.854	Ciliated
SRGAP3-AS2	0.685382	2.57077e-22	3.77463e-22	0.809	0.723	Ciliated
IQUB	0.414193	2.83586e-22	4.15824e-22	0.81	0.742	Ciliated
MRLN	0.812252	3.1923e-22	4.66831e-22	0.825	0.88	Ciliated
IFT81	0.454504	3.40174e-22	4.95461e-22	0.892	0.84	Ciliated
ZDHHC1	0.431457	5.18985e-22	7.54887e-22	0.823	0.807	Ciliated
FAM81A	0.263543	5.73386e-22	8.32902e-22	0.837	0.745	Ciliated
KIF19	0.470682	7.00574e-22	1.01495e-21	0.941	0.771	Ciliated
ANKRD45	0.346141	8.021e-22	1.16049e-21	0.786	0.626	Ciliated
DUSP18	0.468359	9.68568e-22	1.39576e-21	0.854	0.733	Ciliated
EFCAB12	0.331525	9.76738e-22	1.40568e-21	0.778	0.632	Ciliated
MIPEP	0.27069	9.82275e-22	1.41178e-21	0.806	0.828	Ciliated
LRRC74B	0.362039	1.05891e-21	1.51991e-21	0.834	0.695	Ciliated
PROS1	0.461808	1.32518e-21	1.89961e-21	0.864	0.783	Ciliated
SPATA6	0.427389	1.40132e-21	2.0061e-21	0.919	0.821	Ciliated
SAMD15	0.277361	1.66672e-21	2.3829e-21	0.834	0.771	Ciliated
CFAP161	0.471683	1.78976e-21	2.55546e-21	0.813	0.699	Ciliated
MRNIP	0.329358	2.35503e-21	3.35376e-21	0.852	0.834	Ciliated
CERKL	0.313329	2.42398e-21	3.44744e-21	0.804	0.735	Ciliated
AC105446.1	0.584686	2.707e-21	3.84493e-21	0.875	0.794	Ciliated
AK1	0.420969	2.72398e-21	3.86401e-21	0.894	0.915	Ciliated
CFLAR	0.28642	2.81839e-21	3.98753e-21	0.972	0.967	Ciliated
DENND6B	0.471128	2.87203e-21	4.05814e-21	0.926	0.928	Ciliated
LINC00326	0.480649	3.09559e-21	4.36836e-21	0.831	0.735	Ciliated
ANKDD1B	0.268772	3.11965e-21	4.3966e-21	0.827	0.767	Ciliated
MINDY4	0.315345	4.40447e-21	6.19931e-21	0.797	0.735	Ciliated
CES4A	0.570468	5.23594e-21	7.35058e-21	0.941	0.892	Ciliated
CCDC74B	0.637034	6.599e-21	9.22842e-21	0.844	0.88	Ciliated
LINC01513	0.44657	7.25005e-21	1.01129e-20	0.783	0.74	Ciliated
LEKR1	0.29835	8.18123e-21	1.13972e-20	0.792	0.763	Ciliated
OXTR	0.483054	9.31953e-21	1.29168e-20	0.846	0.84	Ciliated
UBE3D	0.344148	1.41818e-20	1.95561e-20	0.894	0.699	Ciliated
AL353622.1	0.317875	1.42671e-20	1.96489e-20	0.862	0.834	Ciliated
RAB36	0.479256	1.59023e-20	2.18456e-20	0.849	0.761	Ciliated
SMPD2	0.443333	1.73787e-20	2.38436e-20	0.905	0.843	Ciliated
CPLANE1	0.322488	1.77235e-20	2.42861e-20	0.876	0.759	Ciliated
BCO2	0.370361	2.0435e-20	2.79312e-20	0.861	0.885	Ciliated
NRAV	0.376832	2.25227e-20	3.07462e-20	0.813	0.739	Ciliated
VSTM2L	0.501803	2.39636e-20	3.26721e-20	0.89	0.88	Ciliated
DBI	0.251166	2.40704e-20	3.27767e-20	0.996	0.996	Ciliated
AL035420.3	0.355631	2.45377e-20	3.33712e-20	0.841	0.831	Ciliated
LRP11	0.456754	4.97472e-20	6.71525e-20	0.916	0.88	Ciliated
DNAH3	0.448653	5.52628e-20	7.44133e-20	0.84	0.723	Ciliated
ALS2CR12	0.317753	5.73404e-20	7.71154e-20	0.764	0.662	Ciliated
SPAG16	0.529639	5.96915e-20	8.01782e-20	0.96	0.952	Ciliated
ZC2HC1A	0.482005	6.72731e-20	9.02505e-20	0.926	0.892	Ciliated
CCDC96	0.452151	8.27377e-20	1.1086e-19	0.82	0.819	Ciliated
AC009502.1	0.379776	8.97051e-20	1.20048e-19	0.776	0.701	Ciliated
TMEM254	0.39547	1.38296e-19	1.84621e-19	0.88	0.863	Ciliated
TSNAXIP1	0.367222	1.63029e-19	2.17372e-19	0.836	0.795	Ciliated
TIMP4	0.310183	1.78867e-19	2.37906e-19	0.76	0.875	Ciliated
LRRC56	0.381592	1.98536e-19	2.63423e-19	0.848	0.771	Ciliated
USP51	0.278213	2.027e-19	2.68621e-19	0.77	0.792	Ciliated
MPDZ	0.404597	2.33485e-19	3.09041e-19	0.867	0.737	Ciliated
CRNDE	0.572533	2.40599e-19	3.1807e-19	0.98	0.964	Ciliated
SLC27A2	0.2841	6.16502e-19	8.08138e-19	0.903	0.917	Ciliated
ANKRD42	0.340662	7.47276e-19	9.77207e-19	0.828	0.699	Ciliated
AC008915.2	0.49038	8.32215e-19	1.08697e-18	0.837	0.819	Ciliated
BCAS3	0.407832	8.3794e-19	1.09314e-18	0.903	0.845	Ciliated
TCTN2	0.335384	1.02435e-18	1.33473e-18	0.793	0.828	Ciliated
CCDC191	0.384419	1.1915e-18	1.55066e-18	0.847	0.809	Ciliated
ORAI2	0.395135	1.30673e-18	1.6986e-18	0.889	0.833	Ciliated
SSBP4	0.470673	2.15422e-18	2.78361e-18	0.935	0.892	Ciliated
AK8	0.373165	3.33978e-18	4.29513e-18	0.795	0.759	Ciliated
USP43	0.277715	3.34916e-18	4.30211e-18	0.772	0.709	Ciliated
CFAP47	0.33101	3.50439e-18	4.49619e-18	0.801	0.88	Ciliated
SQLE	0.422924	3.93493e-18	5.04264e-18	0.941	0.928	Ciliated
DYNC2LI1	0.556903	4.38092e-18	5.60099e-18	0.896	0.867	Ciliated
SMYD2	0.440842	4.53866e-18	5.79585e-18	0.865	0.867	Ciliated
CCDC157	0.404201	5.24645e-18	6.69184e-18	0.832	0.809	Ciliated
RBM24	0.351716	6.87805e-18	8.7422e-18	0.834	0.769	Ciliated
ENPP5	0.381844	7.21676e-18	9.162e-18	0.876	0.752	Ciliated
ST3GAL6	0.305363	7.74624e-18	9.82274e-18	0.774	0.81	Ciliated
USP2	0.369794	8.29519e-18	1.05066e-17	0.855	0.782	Ciliated
ZC2HC1C	0.339627	8.86562e-18	1.1216e-17	0.78	0.802	Ciliated
AC007405.3	0.38612	1.08599e-17	1.3723e-17	0.861	0.839	Ciliated
DYDC1	0.342091	1.27e-17	1.60111e-17	0.781	0.687	Ciliated
MUC12	0.42763	1.40323e-17	1.76703e-17	0.82	0.627	Ciliated
B9D2	0.433019	1.97518e-17	2.47865e-17	0.899	0.855	Ciliated
CIR1	0.397029	2.17318e-17	2.72398e-17	0.931	0.94	Ciliated
TTLL9	0.371453	2.17846e-17	2.72746e-17	0.778	0.735	Ciliated
PROM1	0.268342	2.48364e-17	3.10598e-17	0.907	0.928	Ciliated
NME7	0.441583	2.84272e-17	3.54687e-17	0.893	0.88	Ciliated
GCLM	0.306362	3.46164e-17	4.31417e-17	0.941	0.934	Ciliated
ELK3	0.3478	3.67932e-17	4.5802e-17	0.825	0.763	Ciliated
MEIG1	0.351775	3.73489e-17	4.64406e-17	0.796	0.867	Ciliated
VIM-AS1	0.468371	4.24671e-17	5.27445e-17	0.842	0.831	Ciliated
AC008035.1	0.405907	4.80997e-17	5.96722e-17	0.769	0.794	Ciliated
ANKRD18A	0.280046	5.33391e-17	6.60967e-17	0.809	0.717	Ciliated
ATXN2	0.370429	5.62697e-17	6.95698e-17	0.944	0.874	Ciliated
BEST4	0.356788	5.62376e-17	6.95698e-17	0.736	0.786	Ciliated
ANKRD37	0.449914	7.72119e-17	9.53536e-17	0.923	0.892	Ciliated
CCDC13	0.267486	8.23053e-17	1.01528e-16	0.796	0.639	Ciliated
POU2AF1	0.350761	9.82975e-17	1.20982e-16	0.837	0.831	Ciliated
B3GNT7	0.280119	1.16616e-16	1.43204e-16	0.866	0.831	Ciliated
KIAA1841	0.285537	1.17059e-16	1.43586e-16	0.798	0.693	Ciliated
PZP	0.306037	1.19837e-16	1.46828e-16	0.77	0.759	Ciliated
IPO11	0.479971	2.9034e-16	3.54137e-16	0.823	0.831	Ciliated
ARHGAP39	0.313697	3.4512e-16	4.20483e-16	0.82	0.68	Ciliated
TSTD1	0.508003	3.92733e-16	4.77957e-16	0.994	1	Ciliated
MAK	0.330027	4.12589e-16	5.01001e-16	0.789	0.771	Ciliated
LENG8	0.300946	4.64586e-16	5.62883e-16	0.885	0.829	Ciliated
LRRC73	0.413936	5.81599e-16	7.03089e-16	0.905	0.904	Ciliated
LINC02345	0.434455	6.75468e-16	8.15659e-16	0.798	0.867	Ciliated
SFXN3	0.251426	8.98572e-16	1.08267e-15	0.757	0.676	Ciliated
JPT2	0.304009	9.11791e-16	1.09738e-15	0.879	0.913	Ciliated
LRRC34	0.402288	1.02628e-15	1.23165e-15	0.815	0.681	Ciliated
GIPR	0.385197	1.02675e-15	1.23165e-15	0.791	0.783	Ciliated
CBY1	0.399508	1.14885e-15	1.37508e-15	0.913	0.881	Ciliated
LKAAEAR1	0.308892	1.27229e-15	1.51948e-15	0.77	0.745	Ciliated
WRAP53	0.283532	1.79326e-15	2.13699e-15	0.848	0.843	Ciliated
WDR73	0.260948	2.64999e-15	3.15447e-15	0.872	0.826	Ciliated
SLC13A3	0.304321	3.3558e-15	3.99029e-15	0.779	0.674	Ciliated
KLHDC9	0.407121	4.7506e-15	5.62422e-15	0.875	0.829	Ciliated
DIAPH2	0.252019	5.1799e-15	6.1258e-15	0.697	0.704	Ciliated
IFT46	0.376	5.22572e-15	6.17327e-15	0.829	0.778	Ciliated
DEUP1	0.258257	7.6498e-15	8.99782e-15	0.714	0.747	Ciliated
C17orf97	0.330215	7.71948e-15	9.06997e-15	0.855	0.9	Ciliated
CALM2	0.331564	8.14794e-15	9.56306e-15	1	1	Ciliated
UNC93B1	0.379819	8.33043e-15	9.76672e-15	0.932	0.93	Ciliated
RBKS	0.321063	1.02227e-14	1.19723e-14	0.769	0.751	Ciliated
FBXW9	0.261227	1.44659e-14	1.68691e-14	0.79	0.75	Ciliated
CCDC181	0.431507	1.81676e-14	2.11631e-14	0.858	0.771	Ciliated
FAM104B	0.433289	1.8208e-14	2.11875e-14	0.885	0.878	Ciliated
STX2	0.324064	2.1399e-14	2.4874e-14	0.818	0.735	Ciliated
HSBP1	0.417277	2.26874e-14	2.63435e-14	0.998	1	Ciliated
HAGHL	0.399655	2.78077e-14	3.22545e-14	0.872	0.88	Ciliated
USP10	0.372754	2.85517e-14	3.30823e-14	0.863	0.898	Ciliated
LRRC49	0.351623	4.05225e-14	4.66565e-14	0.851	0.747	Ciliated
ERICH2	0.337296	4.05242e-14	4.66565e-14	0.744	0.697	Ciliated
CFAP58	0.345588	4.38959e-14	5.04316e-14	0.761	0.855	Ciliated
ABCC6	0.254918	4.72872e-14	5.42706e-14	0.788	0.783	Ciliated
MAP6	0.401971	5.24542e-14	6.00739e-14	0.884	0.795	Ciliated
LMLN	0.30247	5.72101e-14	6.54517e-14	0.8	0.731	Ciliated
TNFRSF19	0.344134	6.6357e-14	7.56775e-14	0.905	0.843	Ciliated
CCDC180	0.355935	9.9894e-14	1.13687e-13	0.816	0.867	Ciliated
FOCAD	0.363836	1.19801e-13	1.362e-13	0.812	0.759	Ciliated
ST5	0.266779	1.33286e-13	1.51373e-13	0.895	0.88	Ciliated
PGM2L1	0.275518	1.43637e-13	1.62958e-13	0.95	0.91	Ciliated
C16orf46	0.371759	2.3186e-13	2.61413e-13	0.764	0.807	Ciliated
BBS4	0.304177	3.60652e-13	4.05361e-13	0.849	0.735	Ciliated
RPGRIP1L	0.306111	4.03335e-13	4.524e-13	0.855	0.831	Ciliated
SECISBP2L	0.282515	4.32818e-13	4.84971e-13	0.869	0.855	Ciliated
AC060780.1	0.32045	4.35136e-13	4.86656e-13	0.89	0.747	Ciliated
CFAP69	0.27954	6.05944e-13	6.75478e-13	0.775	0.759	Ciliated
ZNF688	0.408135	7.39034e-13	8.22998e-13	0.918	0.904	Ciliated
SYNGAP1	0.284921	1.20522e-12	1.33532e-12	0.809	0.843	Ciliated
NLRP1	0.41867	1.48953e-12	1.64863e-12	0.885	0.843	Ciliated
ATF7IP2	0.446674	1.90653e-12	2.10803e-12	0.849	0.836	Ciliated
CEP41	0.263784	2.16637e-12	2.39048e-12	0.843	0.783	Ciliated
AC097534.2	0.295268	6.10531e-12	6.69615e-12	0.799	0.795	Ciliated
IFT172	0.304973	6.83887e-12	7.49314e-12	0.947	0.94	Ciliated
CLMN	0.251235	8.04934e-12	8.81055e-12	0.931	0.916	Ciliated
CYB5D1	0.323673	8.52042e-12	9.30744e-12	0.773	0.755	Ciliated
KIF27	0.269701	1.80432e-11	1.96703e-11	0.825	0.761	Ciliated
TCTE1	0.265874	1.95866e-11	2.13315e-11	0.73	0.807	Ciliated
OSBPL6	0.386257	2.30818e-11	2.5113e-11	0.765	0.759	Ciliated
ACYP1	0.324261	1.59451e-10	1.71935e-10	0.89	0.857	Ciliated
SLAIN2	0.359869	1.69771e-10	1.82882e-10	0.873	0.904	Ciliated
DZANK1	0.255736	1.93393e-10	2.08123e-10	0.783	0.711	Ciliated
UCKL1-AS1	0.301217	1.95958e-10	2.10674e-10	0.824	0.892	Ciliated
FAM13A	0.271621	2.00857e-10	2.15728e-10	0.907	0.892	Ciliated
C6orf52	0.281733	2.56432e-10	2.74874e-10	0.692	0.66	Ciliated
NAT1	0.257294	5.83885e-10	6.2281e-10	0.83	0.867	Ciliated
NAT14	0.272332	8.47503e-10	9.01353e-10	0.843	0.807	Ciliated
FSD1L	0.277955	9.3728e-10	9.9586e-10	0.814	0.832	Ciliated
CCDC81	0.34066	9.61858e-10	1.02098e-09	0.744	0.892	Ciliated
NEK1	0.294697	1.26358e-09	1.33863e-09	0.79	0.771	Ciliated
MAP1A	0.275107	1.52576e-09	1.61324e-09	0.907	0.892	Ciliated
FNDC11	0.282373	2.02201e-09	2.13587e-09	0.684	0.727	Ciliated
PRR7	0.287963	2.06595e-09	2.18017e-09	0.86	0.846	Ciliated
ZMYND12	0.289174	3.45745e-09	3.631e-09	0.758	0.867	Ciliated
PPP1R36	0.284432	3.60049e-09	3.77029e-09	0.781	0.882	Ciliated
IFT122	0.262966	4.31494e-09	4.50976e-09	0.807	0.804	Ciliated
BRD3OS	0.265878	5.46438e-09	5.70561e-09	0.772	0.804	Ciliated
CYSTM1	0.399082	5.6499e-09	5.89366e-09	0.992	1	Ciliated
C12orf75	0.4206	9.95152e-09	1.03709e-08	0.949	0.988	Ciliated
FAM47E	0.25749	1.65538e-08	1.72185e-08	0.791	0.88	Ciliated
MSH3	0.27405	4.02944e-08	4.17924e-08	0.795	0.81	Ciliated
ARL3	0.384348	1.67522e-07	1.72926e-07	0.944	0.988	Ciliated
PTPRT	0.258417	2.59577e-07	2.67443e-07	0.764	0.904	Ciliated
NELL2	0.307211	1.11146e-06	1.14406e-06	0.654	0.745	Ciliated
BASP1	0.26596	1.45588e-06	1.49716e-06	0.943	0.952	Ciliated
FLNB	0.251425	4.59601e-06	4.70853e-06	0.944	0.911	Ciliated
QPCT	1.89406	1.00556e-39	4.09756e-39	1	0.914	PNEC
SEC11C	2.11735	1.06007e-39	4.30356e-39	1	0.944	PNEC
MS4A8	0.930006	1.55129e-39	6.22808e-39	1	0.985	PNEC
PCSK1N	2.51778	2.67634e-39	1.04743e-38	1	0.914	PNEC
CHGB	1.96529	2.94361e-39	1.1438e-38	1	0.843	PNEC
CPE	2.2525	3.39498e-39	1.3145e-38	1	0.898	PNEC
SCG3	1.82005	3.80113e-39	1.46135e-38	1	0.848	PNEC
IGSF8	1.63798	4.00753e-39	1.52454e-38	1	0.888	PNEC
TMEM176A	1.77857	5.0644e-39	1.91322e-38	1	0.832	PNEC
CST3	0.624355	5.83057e-39	2.17995e-38	1	1	PNEC
TMEM176B	1.63686	6.28813e-39	2.33498e-38	1	0.746	PNEC
DNAJC12	1.19303	7.5974e-39	2.81156e-38	1	0.829	PNEC
C3orf14	1.24363	1.54567e-38	5.55014e-38	1	0.863	PNEC
PKIB	1.1552	1.96758e-38	7.01878e-38	1	0.927	PNEC
CACNA1A	1.73399	2.22747e-38	7.86847e-38	1	0.822	PNEC
UCHL1	1.46209	2.77632e-38	9.74397e-38	1	0.925	PNEC
OTULINL	1.01825	3.85684e-38	1.34927e-37	1	0.777	PNEC
TFF3	1.32592	4.33524e-38	1.49738e-37	1	1	PNEC
SPOCK1	1.4005	8.92824e-38	2.99813e-37	1	0.843	PNEC
MAP1B	1.11758	3.52764e-37	1.13217e-36	1	0.93	PNEC
SEZ6L2	0.786809	4.83954e-37	1.53564e-36	0.988	0.826	PNEC
SLC26A9	1.14552	5.20453e-37	1.64131e-36	1	0.797	PNEC
ESPL1	1.03051	5.4628e-37	1.71283e-36	0.988	0.866	PNEC
C4orf48	1.31064	7.17385e-37	2.22369e-36	1	0.964	PNEC
IFI6	1.0861	7.23736e-37	2.237e-36	1	0.852	PNEC
CADM2	1.06241	7.72435e-37	2.38076e-36	0.988	0.761	PNEC
ENTPD8	1.03876	9.55166e-37	2.91098e-36	0.988	0.873	PNEC
BEX3	1.05315	1.95214e-36	5.77154e-36	1	0.977	PNEC
MAOB	1.33587	3.13958e-36	9.2571e-36	0.988	0.888	PNEC
HLA-B	1.13133	3.18531e-36	9.36654e-36	1	1	PNEC
MIAT	1.58763	3.33445e-36	9.77866e-36	1	0.787	PNEC
ANXA6	0.816894	3.8971e-36	1.13068e-35	0.988	0.853	PNEC
APLP1	0.664866	4.80976e-36	1.39176e-35	0.976	0.843	PNEC
BTG1	0.758292	6.09905e-36	1.75549e-35	1	1	PNEC
RAB3B	1.18952	6.16796e-36	1.77064e-35	0.988	0.77	PNEC
ZACN	1.27533	1.26876e-35	3.5395e-35	0.988	0.904	PNEC
SMOC2	0.84004	1.78935e-35	4.9162e-35	0.976	0.812	PNEC
CA8	0.767998	2.15233e-35	5.86902e-35	0.988	0.731	PNEC
LGALS3BP	0.697619	5.03914e-35	1.35373e-34	1	1	PNEC
DPYSL3	0.943368	6.38427e-35	1.7039e-34	1	0.788	PNEC
CDKN2C	1.36057	9.18112e-35	2.42453e-34	1	0.926	PNEC
CADM1	0.88701	9.23779e-35	2.43359e-34	0.976	0.79	PNEC
BAALC	0.769206	1.31446e-34	3.43781e-34	0.976	0.814	PNEC
BEX2	0.941941	1.53296e-34	3.98058e-34	0.988	0.906	PNEC
HOXB2	0.986734	3.08102e-34	7.86889e-34	1	0.685	PNEC
MGLL	1.19351	3.8055e-34	9.60646e-34	0.988	0.894	PNEC
CAMK2N1	0.887248	4.09451e-34	1.02883e-33	0.952	0.674	PNEC
HLA-C	1.08494	4.86169e-34	1.21042e-33	1	1	PNEC
HLA-A	0.940884	1.3557e-33	3.22757e-33	1	1	PNEC
SYT7	0.509081	2.41086e-33	5.62878e-33	0.964	0.856	PNEC
CACNA2D1	0.877951	2.98633e-33	6.94259e-33	0.976	0.684	PNEC
ID2	1.02213	4.99229e-32	1.09729e-31	0.988	0.961	PNEC
ADAM28	0.476423	7.99365e-32	1.7464e-31	1	0.941	PNEC
PEG10	0.914347	9.14101e-32	1.99307e-31	0.964	0.81	PNEC
SGCE	0.497206	2.58742e-31	5.53067e-31	0.964	0.766	PNEC
DPP10	0.664087	2.80651e-31	5.98722e-31	0.952	0.724	PNEC
GNG4	0.699036	2.87088e-31	6.11255e-31	0.952	0.67	PNEC
TPH1	1.35836	3.77289e-31	7.97069e-31	0.952	0.812	PNEC
NPDC1	0.521989	7.2641e-31	1.51696e-30	0.988	0.953	PNEC
DAPL1	0.511764	1.49736e-29	2.95132e-29	1	0.979	PNEC
FZD9	0.65065	1.55917e-29	3.06758e-29	0.952	0.827	PNEC
TAGLN3	0.677566	3.36275e-29	6.54503e-29	0.952	0.839	PNEC
SYP	0.555604	3.44838e-29	6.69971e-29	0.976	0.675	PNEC
A1BG	0.40348	6.01147e-29	1.15149e-28	0.952	0.875	PNEC
FXYD6	0.438614	9.20219e-29	1.74121e-28	0.952	0.646	PNEC
MYH7B	1.07677	1.08942e-28	2.05422e-28	0.928	0.812	PNEC
CRMP1	0.655543	1.26563e-28	2.37007e-28	0.964	0.817	PNEC
NR2F1	0.655263	1.52215e-28	2.84065e-28	0.916	0.787	PNEC
IGFBP5	1.16864	3.13732e-28	5.815e-28	1	0.94	PNEC
SLITRK6	0.454286	3.14462e-28	5.81862e-28	0.964	0.922	PNEC
FGFR1	0.482953	2.38336e-26	4.0708e-26	0.964	0.787	PNEC
RAB30	0.608394	2.40819e-26	4.10676e-26	0.94	0.834	PNEC
DEPP1	0.64674	2.76529e-26	4.70834e-26	0.94	0.889	PNEC
CKB	0.56053	4.09715e-26	6.91117e-26	1	0.986	PNEC
ECM1	0.66187	4.11213e-26	6.92569e-26	0.916	0.843	PNEC
HSPA5	0.59961	1.34532e-25	2.22111e-25	1	0.985	PNEC
HSPA8	0.412315	1.81792e-25	2.98325e-25	1	0.997	PNEC
CALD1	0.457987	1.95746e-25	3.19777e-25	1	0.93	PNEC
CLGN	0.538262	3.30291e-25	5.36353e-25	0.952	0.85	PNEC
MYO15A	0.455621	6.81111e-25	1.09623e-24	0.904	0.807	PNEC
MB	0.458118	8.35109e-25	1.34012e-24	0.964	0.907	PNEC
TCEAL9	0.47418	9.49772e-25	1.51963e-24	0.976	0.949	PNEC
KIAA1324	0.40496	6.2409e-24	9.6863e-24	1	0.938	PNEC
HHIP-AS1	0.552986	7.45029e-24	1.14978e-23	0.904	0.889	PNEC
MAP2	0.452323	1.57636e-23	2.40882e-23	0.916	0.852	PNEC
AZGP1	0.890063	2.94418e-23	4.46137e-23	1	0.943	PNEC
GFRA3	0.603161	4.21897e-23	6.35767e-23	0.892	0.883	PNEC
RUNX1T1	0.552354	9.19139e-23	1.37177e-22	0.952	0.832	PNEC
HES6	0.662679	1.25901e-22	1.87388e-22	1	0.964	PNEC
ARFGEF3	0.401789	1.81728e-22	2.68276e-22	0.976	0.903	PNEC
DRAIC	0.472038	3.20758e-22	4.68436e-22	0.928	0.731	PNEC
DHRS7	0.477904	8.0769e-22	1.16702e-21	1	0.964	PNEC
UCP2	0.393798	8.32497e-22	1.20127e-21	1	0.985	PNEC
DTNA	0.378272	4.81349e-21	6.76626e-21	0.928	0.833	PNEC
CNKSR3	0.357987	1.17097e-20	1.61882e-20	0.928	0.887	PNEC
SDF2L1	0.439166	1.56236e-20	2.14899e-20	0.988	0.883	PNEC
EFR3B	0.315706	2.01677e-20	2.76005e-20	0.867	0.908	PNEC
TUBB2B	0.625281	2.56354e-20	3.48206e-20	1	0.844	PNEC
FBLN7	0.400846	3.93799e-20	5.3224e-20	0.892	0.751	PNEC
GALR2	0.527486	1.94809e-19	2.58794e-19	0.831	0.629	PNEC
SDR16C5	0.405285	3.16374e-19	4.1723e-19	0.928	0.873	PNEC
JAG2	0.256499	3.96502e-19	5.22269e-19	0.928	0.851	PNEC
TTLL7	0.372997	5.17679e-19	6.80235e-19	0.976	0.871	PNEC
C2CD4B	0.600231	6.28525e-19	8.22907e-19	0.819	0.644	PNEC
HSP90B1	0.380561	1.46245e-18	1.89874e-18	1	0.995	PNEC
TIMP1	0.455617	1.65671e-18	2.14584e-18	1	0.999	PNEC
AGT	0.47336	1.98478e-18	2.5677e-18	0.843	0.829	PNEC
PCLO	0.472227	2.34003e-18	3.02011e-18	0.928	0.79	PNEC
PTPRN2	0.38647	2.51285e-18	3.23931e-18	0.976	0.859	PNEC
INHBA	0.31215	2.55781e-18	3.29337e-18	0.916	0.822	PNEC
MBOAT2	0.30538	5.7277e-18	7.29712e-18	0.964	0.869	PNEC
USH1C	0.277791	6.27215e-18	7.9814e-18	0.819	0.785	PNEC
SMPD3	0.325086	1.12837e-17	1.42421e-17	0.892	0.768	PNEC
CALR	0.367908	1.53832e-17	1.9349e-17	1	1	PNEC
CRYM	0.601025	1.92114e-17	2.41363e-17	0.988	0.937	PNEC
FGF14	0.345702	2.69976e-17	3.37237e-17	0.988	0.856	PNEC
MANF	0.444145	1.72984e-16	2.11468e-16	0.988	0.942	PNEC
DNER	0.32751	1.9762e-16	2.41313e-16	0.976	0.899	PNEC
MAGED2	0.444823	5.5175e-16	6.67747e-16	0.976	0.957	PNEC
RGS16	0.331691	4.30246e-15	5.09921e-15	0.892	0.731	PNEC
CBX6	0.373707	6.29541e-15	7.41278e-15	0.988	0.912	PNEC
SERPINI1	0.412283	1.25358e-14	1.46656e-14	0.819	0.743	PNEC
NMUR2	0.272928	3.1569e-14	3.65394e-14	0.747	0.588	PNEC
DNAJC10	0.28204	3.46225e-14	3.99886e-14	0.988	0.906	PNEC
RET	0.35779	4.17983e-14	4.80724e-14	0.94	0.914	PNEC
PIK3IP1	0.357408	5.89747e-14	6.73997e-14	0.94	0.926	PNEC
COX17	0.289445	7.52448e-14	8.5724e-14	1	0.967	PNEC
LFNG	0.314233	1.83906e-13	2.0821e-13	0.952	0.827	PNEC
HLA-G	0.341017	2.80528e-13	3.15957e-13	0.831	0.729	PNEC
C2CD4A	0.252694	3.81601e-13	4.28465e-13	0.819	0.787	PNEC
MAPK8IP1	0.271103	4.62766e-13	5.16929e-13	0.964	0.838	PNEC
CMYA5	0.326308	5.70035e-13	6.361e-13	0.843	0.822	PNEC
NEURL1	0.35215	8.25269e-13	9.17153e-13	0.976	0.848	PNEC
NRCAM	0.325907	9.09992e-13	1.00925e-12	0.843	0.919	PNEC
SPOCK3	0.346233	3.31603e-12	3.65166e-12	0.807	0.701	PNEC
TRMT9B	0.286597	4.51448e-12	4.96137e-12	0.928	0.801	PNEC
TPM1	0.298427	8.35728e-12	9.13841e-12	0.988	0.934	PNEC
NR2F2	0.253479	5.90961e-11	6.40404e-11	0.988	0.919	PNEC
LPIN1	0.302612	6.74095e-11	7.29767e-11	0.976	0.883	PNEC
PCDHB2	0.288109	1.31714e-10	1.42168e-10	0.795	0.776	PNEC
CRELD2	0.273472	3.02048e-10	3.23452e-10	0.928	0.859	PNEC
TMEM61	0.443322	3.04759e-10	3.26035e-10	1	0.949	PNEC
ST6GAL1	0.295289	2.20537e-09	2.32504e-09	0.928	0.927	PNEC
SPON2	0.306656	2.61386e-09	2.75303e-09	0.952	0.955	PNEC
GADD45G	0.340076	2.86282e-09	3.00942e-09	0.988	0.934	PNEC
FAM3B	0.357338	3.46477e-09	3.63517e-09	1	0.961	PNEC
RASSF6	0.28715	8.57792e-08	8.8799e-08	0.952	0.929	PNEC
KIT	0.891406	7.0616e-24	1.09134e-23	0.929	0.88	Ionocyte/tuft
BIK	0.554223	8.21778e-21	1.14334e-20	0.964	0.929	Ionocyte/tuft
PHLDA1	0.607733	2.82862e-20	3.83733e-20	0.898	0.828	Ionocyte/tuft
BPIFA2	1.32022	5.07908e-20	6.84763e-20	0.97	0.88	Ionocyte/tuft
RBP1	0.429946	1.72218e-19	2.29342e-19	0.959	0.96	Ionocyte/tuft
PLCG2	0.511504	4.05477e-18	5.1901e-18	0.904	0.747	Ionocyte/tuft
MUC20	0.453365	1.11952e-15	1.34145e-15	0.873	0.858	Ionocyte/tuft
SLC43A2	0.664858	5.4572e-15	6.43973e-15	0.909	0.842	Ionocyte/tuft
IDH2	0.488533	5.47439e-15	6.45302e-15	0.975	0.971	Ionocyte/tuft
SDC2	0.444803	5.09326e-14	5.83927e-14	0.924	0.905	Ionocyte/tuft
FAM43A	0.560703	5.91382e-14	6.75156e-14	0.832	0.882	Ionocyte/tuft
SCNN1B	1.23909	1.47862e-13	1.67577e-13	0.954	0.943	Ionocyte/tuft
SCNN1G	0.499183	1.90334e-13	2.15263e-13	0.888	0.89	Ionocyte/tuft
SCD	0.782084	3.07881e-13	3.46406e-13	0.914	0.868	Ionocyte/tuft
RARRES2	1.48702	4.35217e-13	4.86656e-13	0.827	0.855	Ionocyte/tuft
POU2F3	0.344586	7.4912e-13	8.33377e-13	0.751	0.741	Ionocyte/tuft
ATP6V0A4	0.425395	8.33576e-13	9.2544e-13	0.893	0.917	Ionocyte/tuft
SOX4	0.402451	2.55357e-12	2.81488e-12	1	0.991	Ionocyte/tuft
HIPK2	0.471995	5.592e-12	6.13935e-12	0.944	0.952	Ionocyte/tuft
TMEM171	0.474753	2.81586e-11	3.06059e-11	0.949	0.867	Ionocyte/tuft
DMRT2	0.50033	3.83071e-11	4.15949e-11	0.863	0.881	Ionocyte/tuft
MARCKSL1	0.383974	5.13344e-11	5.56847e-11	0.949	0.97	Ionocyte/tuft
BCL2	0.344194	1.02804e-10	1.11073e-10	0.797	0.785	Ionocyte/tuft
HOMER3	0.432076	2.04488e-10	2.19411e-10	0.812	0.861	Ionocyte/tuft
TFPI	0.398621	5.69055e-10	6.07587e-10	0.761	0.821	Ionocyte/tuft
GOLM1	0.606612	5.90501e-10	6.2925e-10	0.964	0.931	Ionocyte/tuft
ATP6V1C2	0.587816	6.46411e-10	6.88155e-10	0.858	0.831	Ionocyte/tuft
IL23A	0.580107	1.516e-09	1.60448e-09	0.782	0.721	Ionocyte/tuft
SEMA3C	0.504624	2.85537e-09	3.00449e-09	0.772	0.837	Ionocyte/tuft
ST14	0.446042	3.53633e-09	3.70667e-09	0.98	0.966	Ionocyte/tuft
TMSB4X	0.432767	3.80936e-09	3.98518e-09	1	1	Ionocyte/tuft
NREP	0.45512	2.4488e-08	2.5447e-08	0.736	0.675	Ionocyte/tuft
HMGB3	0.252278	2.93645e-08	3.04853e-08	0.959	0.966	Ionocyte/tuft
CFTR	0.94314	4.31486e-08	4.47102e-08	0.751	0.868	Ionocyte/tuft
PLK2	0.307792	1.35484e-07	1.39988e-07	0.802	0.867	Ionocyte/tuft
SLC12A2	0.347704	2.02667e-07	2.09006e-07	0.898	0.928	Ionocyte/tuft
ATP6V1A	0.702413	1.65233e-06	1.69758e-06	0.944	0.94	Ionocyte/tuft
CXCR4	0.353987	3.66058e-06	3.75374e-06	0.761	0.831	Ionocyte/tuft
RGS2	0.37362	4.69909e-06	4.80961e-06	0.838	0.859	Ionocyte/tuft
ATP1B1	0.251013	7.84211e-06	8.019e-06	0.995	0.998	Ionocyte/tuft
THBS1	0.811968	2.50393e-05	2.558e-05	0.782	0.843	Ionocyte/tuft
THEMIS2	0.300501	2.54076e-05	2.59319e-05	0.888	0.855	Ionocyte/tuft
FAM131C	0.335109	6.25308e-05	6.37615e-05	0.878	0.867	Ionocyte/tuft
MEX3A	0.279178	0.000113271	0.000115392	0.746	0.807	Ionocyte/tuft
IQGAP2	0.406859	0.000204486	0.000208121	0.904	0.882	Ionocyte/tuft
CEL	1.0256	0.000478158	0.000486201	0.772	0.867	Ionocyte/tuft
CYP26A1	0.690375	0.00147347	0.00149686	0.883	0.958	Ionocyte/tuft
GABRB2	0.395579	0.00357686	0.00363024	0.675	0.795	Ionocyte/tuft
POSTN	0.52077	0.00528756	0.00536148	0.792	0.905	Ionocyte/tuft
TFCP2L1	0.411367	0.0187816	0.018991	0.863	0.955	Ionocyte/tuft
AKR1B1	0.359429	0.0192751	0.019472	0.934	0.964	Ionocyte/tuft
RNF152	0.270133	0.0344186	0.0347057	0.619	0.774	Ionocyte/tuft
FAM24B	0.41642	0.0475067	0.0478586	0.848	0.892	Ionocyte/tuft
MT1X	0.621521	8.72406e-53	7.90982e-51	0.999	1	SMG basal
IER2	0.263708	4.26098e-51	1.49547e-49	1	0.997	SMG basal
CEBPB	0.267788	7.22552e-50	1.5118e-48	0.995	0.991	SMG basal
FOS	0.525378	1.43732e-49	2.60633e-48	0.999	1	SMG basal
DUSP1	0.305603	2.27569e-49	3.58834e-48	0.999	0.998	SMG basal
SCPEP1	0.329804	7.29502e-47	7.15043e-46	0.983	0.979	SMG basal
KRT14	0.939278	1.77236e-46	1.56775e-45	0.967	0.956	SMG basal
FHL2	0.263776	4.51637e-46	3.72258e-45	0.97	0.983	SMG basal
TOB1	0.355612	1.22259e-42	6.61782e-42	0.974	0.968	SMG basal
G0S2	0.710926	1.1306e-41	5.4915e-41	0.951	0.938	SMG basal
ID3	0.517532	1.0679e-33	2.55357e-33	0.971	0.952	SMG basal
TSC22D3	0.276794	6.12751e-33	1.39764e-32	0.972	0.973	SMG basal
VIM	0.538551	1.96199e-32	4.39228e-32	0.923	0.91	SMG basal
CTNNB1	0.296759	9.25709e-29	1.74856e-28	0.98	0.974	SMG basal
TPM2	0.350037	3.90917e-27	6.97241e-27	0.944	0.969	SMG basal
MYL9	0.39835	1.07579e-25	1.78151e-25	0.925	0.927	SMG basal
ACTA2	0.302969	0.0292638	0.0295353	0.742	0.904	SMG basal
LCN2	0.528433	9.89937e-50	1.99462e-48	1	1	SMG secretory
SLPI	1.80823	9.89975e-50	1.99462e-48	1	1	SMG secretory
WFDC2	0.804157	1.03245e-49	1.99748e-48	1	1	SMG secretory
CLU	1.13084	1.17588e-49	2.20579e-48	1	1	SMG secretory
SCGB3A1	3.27372	1.63833e-49	2.82938e-48	1	0.999	SMG secretory
SAA2	2.38839	3.91055e-49	5.74957e-48	0.995	0.927	SMG secretory
RARRES1	2.70612	6.18903e-49	8.74502e-48	0.995	0.906	SMG secretory
SAA1	2.07432	7.1327e-49	9.9492e-48	0.995	0.971	SMG secretory
TCN1	1.07512	1.24978e-48	1.63827e-47	0.994	0.918	SMG secretory
FOLR1	1.19198	1.24967e-48	1.63827e-47	0.995	0.949	SMG secretory
MIA	1.21252	1.58273e-48	2.05001e-47	0.991	0.95	SMG secretory
LRRC26	1.19879	5.75703e-48	6.59331e-47	0.994	0.948	SMG secretory
AL049839.2	1.37621	1.24847e-46	1.14146e-45	0.981	0.795	SMG secretory
ZG16B	1.05416	8.70963e-46	6.72062e-45	0.998	0.976	SMG secretory
CP	0.34724	5.2812e-45	3.6833e-44	0.976	0.899	SMG secretory
C3	0.358705	6.53012e-45	4.52533e-44	0.975	0.957	SMG secretory
NDRG2	0.577678	1.8274e-44	1.21232e-43	0.975	0.941	SMG secretory
DMBT1	1.9194	1.96515e-44	1.288e-43	0.953	0.664	SMG secretory
LINC01436	0.305064	8.40359e-43	4.66485e-42	0.938	0.906	SMG secretory
CYP4X1	0.355068	1.38365e-42	7.45253e-42	0.965	0.901	SMG secretory
PI3	0.960453	7.7286e-42	3.8396e-41	0.961	0.957	SMG secretory
MMP7	1.96973	8.4518e-42	4.16089e-41	0.957	0.755	SMG secretory
PIP	0.78008	3.49054e-41	1.66566e-40	0.953	0.783	SMG secretory
CFB	0.626668	4.68216e-41	2.177e-40	0.956	0.943	SMG secretory
CCL28	0.59511	5.64397e-41	2.60196e-40	0.94	0.864	SMG secretory
PPP1R1B	0.492851	7.74981e-40	3.18181e-39	0.899	0.767	SMG secretory
HSD11B2	0.45729	8.88625e-40	3.63468e-39	0.956	0.831	SMG secretory
LTF	2.73587	5.17013e-39	1.9464e-38	0.94	0.851	SMG secretory
MUC5B	0.388852	9.47004e-39	3.46916e-38	0.97	0.935	SMG secretory
MGP	0.835166	1.17837e-38	4.27355e-38	0.937	0.896	SMG secretory
SAA4	0.318079	4.8955e-38	1.68022e-37	0.907	0.626	SMG secretory
KRT7	0.565515	5.76985e-38	1.95564e-37	1	1	SMG secretory
STATH	2.12297	1.7254e-35	4.76455e-35	0.915	0.795	SMG secretory
FCGBP	0.694264	2.4848e-35	6.74181e-35	0.919	0.909	SMG secretory
C16orf89	0.320047	8.00936e-34	1.95385e-33	0.9	0.856	SMG secretory
GLYATL2	0.283342	4.36526e-29	8.46596e-29	0.885	0.867	SMG secretory
CD14	0.485978	1.11875e-28	2.10588e-28	0.924	0.83	SMG secretory
CHPT1	0.251389	4.15937e-27	7.38238e-27	0.976	0.946	SMG secretory
PRR4	0.372236	4.02715e-26	6.81421e-26	0.905	0.796	SMG secretory
DUSP23	0.442653	4.41923e-26	7.41993e-26	0.973	0.957	SMG secretory
ALDH1A3	0.361151	1.69389e-25	2.79235e-25	0.877	0.878	SMG secretory
LYZ	0.861151	6.50403e-23	9.74709e-23	0.962	0.942	SMG secretory
ST3GAL4	0.424954	1.95161e-21	2.7829e-21	0.937	0.892	SMG secretory
ANXA3	0.400432	2.73767e-21	3.87837e-21	0.942	0.858	SMG secretory
ANPEP	0.316165	6.54449e-21	9.16397e-21	0.809	0.783	SMG secretory
TF	0.442701	2.84909e-20	3.86028e-20	0.763	0.664	SMG secretory
GPX3	0.303858	7.48809e-16	9.0322e-16	0.961	0.891	SMG secretory
IL6	0.400034	1.26252e-15	1.50947e-15	0.694	0.716	SMG secretory
RNASE1	0.303341	3.31227e-14	3.8297e-14	0.79	0.83	SMG secretory
KRT6B	0.284206	1.96616e-13	2.22137e-13	0.784	0.814	SMG secretory
BPIFA1	1.08941	4.17801e-12	4.59624e-12	0.875	0.833	SMG secretory

## Sheet: 04_FigS1c
Gene	Population
PTTG1	Proliferating basal
TK1	Proliferating basal
PCLAF	Proliferating basal
H2AFV	Proliferating basal
UBE2C	Proliferating basal
CKS2	Proliferating basal
ZDHHC12	Proliferating basal
ZWINT	Proliferating basal
BIRC5	Proliferating basal
CDT1	Proliferating basal
NUSAP1	Proliferating basal
CKS1B	Proliferating basal
TOP2A	Proliferating basal
NUDT1	Proliferating basal
HMGB2	Proliferating basal
KIFC1	Proliferating basal
TYMS	Proliferating basal
CCNB2	Proliferating basal
PBK	Proliferating basal
CDK1	Proliferating basal
KRT5	Proteasomal basal
S100A2	Proteasomal basal
LGALS7B	Proteasomal basal
S100A10	Proteasomal basal
IGFBP6	Proteasomal basal
COL17A1	Proteasomal basal
KRT13	Proteasomal basal
SH3BGRL3	Proteasomal basal
FST	Proteasomal basal
CAV1	Proteasomal basal
GJB2	Proteasomal basal
EMP3	Proteasomal basal
KRT6A	Proteasomal basal
SERPINE2	Proteasomal basal
CAVIN1	Proteasomal basal
FLNA	Proteasomal basal
FSCN1	Proteasomal basal
TXNDC17	Proteasomal basal
ENO1	Proteasomal basal
ITGA3	Proteasomal basal
F3	Differentiating basal
TSC22D1	Differentiating basal
KRT15	Differentiating basal
NCOA7	Differentiating basal
IL33	Differentiating basal
ETS2	Differentiating basal
ZFP36L2	Differentiating basal
CYR61	Differentiating basal
FTL	Differentiating basal
EFEMP1	Differentiating basal
SPARCL1	Differentiating basal
CH25H	Differentiating basal
MMP10	Differentiating basal
FAM133B	Differentiating basal
SPINK5	Differentiating basal
CAVIN2	Differentiating basal
LMO4	Differentiating basal
BCAM	Differentiating basal
DST	Differentiating basal
MMP1	Differentiating basal
AKR1C2	KRT8 high
TXN	KRT8 high
SERPINB1	KRT8 high
PHLDA2	KRT8 high
SERPINB3	KRT8 high
LY6D	KRT8 high
CLDN4	KRT8 high
KRT16	KRT8 high
UPK1B	KRT8 high
RHOV	KRT8 high
CLCA4	KRT8 high
PLAT	KRT8 high
ZNF750	KRT8 high
CALML3	KRT8 high
UNC5B-AS1	KRT8 high
HES1	KRT8 high
LYPD3	KRT8 high
IGFBP3	KRT8 high
CSTA	KRT8 high
CHP2	KRT8 high
FAM3D	Mucus secretory
VMO1	Mucus secretory
CD55	Mucus secretory
RDH10	Mucus secretory
CEACAM6	Mucus secretory
MUC16	Mucus secretory
VSIG2	Mucus secretory
MSLN	Mucus secretory
CYP2F1	Mucus secretory
TSPAN8	Mucus secretory
FAM129A	Mucus secretory
CDC42EP5	Mucus secretory
CEACAM5	Mucus secretory
CXCL6	Mucus secretory
SLC31A1	Mucus secretory
SCGB1A1	Mucus secretory
TCIM	Mucus secretory
S100A4	Mucus secretory
CCNO	Mucus secretory
EPS8L1	Mucus secretory
TPPP3	Ciliated
DNAAF1	Ciliated
LRRIQ1	Ciliated
PIFO	Ciliated
C9orf24	Ciliated
ZMYND10	Ciliated
C20orf85	Ciliated
FAM183A	Ciliated
DRC3	Ciliated
ROPN1L	Ciliated
CCDC17	Ciliated
AGR3	Ciliated
FOXJ1	Ciliated
C9orf116	Ciliated
CDHR3	Ciliated
DNAH12	Ciliated
CCDC78	Ciliated
DNAH5	Ciliated
C1orf194	Ciliated
CCDC173	Ciliated
CHGB	PNEC
SCG3	PNEC
TMEM176A	PNEC
TMEM176B	PNEC
DNAJC12	PNEC
CACNA1A	PNEC
SLC26A9	PNEC
ESPL1	PNEC
CADM2	PNEC
ENTPD8	PNEC
MAOB	PNEC
MIAT	PNEC
ANXA6	PNEC
APLP1	PNEC
ZACN	PNEC
CAMK2N1	PNEC
SYT7	PNEC
GNG4	PNEC
TPH1	PNEC
FZD9	PNEC
KIT	Ionocyte/tuft
BPIFA2	Ionocyte/tuft
POU2F3	Ionocyte/tuft
TMEM171	Ionocyte/tuft
IL23A	Ionocyte/tuft
NREP	Ionocyte/tuft
FOXI1	Ionocyte/tuft
ASCL3	Ionocyte/tuft
CLCNKB	Ionocyte/tuft
BSND	Ionocyte/tuft
STAP1	Ionocyte/tuft
IGF1	Ionocyte/tuft
DGKI	Ionocyte/tuft
RARRES2	Ionocyte/tuft
TMPRSS11E	Ionocyte/tuft
LINC01187	Ionocyte/tuft
CLNK	Ionocyte/tuft
ATP6V0D2	Ionocyte/tuft
CEL	Ionocyte/tuft
PDE1C	Ionocyte/tuft
MT1X	SMG basal
CEBPB	SMG basal
FOS	SMG basal
SCPEP1	SMG basal
KRT14	SMG basal
FHL2	SMG basal
TOB1	SMG basal
G0S2	SMG basal
ID3	SMG basal
TSC22D3	SMG basal
VIM	SMG basal
CTNNB1	SMG basal
TPM2	SMG basal
MYL9	SMG basal
FOXC1	SMG basal
NFIB	SMG basal
HTRA1	SMG basal
PYGB	SMG basal
NPC2	SMG basal
DEFB1	SMG basal
SAA2	SMG secretory
RARRES1	SMG secretory
SAA1	SMG secretory
TCN1	SMG secretory
ZG16B	SMG secretory
CP	SMG secretory
C3	SMG secretory
NDRG2	SMG secretory
CYP4X1	SMG secretory
MMP7	SMG secretory
CFB	SMG secretory
LTF	SMG secretory
MUC5B	SMG secretory
FCGBP	SMG secretory
CHPT1	SMG secretory
DUSP23	SMG secretory
LYZ	SMG secretory
ST3GAL4	SMG secretory
ANXA3	SMG secretory
GPX3	SMG secretory

## Sheet: 05_FigS1d
Gene	Type
S100P	Surface markers
PLAC8	Surface markers
GSTA1	Surface markers
SERPINB3	Surface markers
CXCL1	Surface markers
PRSS23	Surface markers
CYP4B1	Surface markers
S100A2	Surface markers
ADH1C	Surface markers
DHRS9	Surface markers
TSPAN1	Surface markers
CEACAM5	Surface markers
AGR2	Surface markers
MYB	Surface markers
RDH10	Surface markers
RIPK4	Surface markers
ANXA8L1	Surface markers
MAL2	Surface markers
TSPAN3	Surface markers
CSTB	Surface markers
NQO1	Surface markers
HSPA1B	Surface markers
TNFRSF21	Surface markers
KRT5	Surface markers
ALDH2	Surface markers
DNAI2	Surface markers
CLCA2	Surface markers
SLC27A2	Surface markers
LRP11	Surface markers
CCDC17	Surface markers
ALDH1A1	Surface markers
GSTP1	Surface markers
CIB1	Surface markers
AKR1C2	Surface markers
ALDH3A1	Surface markers
ADPRHL2	Surface markers
C5AR1	Surface markers
UNG	Surface markers
PRR15	Surface markers
DYNLL1	Surface markers
RSPH1	Surface markers
TUBA1A	Surface markers
TPPP3	Surface markers
CYSTM1	Surface markers
AGR3	Surface markers
TOGARAM2	Surface markers
CXCL8	Surface markers
PRR4	SMG markers
AZGP1	SMG markers
SERPINA3	SMG markers
DMBT1	SMG markers
IGHG1	SMG markers
IGLC2	SMG markers
C7	SMG markers
PIP	SMG markers
TIMP3	SMG markers
ACTA2	SMG markers
COL6A3	SMG markers
NNMT	SMG markers
LYZ	SMG markers
STATH	SMG markers
A2M	SMG markers
AQP1	SMG markers
DAPK1	SMG markers
PMP22	SMG markers
JAM3	SMG markers
MYLK	SMG markers
DPYSL2	SMG markers
CAV1	SMG markers
VIM	SMG markers
SOX9	SMG markers
PTGIS	SMG markers
KCNN4	SMG markers
TRAF5	SMG markers
NOSTRIN	SMG markers
THBS2	SMG markers
SPARCL1	SMG markers
APOD	SMG markers
SAA1	SMG markers
TAGLN	SMG markers
ST3GAL6	SMG markers
PLGLB1	SMG markers
NDRG2	SMG markers
JCHAIN	SMG markers
SYNM	SMG markers
ZG16B	SMG markers
HTRA1	SMG markers
ODAM	SMG markers
SAA1	SMG markers

## Sheet: 06_Fig2abd
Gene	Direction_of_effect
ACAT2	Up
ACTB	Up
ADAMTS1	Up
ADM	Up
AKR1B10	Up
ANXA1	Up
AREG	Up
C19orf33	Up
CA12	Up
CCL20	Up
CTGF	Up
CXCL1	Up
CXCL2	Up
CXCL3	Up
CXCL8	Up
CYP1B1	Up
CYR61	Up
DDX21	Up
DEFB1	Up
DSG3	Up
EBP	Up
EDN1	Up
EMP1	Up
ENO1	Up
FDFT1	Up
FGFBP1	Up
FOSL1	Up
FSCN1	Up
GADD45A	Up
GAPDH	Up
GSTP1	Up
HBEGF	Up
HES4	Up
HMGCR	Up
HMGCS1	Up
IDI1	Up
IER3	Up
IFI27	Up
IFITM3	Up
IGFBP3	Up
IL18	Up
IL1RN	Up
INSIG1	Up
ITPKC	Up
KLF4	Up
KRT14	Up
KRT17	Up
KRT6A	Up
LAMC2	Up
LDHA	Up
LDLR	Up
LGALS7	Up
LSP1	Up
LTB4R	Up
MIR222HG	Up
MSMB	Up
MSMO1	Up
MT2A	Up
MUC1	Up
MVD	Up
NDUFS5	Up
NFKBIZ	Up
RBM3	Up
RND3	Up
S100A10	Up
S100A14	Up
S100A16	Up
S100A8	Up
S100P	Up
SDC4	Up
SERPINB1	Up
SERPINB5	Up
SFN	Up
SPRR2A	Up
SQLE	Up
STK17A	Up
SYT8	Up
TGM1	Up
TIMP3	Up
TM4SF1	Up
TMSB10	Up
TNFAIP3	Up
TRIB1	Up
TUBA1C	Up
TUBB6	Up
UPP1	Up
ADH1C	Down
ALOX15	Down
BPIFA1	Down
C3	Down
CD74	Down
CDKN1C	Down
CHST9	Down
CLDN10	Down
FAM129A	Down
FOS	Down
HLA-DRA	Down
HLA-DRB1	Down
HSPA1A	Down
HSPA2	Down
LCN2	Down
LGALS7B	Down
LMO4	Down
MMP10	Down
MUC20-OT1	Down
NTS	Down
POSTN	Down
RARRES1	Down
SAA1	Down
SAA2	Down
SCGB1A1	Down
SCPEP1	Down
SPARCL1	Down
TMEM213	Down
TNFSF10	Down

## Sheet: 07_Fig2abcd
gene	avg_logFC	p_val	p_adj_FDR	pct.1	pct.2	comparison	Status
CYP1B1	0.911355	1.37116e-132	3.35935e-130	0.428	0.052	Proliferating basal	Core
CXCL8	0.936785	6.33722e-103	7.7631e-101	0.965	0.79	Proliferating basal	Core
TM4SF1	0.719087	1.82113e-102	1.48725e-100	0.932	0.769	Proliferating basal	Core
IL1RN	0.944607	1.63756e-89	1.00301e-87	0.742	0.462	Proliferating basal	Core
KRT17	0.769374	4.52233e-81	2.21594e-79	0.999	0.989	Proliferating basal	Core
KRT6A	1.01225	1.3035e-75	5.32262e-74	0.987	0.969	Proliferating basal	Core
SPRR1B	1.09545	9.88991e-70	3.46147e-68	0.467	0.188	Proliferating basal	Semiunique
SFN	0.623321	1.84388e-64	5.64688e-63	1	0.999	Proliferating basal	Core
MSMB	0.271618	2.07778e-62	5.65619e-61	0.655	0.37	Proliferating basal	Core
S100A10	0.677358	1.08966e-60	2.66967e-59	0.999	0.999	Proliferating basal	Core
C19orf33	0.346858	1.57175e-59	3.50072e-58	0.999	0.989	Proliferating basal	Core
S100P	0.629528	2.36876e-55	4.83623e-54	0.926	0.794	Proliferating basal	Core
SPRR2A	1.33756	2.72495e-54	5.13547e-53	0.362	0.13	Proliferating basal	Core
GADD45A	0.646453	1.55194e-52	2.7159e-51	0.963	0.919	Proliferating basal	Core
KRT24	0.76281	2.48252e-49	4.05478e-48	0.219	0.04	Proliferating basal	Semiunique
S100A14	0.545621	1.07548e-45	1.64684e-44	0.999	0.999	Proliferating basal	Core
TMSB10	0.544374	2.57848e-45	3.71605e-44	1	1	Proliferating basal	Core
SERPINB1	0.595375	2.80168e-44	3.70674e-43	0.939	0.886	Proliferating basal	Core
LGALS7	0.94867	2.87461e-44	3.70674e-43	0.519	0.319	Proliferating basal	Core
SPRR2D	0.675746	4.52794e-42	5.54672e-41	0.313	0.118	Proliferating basal	Semiunique
FOSL1	0.571148	2.72762e-40	3.18222e-39	0.72	0.604	Proliferating basal	Core
SLC7A5	0.506473	1.75125e-39	1.95025e-38	0.355	0.168	Proliferating basal	Semiunique
TUBB6	0.495676	3.87088e-39	4.12332e-38	0.618	0.441	Proliferating basal	Core
TGM1	0.792308	8.5628e-38	8.7412e-37	0.42	0.241	Proliferating basal	Core
IL36G	0.360578	1.23476e-37	1.21007e-36	0.19	0.044	Proliferating basal	Semiunique
DEFB1	0.417718	1.70011e-36	1.60202e-35	0.742	0.581	Proliferating basal	Core
LYPD3	0.427228	1.98909e-36	1.80492e-35	0.79	0.687	Proliferating basal	Semiunique
NDUFS5	0.39311	2.63664e-36	2.30706e-35	0.998	1	Proliferating basal	Core
CA12	0.42896	3.27567e-36	2.76738e-35	0.778	0.641	Proliferating basal	Core
TNFRSF12A	0.510826	3.51611e-35	2.87149e-34	0.72	0.59	Proliferating basal	Semiunique
DSG3	0.538769	3.77288e-35	2.98179e-34	0.781	0.719	Proliferating basal	Core
GSTP1	0.29171	2.55787e-34	1.95837e-33	1	1	Proliferating basal	Core
TNFAIP3	0.642528	4.27991e-34	3.17751e-33	0.778	0.665	Proliferating basal	Core
MVD	0.525113	1.87063e-33	1.34795e-32	0.516	0.36	Proliferating basal	Core
SYT8	0.471223	3.17339e-33	2.22138e-32	0.507	0.338	Proliferating basal	Core
FSCN1	0.402512	6.18171e-33	4.20699e-32	0.656	0.506	Proliferating basal	Core
IER3	0.461932	1.58392e-32	1.04881e-31	0.981	0.962	Proliferating basal	Core
IMPDH2	0.316234	1.93975e-32	1.25063e-31	0.986	0.989	Proliferating basal	Semiunique
SQLE	0.626098	2.01145e-32	1.2636e-31	0.625	0.489	Proliferating basal	Core
FADS2	0.398377	5.56527e-32	3.40872e-31	0.28	0.124	Proliferating basal	Unique
ANXA2	0.254052	9.75075e-32	5.82667e-31	1	1	Proliferating basal	Semiunique
HBEGF	0.52265	1.03962e-31	6.06448e-31	0.758	0.651	Proliferating basal	Core
MSMO1	0.665854	1.06978e-31	6.09525e-31	0.573	0.431	Proliferating basal	Core
IL18	0.365277	1.10971e-31	6.17905e-31	0.805	0.714	Proliferating basal	Core
IFITM3	0.707245	3.61915e-31	1.97043e-30	0.964	0.957	Proliferating basal	Core
CDKN1A	0.414944	1.37338e-30	7.31472e-30	0.87	0.817	Proliferating basal	Semiunique
CYTOR	0.282509	2.22122e-30	1.15787e-29	0.601	0.444	Proliferating basal	Semiunique
INSIG1	0.442595	7.18879e-30	3.66928e-29	0.583	0.431	Proliferating basal	Core
ZC3H12A	0.396995	2.13885e-29	1.06943e-28	0.851	0.796	Proliferating basal	Semiunique
TIMP3	0.368257	2.43374e-29	1.19253e-28	0.735	0.616	Proliferating basal	Core
CXCL1	0.423385	4.5966e-29	2.20817e-28	0.973	0.888	Proliferating basal	Core
ASS1	0.501753	5.35164e-29	2.52145e-28	0.832	0.798	Proliferating basal	Semiunique
IGFBP3	0.720582	1.52993e-28	7.07231e-28	0.801	0.719	Proliferating basal	Core
NSA2	0.257645	3.55412e-28	1.61252e-27	0.955	0.955	Proliferating basal	Semiunique
FAM83A	0.4992	6.50619e-28	2.89821e-27	0.546	0.409	Proliferating basal	Semiunique
FADS1	0.575165	7.41536e-28	3.24422e-27	0.414	0.257	Proliferating basal	Semiunique
HMGCS1	0.818583	7.8776e-28	3.38599e-27	0.594	0.491	Proliferating basal	Core
HES4	0.309683	1.20052e-27	5.07117e-27	0.937	0.881	Proliferating basal	Core
ECM1	0.287932	5.17241e-27	2.14786e-26	0.326	0.167	Proliferating basal	Unique
LSP1	0.362492	9.04301e-27	3.69256e-26	0.642	0.518	Proliferating basal	Core
THBD	0.493306	2.62373e-26	1.05379e-25	0.62	0.493	Proliferating basal	Semiunique
NHP2	0.303397	4.19657e-26	1.65832e-25	0.961	0.97	Proliferating basal	Semiunique
LDHA	0.435548	6.59039e-26	2.56293e-25	0.991	0.997	Proliferating basal	Core
AL161431.1	0.495969	8.2879e-26	3.17271e-25	0.257	0.119	Proliferating basal	Semiunique
DDX21	0.456328	9.77928e-26	3.68604e-25	0.916	0.939	Proliferating basal	Core
KRT23	0.359557	1.45307e-25	5.39396e-25	0.306	0.152	Proliferating basal	Semiunique
FGFBP1	0.525082	1.75831e-25	6.42965e-25	0.939	0.961	Proliferating basal	Core
UPP1	0.558169	4.31866e-25	1.55599e-24	0.526	0.409	Proliferating basal	Core
CCL20	1.09442	5.9638e-25	2.11758e-24	0.278	0.136	Proliferating basal	Core
ADRM1	0.298474	1.88459e-24	6.59606e-24	0.918	0.932	Proliferating basal	Semiunique
PFDN2	0.367825	2.00318e-24	6.91238e-24	0.933	0.954	Proliferating basal	Semiunique
SCD	0.474947	2.63311e-24	8.95989e-24	0.554	0.429	Proliferating basal	Semiunique
CXCL2	0.446986	2.83445e-24	9.51288e-24	0.832	0.688	Proliferating basal	Core
DUSP5	0.349837	4.02415e-24	1.33232e-23	0.765	0.663	Proliferating basal	Semiunique
PRELID1	0.361126	5.11245e-24	1.67007e-23	0.963	0.972	Proliferating basal	Semiunique
FAM213A	0.295757	5.37623e-24	1.73313e-23	0.976	0.97	Proliferating basal	Unique
ETHE1	0.257922	7.15905e-24	2.27788e-23	0.938	0.926	Proliferating basal	Semiunique
MIR4435-2HG	0.301591	8.06421e-24	2.53299e-23	0.726	0.617	Proliferating basal	Semiunique
EIF6	0.33819	2.0773e-23	6.44226e-23	0.941	0.956	Proliferating basal	Semiunique
ADRB2	0.294843	5.38975e-23	1.65061e-22	0.816	0.736	Proliferating basal	Semiunique
MUC1	0.494457	7.63161e-23	2.30833e-22	0.867	0.868	Proliferating basal	Core
ITPKC	0.407329	1.1607e-22	3.46795e-22	0.725	0.647	Proliferating basal	Core
CDC42EP1	0.311641	1.26714e-22	3.74034e-22	0.531	0.4	Proliferating basal	Unique
PTGS2	0.501486	1.4058e-22	4.10024e-22	0.231	0.106	Proliferating basal	Semiunique
NFKBIZ	0.39214	2.16247e-22	6.22528e-22	0.822	0.77	Proliferating basal	Core
FXYD5	0.34997	2.1852e-22	6.22528e-22	0.662	0.57	Proliferating basal	Semiunique
SC5D	0.252738	2.43515e-22	6.8576e-22	0.482	0.341	Proliferating basal	Semiunique
FASN	0.46872	2.78509e-22	7.75394e-22	0.676	0.624	Proliferating basal	Semiunique
SPRR3	0.392916	5.34776e-22	1.47214e-21	0.211	0.09	Proliferating basal	Semiunique
DHCR7	0.418868	5.91261e-22	1.60954e-21	0.469	0.349	Proliferating basal	Semiunique
FDPS	0.550655	9.23536e-22	2.48644e-21	0.944	0.97	Proliferating basal	Semiunique
LRRC8A	0.300799	9.49257e-22	2.52791e-21	0.878	0.877	Proliferating basal	Semiunique
SERPINB11	0.266153	1.08781e-21	2.86573e-21	0.223	0.101	Proliferating basal	Semiunique
ATF4	0.28128	1.20013e-21	3.128e-21	0.939	0.952	Proliferating basal	Semiunique
MTHFD2	0.35832	1.52823e-21	3.94121e-21	0.678	0.601	Proliferating basal	Semiunique
GJB3	0.258469	1.63923e-21	4.18346e-21	0.828	0.8	Proliferating basal	Semiunique
GUK1	0.251275	2.10196e-21	5.30908e-21	0.981	0.99	Proliferating basal	Semiunique
TRIM16	0.25589	2.44887e-21	6.12217e-21	0.706	0.595	Proliferating basal	Semiunique
ACLY	0.293944	3.54151e-21	8.76435e-21	0.573	0.472	Proliferating basal	Semiunique
CDC37	0.304848	4.36077e-21	1.06839e-20	0.905	0.927	Proliferating basal	Semiunique
SERPINB5	0.250246	4.77134e-21	1.1574e-20	0.93	0.915	Proliferating basal	Core
SLC7A11	0.326677	9.23673e-21	2.21863e-20	0.18	0.074	Proliferating basal	Semiunique
COTL1	0.391134	1.05605e-20	2.51196e-20	0.457	0.332	Proliferating basal	Semiunique
EBP	0.28669	1.13998e-20	2.68553e-20	0.916	0.925	Proliferating basal	Core
CLEC2B	0.28067	1.32486e-20	3.09134e-20	0.654	0.526	Proliferating basal	Semiunique
SH3BGRL3	0.377446	1.5139e-20	3.4991e-20	0.976	0.985	Proliferating basal	Semiunique
POMP	0.277744	3.09646e-20	7.09002e-20	0.987	0.991	Proliferating basal	Semiunique
FDFT1	0.513385	4.4098e-20	1.00037e-19	0.817	0.796	Proliferating basal	Core
GNA15	0.319082	4.49043e-20	1.00932e-19	0.718	0.649	Proliferating basal	Semiunique
NUDT8	0.317381	5.80727e-20	1.29344e-19	0.875	0.837	Proliferating basal	Semiunique
AREG	0.778301	6.51447e-20	1.43714e-19	0.603	0.513	Proliferating basal	Core
MAL2	0.312443	6.5698e-20	1.43714e-19	0.907	0.905	Proliferating basal	Semiunique
SOWAHC	0.303717	7.18918e-20	1.55872e-19	0.636	0.554	Proliferating basal	Semiunique
IFRD2	0.292341	7.64466e-20	1.64293e-19	0.759	0.708	Proliferating basal	Semiunique
HMGCR	0.40136	7.76834e-20	1.65499e-19	0.524	0.421	Proliferating basal	Core
LDLR	0.33294	8.61498e-20	1.81954e-19	0.865	0.856	Proliferating basal	Core
SBDS	0.260986	1.25956e-19	2.63754e-19	0.845	0.845	Proliferating basal	Semiunique
ZYX	0.284983	2.29209e-19	4.759e-19	0.715	0.659	Proliferating basal	Semiunique
LTB4R	0.40237	2.72053e-19	5.6011e-19	0.683	0.632	Proliferating basal	Core
LYAR	0.28953	3.58561e-19	7.32062e-19	0.704	0.632	Proliferating basal	Semiunique
PLAUR	0.38744	9.71049e-19	1.96617e-18	0.69	0.581	Proliferating basal	Semiunique
CLTB	0.353359	9.91599e-19	1.99133e-18	0.963	0.961	Proliferating basal	Semiunique
KRT14	0.669108	1.76726e-18	3.52015e-18	0.627	0.524	Proliferating basal	Core
EPHA2	0.296597	2.23382e-18	4.4136e-18	0.882	0.868	Proliferating basal	Semiunique
ANXA3	0.401001	4.19024e-18	8.21288e-18	0.392	0.272	Proliferating basal	Semiunique
IRAK1	0.327126	4.554e-18	8.855e-18	0.724	0.716	Proliferating basal	Semiunique
PNP	0.294369	5.89502e-18	1.13723e-17	0.648	0.591	Proliferating basal	Semiunique
RABGGTB	0.268903	1.03884e-17	1.98841e-17	0.744	0.691	Proliferating basal	Semiunique
ADAMTS1	0.436925	1.26124e-17	2.39538e-17	0.271	0.155	Proliferating basal	Core
LRP8	0.308983	2.22936e-17	4.20149e-17	0.448	0.349	Proliferating basal	Semiunique
ZNF593	0.250724	3.52312e-17	6.58904e-17	0.793	0.778	Proliferating basal	Unique
ENO1	0.397453	3.56758e-17	6.62165e-17	1	1	Proliferating basal	Core
FKBP4	0.277104	4.48402e-17	8.26004e-17	0.837	0.824	Proliferating basal	Semiunique
PLAU	0.380104	4.5553e-17	8.31773e-17	0.738	0.672	Proliferating basal	Semiunique
AGTRAP	0.281994	4.58324e-17	8.31773e-17	0.698	0.653	Proliferating basal	Unique
SRM	0.457553	5.39828e-17	9.72484e-17	0.781	0.761	Proliferating basal	Semiunique
ACAT2	0.537921	7.30749e-17	1.30681e-16	0.819	0.809	Proliferating basal	Core
BTG3	0.317899	1.23406e-16	2.1909e-16	0.904	0.903	Proliferating basal	Semiunique
MIB2	0.257747	1.48106e-16	2.6105e-16	0.676	0.612	Proliferating basal	Semiunique
ACTB	0.280566	1.54929e-16	2.71125e-16	1	1	Proliferating basal	Core
CLCA4	0.465596	1.57033e-16	2.72859e-16	0.452	0.336	Proliferating basal	Semiunique
LY6D	0.302676	1.5988e-16	2.75849e-16	0.857	0.757	Proliferating basal	Semiunique
EMP1	0.33005	1.64411e-16	2.81385e-16	0.844	0.782	Proliferating basal	Core
MIR222HG	0.295627	1.65386e-16	2.81385e-16	0.545	0.438	Proliferating basal	Core
CSRP2	0.281456	1.9629e-16	3.31662e-16	0.741	0.673	Proliferating basal	Semiunique
DMKN	0.297365	3.11036e-16	5.21943e-16	0.747	0.718	Proliferating basal	Semiunique
PA2G4	0.329568	4.05859e-16	6.76432e-16	0.972	0.985	Proliferating basal	Semiunique
EBNA1BP2	0.358123	5.30681e-16	8.78492e-16	0.831	0.841	Proliferating basal	Semiunique
EIF2S2	0.331827	9.15694e-16	1.50567e-15	0.969	0.991	Proliferating basal	Semiunique
ADM	0.300702	9.60487e-16	1.56879e-15	0.699	0.593	Proliferating basal	Core
ACTG1	0.315224	1.4276e-15	2.31631e-15	1	1	Proliferating basal	Semiunique
PHLDA2	0.252521	1.50686e-15	2.42882e-15	0.933	0.912	Proliferating basal	Semiunique
IDI1	0.608059	1.60002e-15	2.56212e-15	0.709	0.698	Proliferating basal	Core
DRAP1	0.380214	1.65183e-15	2.62791e-15	0.893	0.906	Proliferating basal	Unique
LAMC2	0.416335	2.00584e-15	3.17053e-15	0.542	0.444	Proliferating basal	Core
EIF4A1	0.251625	2.18993e-15	3.43932e-15	0.976	0.987	Proliferating basal	Semiunique
EIF4EBP1	0.25967	2.49695e-15	3.89651e-15	0.853	0.817	Proliferating basal	Semiunique
PKM	0.314495	3.12042e-15	4.83863e-15	1	1	Proliferating basal	Semiunique
ATAD3A	0.265082	4.3783e-15	6.74644e-15	0.669	0.606	Proliferating basal	Unique
AHCY	0.267845	4.99605e-15	7.6502e-15	0.917	0.93	Proliferating basal	Semiunique
LRRC59	0.284617	8.00254e-15	1.21778e-14	0.827	0.835	Proliferating basal	Semiunique
CXCL3	0.403125	8.2157e-15	1.2425e-14	0.538	0.421	Proliferating basal	Core
TIMP1	0.453641	8.7348e-15	1.3129e-14	0.963	0.954	Proliferating basal	Semiunique
CYCS	0.276667	9.77657e-15	1.46052e-14	0.991	0.995	Proliferating basal	Semiunique
S100A16	0.306025	1.67288e-14	2.48398e-14	0.994	0.999	Proliferating basal	Core
DENND2C	0.255145	1.68561e-14	2.48779e-14	0.803	0.76	Proliferating basal	Semiunique
HRAS	0.308487	1.81056e-14	2.65621e-14	0.898	0.913	Proliferating basal	Semiunique
EREG	0.311396	2.04155e-14	2.97726e-14	0.168	0.079	Proliferating basal	Semiunique
LSS	0.254758	2.14798e-14	3.11393e-14	0.415	0.314	Proliferating basal	Semiunique
BBC3	0.256378	2.69501e-14	3.88399e-14	0.551	0.451	Proliferating basal	Unique
FST	0.669409	4.55767e-14	6.53e-14	0.29	0.195	Proliferating basal	Semiunique
TARS	0.253557	7.66066e-14	1.0912e-13	0.735	0.719	Proliferating basal	Semiunique
DUSP23	0.264419	9.17771e-14	1.29973e-13	0.849	0.819	Proliferating basal	Unique
SDC4	0.281559	1.02898e-13	1.44885e-13	0.939	0.944	Proliferating basal	Core
IL1R2	0.488381	1.13538e-13	1.58953e-13	0.212	0.118	Proliferating basal	Semiunique
TOMM40	0.291399	1.19149e-13	1.65861e-13	0.888	0.902	Proliferating basal	Unique
SEC61G	0.25205	1.21459e-13	1.68121e-13	0.958	0.977	Proliferating basal	Semiunique
PSMA3	0.276533	1.35014e-13	1.85834e-13	0.924	0.962	Proliferating basal	Semiunique
CCT6A	0.253419	2.40264e-13	3.28852e-13	0.938	0.962	Proliferating basal	Semiunique
SSBP1	0.261602	2.87376e-13	3.91151e-13	0.952	0.978	Proliferating basal	Semiunique
SNU13	0.255116	3.01492e-13	4.08097e-13	0.968	0.985	Proliferating basal	Semiunique
SLIRP	0.285367	9.54939e-13	1.28549e-12	0.978	0.993	Proliferating basal	Semiunique
SERPINB13	0.275524	1.93533e-12	2.59101e-12	0.908	0.911	Proliferating basal	Semiunique
VDAC1	0.262285	2.51449e-12	3.3481e-12	0.967	0.985	Proliferating basal	Semiunique
PGK1	0.254165	1.03363e-11	1.36886e-11	0.956	0.983	Proliferating basal	Semiunique
CLDN1	0.294833	1.28885e-11	1.69706e-11	0.929	0.944	Proliferating basal	Semiunique
RBM3	0.270192	1.2953e-11	1.69706e-11	0.989	0.99	Proliferating basal	Core
TOMM5	0.275988	2.13356e-11	2.78043e-11	0.789	0.812	Proliferating basal	Semiunique
KPNB1	0.276812	2.14801e-11	2.78445e-11	0.926	0.961	Proliferating basal	Semiunique
PGAM1	0.309101	5.87301e-11	7.55965e-11	0.981	0.991	Proliferating basal	Semiunique
SLC38A5	0.280109	5.89345e-11	7.55965e-11	0.432	0.358	Proliferating basal	Semiunique
SRP72	0.258056	1.02023e-10	1.30185e-10	0.822	0.856	Proliferating basal	Semiunique
TXNDC17	0.37174	1.53901e-10	1.95367e-10	0.977	0.995	Proliferating basal	Semiunique
S100A2	0.55504	2.00521e-10	2.53235e-10	1	0.999	Proliferating basal	Semiunique
CAV2	0.265357	2.22557e-10	2.79623e-10	0.794	0.786	Proliferating basal	Semiunique
TMPRSS11D	0.281118	2.86188e-10	3.57734e-10	0.615	0.565	Proliferating basal	Semiunique
TINAGL1	0.276777	2.94989e-10	3.66864e-10	0.586	0.526	Proliferating basal	Unique
EIF5B	0.258722	3.14935e-10	3.89693e-10	0.938	0.972	Proliferating basal	Semiunique
SHC1	0.293861	8.48844e-10	1.04506e-09	0.603	0.566	Proliferating basal	Semiunique
NME2	0.267157	1.24987e-09	1.53109e-09	0.734	0.717	Proliferating basal	Unique
FYB1	0.26641	1.47296e-09	1.7954e-09	0.265	0.188	Proliferating basal	Unique
GBP1	0.303536	1.82161e-09	2.20938e-09	0.403	0.321	Proliferating basal	Semiunique
EIF5A	0.423026	2.22872e-09	2.68984e-09	0.958	0.993	Proliferating basal	Semiunique
HAS3	0.2921	3.82371e-09	4.5922e-09	0.548	0.494	Proliferating basal	Unique
NEAT1	0.375227	3.85093e-09	4.60234e-09	0.998	1	Proliferating basal	Semiunique
PDCD5	0.27788	5.71041e-09	6.7915e-09	0.923	0.96	Proliferating basal	Semiunique
SLC39A1	0.252494	6.28279e-09	7.43616e-09	0.785	0.795	Proliferating basal	Unique
KYNU	0.28084	6.6634e-09	7.84872e-09	0.441	0.37	Proliferating basal	Unique
STK17A	0.265996	8.95259e-09	1.04947e-08	0.746	0.748	Proliferating basal	Core
S100A9	0.769205	1.45021e-08	1.69191e-08	0.952	0.952	Proliferating basal	Semiunique
NDRG1	0.269775	1.63461e-08	1.898e-08	0.631	0.567	Proliferating basal	Semiunique
PRMT1	0.287967	2.52518e-08	2.91825e-08	0.903	0.956	Proliferating basal	Unique
SQOR	0.284368	2.54835e-08	2.9312e-08	0.726	0.745	Proliferating basal	Semiunique
PHLDA1	0.267654	2.92699e-08	3.35099e-08	0.349	0.277	Proliferating basal	Semiunique
IFITM2	0.345252	4.37113e-08	4.98106e-08	0.716	0.721	Proliferating basal	Semiunique
COX7A1	0.275167	8.81678e-08	1.00005e-07	0.235	0.168	Proliferating basal	Semiunique
CSF3	0.980582	9.15517e-08	1.03365e-07	0.373	0.303	Proliferating basal	Semiunique
GARS	0.287479	9.793e-08	1.10059e-07	0.665	0.672	Proliferating basal	Semiunique
NAMPT	0.361778	1.0812e-07	1.20956e-07	0.789	0.804	Proliferating basal	Semiunique
ODC1	0.329558	2.21413e-07	2.46573e-07	0.693	0.685	Proliferating basal	Semiunique
HIF1A	0.2777	2.25548e-07	2.50042e-07	0.849	0.882	Proliferating basal	Unique
FABP5	0.443333	6.81704e-07	7.52331e-07	0.982	0.995	Proliferating basal	Semiunique
CD24	0.260478	8.93949e-07	9.82141e-07	0.635	0.579	Proliferating basal	Semiunique
SERPINB2	0.261767	1.4104e-06	1.54262e-06	0.456	0.372	Proliferating basal	Semiunique
ALDH1A3	0.280393	1.78418e-06	1.94278e-06	0.638	0.626	Proliferating basal	Semiunique
S100A8	1.19382	2.29173e-06	2.4844e-06	0.683	0.708	Proliferating basal	Core
KLF4	0.257997	3.13685e-06	3.38559e-06	0.866	0.866	Proliferating basal	Core
CLDN4	0.260605	5.06837e-06	5.44628e-06	0.99	0.994	Proliferating basal	Semiunique
SLC43A3	0.270738	8.36629e-06	8.95083e-06	0.632	0.624	Proliferating basal	Unique
TFPI2	0.267457	1.21053e-05	1.28947e-05	0.283	0.226	Proliferating basal	Semiunique
ITGA3	0.269175	0.000166972	0.000177092	0.708	0.745	Proliferating basal	Semiunique
MT2A	0.268782	0.000320432	0.000338387	0.964	0.99	Proliferating basal	Core
SOD2	0.55651	0.00038696	0.00040689	0.783	0.839	Proliferating basal	Semiunique
CAV1	0.310303	0.000647383	0.000677815	0.394	0.347	Proliferating basal	Semiunique
MT1G	0.257405	0.000689157	0.000718483	0.343	0.298	Proliferating basal	Semiunique
CTGF	0.376786	0.00110653	0.00114873	0.276	0.238	Proliferating basal	Core
PI3	0.301482	0.00132624	0.00137101	0.387	0.325	Proliferating basal	Unique
ISG15	0.258533	0.0015348	0.00157994	0.475	0.431	Proliferating basal	Semiunique
FLNA	0.265401	0.00158407	0.00162384	0.718	0.745	Proliferating basal	Unique
IFI27	0.355723	0.00762617	0.00778505	0.551	0.545	Proliferating basal	Core
TNFAIP2	0.257391	0.0110335	0.0112167	0.592	0.576	Proliferating basal	Unique
IFITM3	0.614464	2.19443e-39	1.08186e-36	1	0.998	Proteasomal basal	Core
CYP1B1	0.723331	5.61746e-36	1.3847e-33	0.332	0.022	Proteasomal basal	Core
KRT17	0.792612	7.64547e-35	1.2564e-32	1	1	Proteasomal basal	Core
IL1RN	0.870878	2.74827e-31	3.38724e-29	0.753	0.511	Proteasomal basal	Core
KRT6A	0.891243	7.57743e-29	7.47134e-27	0.993	0.989	Proteasomal basal	Core
GSTP1	0.455095	7.16597e-28	5.88804e-26	1	1	Proteasomal basal	Core
TGM1	0.918708	3.67758e-27	2.59006e-25	0.836	0.7	Proteasomal basal	Core
TIMP3	0.611073	1.36072e-25	8.38546e-24	0.797	0.581	Proteasomal basal	Core
C19orf33	0.34175	6.71335e-24	3.67742e-22	0.997	1	Proteasomal basal	Core
CDH13	0.503336	1.84063e-23	9.07431e-22	0.748	0.562	Proteasomal basal	Unique
NDUFS5	0.449392	3.62417e-23	1.62429e-21	0.998	0.998	Proteasomal basal	Core
S100P	0.663335	9.19633e-23	3.77816e-21	0.817	0.659	Proteasomal basal	Core
EIF1AX	0.403188	4.95649e-22	1.87965e-20	0.973	0.978	Proteasomal basal	Unique
GAPDH	0.329582	5.38665e-22	1.89687e-20	1	1	Proteasomal basal	Core
ADIRF	0.418985	6.58934e-22	2.1657e-20	1	0.998	Proteasomal basal	Semiunique
GADD45A	0.717995	1.17356e-21	3.61604e-20	0.948	0.877	Proteasomal basal	Core
TMSB10	0.557951	1.3062e-21	3.78799e-20	1	1	Proteasomal basal	Core
TM4SF1	0.575367	2.69503e-21	7.3814e-20	0.881	0.771	Proteasomal basal	Core
MYL6	0.312806	3.60878e-21	9.36384e-20	1	1	Proteasomal basal	Unique
RSL24D1	0.332832	6.4388e-21	1.58717e-19	0.956	0.938	Proteasomal basal	Unique
S100A14	0.471082	9.27889e-21	2.17833e-19	0.998	0.996	Proteasomal basal	Core
IL20RB	0.392707	1.88586e-20	4.22604e-19	0.577	0.311	Proteasomal basal	Semiunique
IMPDH2	0.364737	3.01913e-20	6.47143e-19	0.995	0.976	Proteasomal basal	Semiunique
PFDN2	0.429057	4.99512e-20	1.02608e-18	0.961	0.938	Proteasomal basal	Semiunique
S100A10	0.469162	9.41459e-20	1.85656e-18	1	1	Proteasomal basal	Core
SFN	0.459943	1.05023e-19	1.9914e-18	0.998	0.998	Proteasomal basal	Core
H3F3B	0.268129	1.82677e-19	3.33554e-18	1	1	Proteasomal basal	Unique
MUC1	0.643067	1.98308e-19	3.49163e-18	0.876	0.784	Proteasomal basal	Core
LTB4R	0.443465	2.71934e-19	4.62287e-18	0.919	0.859	Proteasomal basal	Core
PGK1	0.401096	6.32655e-19	1.03966e-17	0.985	0.989	Proteasomal basal	Semiunique
SNRPD2	0.299121	7.86849e-19	1.25134e-17	0.998	0.993	Proteasomal basal	Unique
NSA2	0.332528	8.38415e-19	1.29168e-17	0.975	0.963	Proteasomal basal	Semiunique
ANXA1	0.369275	1.63378e-18	2.44077e-17	0.997	0.998	Proteasomal basal	Core
DDX21	0.464697	3.11425e-18	4.51567e-17	0.948	0.949	Proteasomal basal	Core
MSMB	0.384742	8.36961e-18	1.17892e-16	0.572	0.319	Proteasomal basal	Core
EIF4A1	0.31376	2.99229e-17	4.09777e-16	0.992	1	Proteasomal basal	Semiunique
RAC1	0.323361	4.24047e-17	5.65014e-16	1	1	Proteasomal basal	Unique
SNU13	0.350019	4.9337e-17	6.40083e-16	0.988	0.989	Proteasomal basal	Semiunique
CSDE1	0.299134	6.16893e-17	7.79816e-16	0.977	0.971	Proteasomal basal	Unique
SBDS	0.335935	7.11639e-17	8.77095e-16	0.94	0.912	Proteasomal basal	Semiunique
KLF5	0.352152	7.53141e-17	9.05606e-16	0.983	0.989	Proteasomal basal	Semiunique
CAMK2N1	0.446594	8.65568e-17	1.01601e-15	0.433	0.2	Proteasomal basal	Unique
CHCHD2	0.333603	1.06769e-16	1.22412e-15	1	1	Proteasomal basal	Unique
CDC37	0.3459	1.21589e-16	1.36235e-15	0.955	0.923	Proteasomal basal	Semiunique
FXYD5	0.417093	1.38628e-16	1.51875e-15	0.839	0.749	Proteasomal basal	Semiunique
VAPA	0.278567	2.71249e-16	2.90708e-15	0.968	0.978	Proteasomal basal	Unique
SLC25A3	0.318364	2.82879e-16	2.96722e-15	1	1	Proteasomal basal	Semiunique
YBX3	0.316728	3.35965e-16	3.45064e-15	0.997	0.998	Proteasomal basal	Unique
HSP90AB1	0.257516	4.02808e-16	4.05274e-15	1	1	Proteasomal basal	Unique
TPI1	0.313099	4.43455e-16	4.37247e-15	1	1	Proteasomal basal	Semiunique
SERP1	0.277661	6.06257e-16	5.82356e-15	0.992	0.976	Proteasomal basal	Unique
HSD17B2	0.344757	6.1425e-16	5.82356e-15	0.28	0.086	Proteasomal basal	Unique
IL18	0.442484	7.4377e-16	6.91846e-15	0.871	0.797	Proteasomal basal	Core
TPM4	0.437613	1.47315e-15	1.34493e-14	0.992	0.989	Proteasomal basal	Semiunique
TBCA	0.313159	1.72864e-15	1.54949e-14	0.99	0.982	Proteasomal basal	Unique
FSTL3	0.458461	1.79691e-15	1.58193e-14	0.554	0.328	Proteasomal basal	Unique
FAM83A	0.672041	2.04626e-15	1.76983e-14	0.389	0.185	Proteasomal basal	Semiunique
PPA1	0.27821	2.42848e-15	2.06421e-14	0.997	1	Proteasomal basal	Unique
SLC7A11	0.554896	2.53184e-15	2.11559e-14	0.299	0.106	Proteasomal basal	Semiunique
SHC1	0.406819	2.90841e-15	2.38974e-14	0.871	0.852	Proteasomal basal	Semiunique
YWHAG	0.362919	3.08484e-15	2.45636e-14	0.862	0.87	Proteasomal basal	Unique
ACTB	0.401567	3.08914e-15	2.45636e-14	1	1	Proteasomal basal	Core
IL1R2	0.934991	3.16831e-15	2.46157e-14	0.614	0.443	Proteasomal basal	Semiunique
AREG	0.967435	3.22292e-15	2.46157e-14	0.705	0.577	Proteasomal basal	Core
PPIA	0.252175	3.24548e-15	2.46157e-14	1	1	Proteasomal basal	Semiunique
CXCL8	0.675216	3.6036e-15	2.69178e-14	0.953	0.844	Proteasomal basal	Core
MALAT1	0.357603	5.13951e-15	3.78176e-14	1	1	Proteasomal basal	Semiunique
LDLR	0.482663	5.82461e-15	4.22285e-14	0.846	0.806	Proteasomal basal	Core
RBM3	0.390614	1.79007e-14	1.27899e-13	0.993	0.989	Proteasomal basal	Core
CST3	0.260293	1.9892e-14	1.40097e-13	0.995	0.998	Proteasomal basal	Unique
ANXA2	0.285511	2.13487e-14	1.48238e-13	1	1	Proteasomal basal	Semiunique
CYB5R1	0.321586	2.73839e-14	1.87504e-13	0.768	0.599	Proteasomal basal	Unique
TRIP10	0.322942	2.88755e-14	1.95008e-13	0.686	0.52	Proteasomal basal	Unique
IGFBP3	0.991904	3.20126e-14	2.13273e-13	0.72	0.581	Proteasomal basal	Core
PSMB7	0.339146	3.28443e-14	2.15897e-13	0.968	0.96	Proteasomal basal	Unique
ENO1	0.372484	4.20053e-14	2.72482e-13	1	1	Proteasomal basal	Core
ANXA3	0.562675	4.38517e-14	2.80765e-13	0.56	0.37	Proteasomal basal	Semiunique
EIF2S2	0.360075	4.61439e-14	2.91653e-13	0.983	0.989	Proteasomal basal	Semiunique
ADAMTS1	0.571402	4.98733e-14	3.10793e-13	0.671	0.489	Proteasomal basal	Core
RTN4	0.276686	5.04329e-14	3.10793e-13	0.998	0.996	Proteasomal basal	Unique
NHP2	0.334886	5.35335e-14	3.25828e-13	0.951	0.967	Proteasomal basal	Semiunique
ACTR3	0.275053	8.80322e-14	5.29267e-13	0.951	0.941	Proteasomal basal	Unique
TSPO	0.250453	9.25352e-14	5.49637e-13	1	1	Proteasomal basal	Unique
BUD31	0.277192	1.2252e-13	7.19077e-13	0.93	0.923	Proteasomal basal	Unique
PLS3	0.330714	1.6184e-13	9.38674e-13	0.856	0.806	Proteasomal basal	Semiunique
LDHA	0.379407	1.82119e-13	1.04401e-12	0.998	0.998	Proteasomal basal	Core
TMEM141	0.330551	2.21969e-13	1.25783e-12	0.859	0.811	Proteasomal basal	Unique
BZW2	0.285402	2.40237e-13	1.34587e-12	0.893	0.835	Proteasomal basal	Unique
ZYX	0.33456	2.4985e-13	1.384e-12	0.844	0.784	Proteasomal basal	Semiunique
MORF4L2	0.268655	3.56384e-13	1.95219e-12	0.928	0.877	Proteasomal basal	Unique
PSMB2	0.32183	3.9209e-13	2.12418e-12	0.935	0.925	Proteasomal basal	Unique
MSN	0.385973	5.22979e-13	2.80249e-12	0.884	0.872	Proteasomal basal	Unique
RBMX	0.252197	5.31671e-13	2.81843e-12	0.975	0.971	Proteasomal basal	Unique
SEC61G	0.353613	5.42417e-13	2.84481e-12	0.97	0.98	Proteasomal basal	Semiunique
OAZ1	0.252807	6.16615e-13	3.19991e-12	0.998	1	Proteasomal basal	Unique
SOWAHC	0.399165	6.51427e-13	3.34535e-12	0.78	0.681	Proteasomal basal	Semiunique
YWHAZ	0.258586	6.99646e-13	3.55593e-12	0.992	0.991	Proteasomal basal	Semiunique
STRAP	0.32474	7.16206e-13	3.60296e-12	0.918	0.916	Proteasomal basal	Unique
EIF6	0.322121	7.33618e-13	3.65327e-12	0.963	0.967	Proteasomal basal	Semiunique
PTGES3	0.316966	7.41127e-13	3.65375e-12	0.985	0.991	Proteasomal basal	Unique
CALM2	0.265428	7.93907e-13	3.87521e-12	0.995	1	Proteasomal basal	Unique
PKM	0.312347	8.71663e-13	4.21304e-12	1	1	Proteasomal basal	Semiunique
PKP2	0.286288	1.00316e-12	4.80153e-12	0.683	0.513	Proteasomal basal	Unique
SARS	0.279541	1.13311e-12	5.37136e-12	0.903	0.883	Proteasomal basal	Unique
PSMD14	0.392508	1.21188e-12	5.69007e-12	0.893	0.881	Proteasomal basal	Unique
ASS1	0.429336	1.29835e-12	6.03855e-12	0.878	0.815	Proteasomal basal	Semiunique
GHITM	0.300792	1.34058e-12	6.17667e-12	0.965	0.958	Proteasomal basal	Unique
PPTC7	0.314659	1.3641e-12	6.214e-12	0.8	0.707	Proteasomal basal	Semiunique
SQLE	0.643612	1.3753e-12	6.214e-12	0.552	0.379	Proteasomal basal	Core
LYPLA1	0.287659	1.38649e-12	6.214e-12	0.899	0.844	Proteasomal basal	Unique
NEAT1	0.54403	1.40759e-12	6.25173e-12	1	0.998	Proteasomal basal	Semiunique
CCT6A	0.312307	1.81463e-12	7.9876e-12	0.953	0.965	Proteasomal basal	Semiunique
SPINK5	0.411861	1.97012e-12	8.59532e-12	0.601	0.423	Proteasomal basal	Semiunique
SPRR2A	0.424434	2.09359e-12	8.98963e-12	0.237	0.075	Proteasomal basal	Core
HBEGF	0.531299	2.09697e-12	8.98963e-12	0.794	0.705	Proteasomal basal	Core
EIF4A3	0.260562	2.6955e-12	1.14559e-11	0.943	0.949	Proteasomal basal	Unique
MYL12A	0.251724	2.85497e-12	1.20299e-11	1	1	Proteasomal basal	Unique
YWHAB	0.30113	2.97053e-12	1.24108e-11	0.988	0.993	Proteasomal basal	Unique
TNS4	0.370495	3.18483e-12	1.31943e-11	0.894	0.841	Proteasomal basal	Unique
PDXK	0.341835	3.35242e-12	1.37729e-11	0.857	0.802	Proteasomal basal	Unique
KRT14	0.552924	3.74763e-12	1.52693e-11	0.909	0.916	Proteasomal basal	Core
NFE2L1	0.27954	4.15447e-12	1.67881e-11	0.851	0.771	Proteasomal basal	Unique
HRAS	0.374237	4.28173e-12	1.70939e-11	0.928	0.941	Proteasomal basal	Semiunique
ADRB2	0.4158	4.29948e-12	1.70939e-11	0.75	0.628	Proteasomal basal	Semiunique
CSRP2	0.35599	4.69903e-12	1.8533e-11	0.628	0.469	Proteasomal basal	Semiunique
SDCBP2	0.321263	5.07889e-12	1.98721e-11	0.483	0.295	Proteasomal basal	Unique
PRELID1	0.323649	5.37864e-12	2.07723e-11	0.971	0.967	Proteasomal basal	Semiunique
TMSB4X	0.296761	5.39321e-12	2.07723e-11	1	1	Proteasomal basal	Unique
TIMP1	0.431056	5.65441e-12	2.16095e-11	0.998	0.998	Proteasomal basal	Semiunique
RAD23A	0.280225	6.0585e-12	2.29757e-11	0.93	0.921	Proteasomal basal	Unique
TMBIM1	0.302294	6.74159e-12	2.5371e-11	0.844	0.762	Proteasomal basal	Unique
CD68	0.270378	7.77656e-12	2.90443e-11	0.414	0.22	Proteasomal basal	Unique
SERPINB1	0.666986	8.04684e-12	2.98277e-11	0.864	0.806	Proteasomal basal	Core
C19orf70	0.268812	8.60257e-12	3.16498e-11	0.973	0.945	Proteasomal basal	Unique
PSMB5	0.326629	9.40348e-12	3.43401e-11	0.978	0.969	Proteasomal basal	Unique
SPHK1	0.284534	9.68933e-12	3.51238e-11	0.616	0.423	Proteasomal basal	Semiunique
VDAC2	0.273033	1.02215e-11	3.67826e-11	0.997	0.998	Proteasomal basal	Unique
ARHGDIA	0.354362	1.04015e-11	3.71588e-11	0.948	0.943	Proteasomal basal	Semiunique
RABGGTA	0.272863	1.10168e-11	3.90741e-11	0.671	0.515	Proteasomal basal	Unique
SERPINB5	0.278298	1.13239e-11	3.98509e-11	0.96	0.932	Proteasomal basal	Core
TPM1	0.326506	1.13975e-11	3.98509e-11	0.831	0.727	Proteasomal basal	Unique
UPP1	0.612139	1.3006e-11	4.51546e-11	0.755	0.663	Proteasomal basal	Core
TUBB6	0.475422	1.34586e-11	4.63992e-11	0.757	0.626	Proteasomal basal	Core
STK17A	0.43745	1.49976e-11	5.13461e-11	0.861	0.87	Proteasomal basal	Core
PSMC1	0.329873	1.77793e-11	6.04498e-11	0.926	0.934	Proteasomal basal	Unique
COL17A1	0.436119	1.81591e-11	6.13182e-11	0.899	0.879	Proteasomal basal	Unique
EBNA1BP2	0.399907	1.98947e-11	6.64868e-11	0.879	0.85	Proteasomal basal	Semiunique
TCP1	0.327143	1.99595e-11	6.64868e-11	0.938	0.945	Proteasomal basal	Unique
KCNN4	0.303456	2.03181e-11	6.72271e-11	0.607	0.421	Proteasomal basal	Semiunique
PSMB1	0.332771	2.12862e-11	6.99607e-11	0.993	1	Proteasomal basal	Unique
F3	0.472706	2.18302e-11	7.10297e-11	0.966	0.921	Proteasomal basal	Semiunique
ITGB1	0.414752	2.18996e-11	7.10297e-11	0.973	0.969	Proteasomal basal	Unique
ZNHIT1	0.257021	2.20748e-11	7.11299e-11	0.923	0.894	Proteasomal basal	Unique
ADRM1	0.327789	2.23457e-11	7.15353e-11	0.926	0.894	Proteasomal basal	Semiunique
PTGS2	0.440087	2.37062e-11	7.54011e-11	0.242	0.086	Proteasomal basal	Semiunique
ATOX1	0.308297	2.41049e-11	7.61776e-11	0.941	0.954	Proteasomal basal	Unique
SSSCA1	0.288851	2.7567e-11	8.65639e-11	0.807	0.692	Proteasomal basal	Unique
ARPC5L	0.308966	2.93102e-11	9.11664e-11	0.924	0.912	Proteasomal basal	Unique
EIF3M	0.276033	2.94026e-11	9.11664e-11	0.978	0.974	Proteasomal basal	Unique
ETHE1	0.280876	3.04747e-11	9.39003e-11	0.938	0.912	Proteasomal basal	Semiunique
TNFAIP3	0.452127	3.289e-11	1.00357e-10	0.862	0.773	Proteasomal basal	Core
PNP	0.300081	3.29774e-11	1.00357e-10	0.669	0.535	Proteasomal basal	Semiunique
BLVRB	0.310675	3.3415e-11	1.01065e-10	0.966	0.956	Proteasomal basal	Semiunique
TMEM256	0.257972	3.36761e-11	1.01234e-10	0.869	0.773	Proteasomal basal	Unique
SERPINB3	0.372389	3.87111e-11	1.15664e-10	0.987	0.941	Proteasomal basal	Semiunique
SLC25A5	0.293981	4.15184e-11	1.23305e-10	1	0.996	Proteasomal basal	Semiunique
APRT	0.29203	4.27698e-11	1.26261e-10	0.982	0.996	Proteasomal basal	Unique
DSG3	0.460575	4.55874e-11	1.33777e-10	0.775	0.756	Proteasomal basal	Core
RPF2	0.285756	4.62918e-11	1.35041e-10	0.79	0.692	Proteasomal basal	Unique
FSCN1	0.29186	4.9523e-11	1.43617e-10	0.893	0.819	Proteasomal basal	Core
NELFE	0.302441	5.1884e-11	1.49584e-10	0.837	0.756	Proteasomal basal	Unique
CDV3	0.291517	5.43891e-11	1.55894e-10	0.854	0.857	Proteasomal basal	Unique
CADM1	0.289316	5.56808e-11	1.58674e-10	0.564	0.374	Proteasomal basal	Unique
EIF5B	0.313326	5.88326e-11	1.66692e-10	0.951	0.965	Proteasomal basal	Semiunique
DNTTIP2	0.283824	6.06989e-11	1.70997e-10	0.849	0.791	Proteasomal basal	Semiunique
PDCD5	0.356579	6.5642e-11	1.83872e-10	0.943	0.96	Proteasomal basal	Semiunique
ATP5F1D	0.273322	6.89839e-11	1.92142e-10	0.998	0.998	Proteasomal basal	Unique
RAP1B	0.250425	7.60043e-11	2.10506e-10	0.933	0.903	Proteasomal basal	Unique
CCDC124	0.276095	9.3295e-11	2.56952e-10	0.789	0.689	Proteasomal basal	Unique
SH3BGRL3	0.319343	9.54262e-11	2.61362e-10	1	1	Proteasomal basal	Semiunique
ELOC	0.276616	1.02756e-10	2.79883e-10	0.958	0.952	Proteasomal basal	Unique
MTPN	0.273878	1.21661e-10	3.29553e-10	0.857	0.83	Proteasomal basal	Unique
TRAPPC2L	0.263049	1.46254e-10	3.94007e-10	0.842	0.793	Proteasomal basal	Unique
MIB2	0.282616	1.61696e-10	4.33239e-10	0.842	0.789	Proteasomal basal	Semiunique
UQCRQ	0.256024	1.63559e-10	4.35863e-10	0.998	0.996	Proteasomal basal	Unique
TALDO1	0.301384	1.6448e-10	4.35961e-10	0.992	0.985	Proteasomal basal	Semiunique
MPRIP	0.355132	1.67428e-10	4.414e-10	0.723	0.612	Proteasomal basal	Unique
GUK1	0.2669	1.69484e-10	4.44444e-10	0.99	0.987	Proteasomal basal	Semiunique
PSMD8	0.310483	1.80904e-10	4.71881e-10	0.97	0.98	Proteasomal basal	Unique
FBL	0.275292	1.96113e-10	5.0886e-10	0.982	0.976	Proteasomal basal	Unique
TARS	0.306581	2.01622e-10	5.20418e-10	0.787	0.698	Proteasomal basal	Semiunique
PRELID3B	0.266853	2.04615e-10	5.2539e-10	0.72	0.632	Proteasomal basal	Unique
TUBA1C	0.354628	2.13438e-10	5.45207e-10	0.982	0.976	Proteasomal basal	Core
ACTG1	0.305706	2.1736e-10	5.52364e-10	1	1	Proteasomal basal	Semiunique
NPM1	0.252174	2.19569e-10	5.53071e-10	1	1	Proteasomal basal	Unique
GALNT3	0.294816	2.19882e-10	5.53071e-10	0.693	0.555	Proteasomal basal	Semiunique
KLF7	0.375307	2.22371e-10	5.56492e-10	0.505	0.335	Proteasomal basal	Unique
SBNO2	0.282638	2.25943e-10	5.62574e-10	0.693	0.559	Proteasomal basal	Unique
SERPINE1	0.658941	3.29595e-10	8.16533e-10	0.485	0.308	Proteasomal basal	Unique
MSMO1	0.563668	3.59812e-10	8.86937e-10	0.518	0.379	Proteasomal basal	Core
NFKBIZ	0.411248	3.81785e-10	9.36417e-10	0.815	0.749	Proteasomal basal	Core
LRP8	0.379641	3.86384e-10	9.43008e-10	0.406	0.251	Proteasomal basal	Semiunique
PRDM1	0.32618	3.99273e-10	9.69663e-10	0.24	0.095	Proteasomal basal	Semiunique
ACAT2	0.654593	4.01449e-10	9.70168e-10	0.619	0.493	Proteasomal basal	Core
SNRPE	0.26644	4.23069e-10	1.01206e-09	0.997	0.993	Proteasomal basal	Semiunique
KRT16	0.433182	4.24197e-10	1.01206e-09	0.559	0.366	Proteasomal basal	Semiunique
GDI2	0.25417	4.24944e-10	1.01206e-09	0.971	0.969	Proteasomal basal	Unique
HAX1	0.261282	4.86814e-10	1.15384e-09	0.859	0.817	Proteasomal basal	Unique
CCNI	0.276058	5.43284e-10	1.28153e-09	0.995	0.996	Proteasomal basal	Unique
SREK1IP1	0.256196	5.77977e-10	1.35687e-09	0.846	0.793	Proteasomal basal	Unique
TAF1D	0.279858	6.09865e-10	1.42495e-09	0.918	0.938	Proteasomal basal	Unique
GTF2A2	0.265806	7.56815e-10	1.75995e-09	0.919	0.894	Proteasomal basal	Unique
COPZ2	0.290744	8.37902e-10	1.93937e-09	0.584	0.434	Proteasomal basal	Unique
PTGER4	0.333697	8.54127e-10	1.95732e-09	0.403	0.247	Proteasomal basal	Semiunique
PSMC6	0.282841	8.56987e-10	1.95732e-09	0.901	0.896	Proteasomal basal	Unique
PDLIM5	0.312734	8.57568e-10	1.95732e-09	0.817	0.749	Proteasomal basal	Unique
TMED3	0.263668	8.65954e-10	1.96735e-09	0.904	0.857	Proteasomal basal	Unique
RAN	0.305816	9.08735e-10	2.05508e-09	0.997	0.996	Proteasomal basal	Semiunique
MAP3K13	0.269779	9.49132e-10	2.13663e-09	0.901	0.877	Proteasomal basal	Unique
ITGB4	0.382961	9.57269e-10	2.14515e-09	0.953	0.974	Proteasomal basal	Unique
PAICS	0.310704	9.6807e-10	2.15954e-09	0.864	0.815	Proteasomal basal	Unique
TPRKB	0.266455	1.01478e-09	2.25355e-09	0.839	0.784	Proteasomal basal	Unique
PIGX	0.25069	1.06357e-09	2.35131e-09	0.711	0.566	Proteasomal basal	Unique
POLR2I	0.292902	1.07849e-09	2.37363e-09	0.931	0.899	Proteasomal basal	Unique
STMP1	0.256181	1.15419e-09	2.52896e-09	0.804	0.74	Proteasomal basal	Unique
MFF	0.27395	1.21974e-09	2.66075e-09	0.775	0.692	Proteasomal basal	Unique
EFNB2	0.292633	1.22802e-09	2.66703e-09	0.409	0.24	Proteasomal basal	Unique
NRCAM	0.256701	1.24036e-09	2.68201e-09	0.331	0.17	Proteasomal basal	Unique
NAA15	0.270722	1.26951e-09	2.73305e-09	0.785	0.705	Proteasomal basal	Unique
CIB1	0.253033	1.30159e-09	2.78994e-09	0.971	0.96	Proteasomal basal	Unique
DCXR	0.251341	1.41573e-09	3.02144e-09	0.876	0.78	Proteasomal basal	Unique
NDUFV2	0.270406	1.51085e-09	3.21056e-09	0.975	0.993	Proteasomal basal	Unique
PFN1	0.253132	1.67759e-09	3.54957e-09	1	1	Proteasomal basal	Semiunique
SSBP1	0.277106	1.70712e-09	3.59661e-09	0.975	0.982	Proteasomal basal	Semiunique
IER3	0.453577	1.7224e-09	3.61339e-09	0.977	0.967	Proteasomal basal	Core
PSMA1	0.268126	1.82815e-09	3.81897e-09	0.96	0.971	Proteasomal basal	Unique
INO80C	0.264562	1.90332e-09	3.95923e-09	0.636	0.511	Proteasomal basal	Unique
UBE2N	0.260506	1.919e-09	3.97507e-09	0.899	0.874	Proteasomal basal	Unique
CA12	0.362336	2.41612e-09	4.98387e-09	0.753	0.654	Proteasomal basal	Core
RHEB	0.256183	2.50621e-09	5.14817e-09	0.909	0.899	Proteasomal basal	Unique
COX17	0.297923	2.59242e-09	5.30316e-09	0.879	0.841	Proteasomal basal	Unique
AURKAIP1	0.260324	2.93607e-09	5.98133e-09	0.98	0.98	Proteasomal basal	Unique
RAB10	0.252321	2.98472e-09	6.05541e-09	0.916	0.914	Proteasomal basal	Unique
STUB1	0.266058	3.2204e-09	6.50679e-09	0.95	0.921	Proteasomal basal	Unique
MAP7D1	0.345708	3.23802e-09	6.51569e-09	0.805	0.784	Proteasomal basal	Unique
GALE	0.255898	3.30601e-09	6.62545e-09	0.723	0.599	Proteasomal basal	Unique
CLEC2B	0.434237	3.41639e-09	6.81894e-09	0.727	0.573	Proteasomal basal	Semiunique
CTGF	0.668245	3.60559e-09	7.16757e-09	0.411	0.256	Proteasomal basal	Core
ATL3	0.272891	3.77104e-09	7.46636e-09	0.716	0.623	Proteasomal basal	Unique
CLU	0.350182	3.85302e-09	7.59815e-09	0.94	0.868	Proteasomal basal	Semiunique
BTG3	0.293594	3.98819e-09	7.83338e-09	0.919	0.874	Proteasomal basal	Semiunique
UBE2T	0.294252	4.14751e-09	8.11399e-09	0.478	0.324	Proteasomal basal	Unique
CENPX	0.384714	4.66931e-09	9.09869e-09	0.886	0.855	Proteasomal basal	Semiunique
TPM3	0.255947	4.70171e-09	9.12575e-09	0.948	0.965	Proteasomal basal	Unique
ITPKC	0.375529	5.64491e-09	1.09135e-08	0.681	0.557	Proteasomal basal	Core
TAGLN2	0.285894	5.88978e-09	1.13424e-08	0.997	1	Proteasomal basal	Semiunique
NOL7	0.276249	6.03728e-09	1.15812e-08	0.931	0.91	Proteasomal basal	Unique
HSPD1	0.256365	6.56673e-09	1.25481e-08	0.998	0.996	Proteasomal basal	Unique
FOSL1	0.347495	6.61279e-09	1.25873e-08	0.78	0.7	Proteasomal basal	Core
SLC39A10	0.371235	6.82557e-09	1.29423e-08	0.482	0.355	Proteasomal basal	Unique
PSMC3	0.284872	7.21563e-09	1.36295e-08	0.93	0.919	Proteasomal basal	Unique
TENT5B	0.278504	7.39966e-09	1.39238e-08	0.44	0.275	Proteasomal basal	Unique
CCT2	0.270285	7.47967e-09	1.40208e-08	0.936	0.96	Proteasomal basal	Unique
LSM2	0.271356	8.46365e-09	1.58052e-08	0.844	0.802	Proteasomal basal	Unique
DMKN	0.271737	8.86017e-09	1.64833e-08	0.876	0.83	Proteasomal basal	Semiunique
PSMD7	0.293891	9.65205e-09	1.78889e-08	0.935	0.914	Proteasomal basal	Unique
FGFBP1	0.475221	1.06968e-08	1.96635e-08	0.956	0.985	Proteasomal basal	Core
AMD1	0.256669	1.07135e-08	1.96635e-08	0.913	0.925	Proteasomal basal	Semiunique
HES4	0.296252	1.07291e-08	1.96635e-08	0.601	0.436	Proteasomal basal	Core
NR1D1	0.289668	1.11336e-08	2.02895e-08	0.773	0.665	Proteasomal basal	Semiunique
ELOVL1	0.265973	1.11541e-08	2.02895e-08	0.721	0.612	Proteasomal basal	Unique
GNA15	0.279996	1.11942e-08	2.02895e-08	0.831	0.749	Proteasomal basal	Semiunique
GPI	0.293047	1.14919e-08	2.07529e-08	0.898	0.903	Proteasomal basal	Semiunique
DSC3	0.261289	1.15805e-08	2.08364e-08	0.814	0.782	Proteasomal basal	Semiunique
VDAC1	0.30552	1.1761e-08	2.10792e-08	0.98	0.985	Proteasomal basal	Semiunique
LYAR	0.291712	1.18009e-08	2.10792e-08	0.696	0.566	Proteasomal basal	Semiunique
DKK1	0.417678	1.18876e-08	2.11573e-08	0.423	0.264	Proteasomal basal	Semiunique
PSMA7	0.333129	1.25264e-08	2.22141e-08	0.992	0.998	Proteasomal basal	Unique
ABL2	0.322822	1.44205e-08	2.54814e-08	0.56	0.434	Proteasomal basal	Unique
SERPINB13	0.355949	1.64775e-08	2.90121e-08	0.867	0.83	Proteasomal basal	Semiunique
DCUN1D5	0.281456	1.66651e-08	2.92381e-08	0.775	0.707	Proteasomal basal	Unique
NDRG1	0.539356	1.7029e-08	2.97706e-08	0.804	0.762	Proteasomal basal	Semiunique
SLC16A3	0.460823	1.90654e-08	3.32128e-08	0.742	0.678	Proteasomal basal	Semiunique
AP2S1	0.282952	1.94168e-08	3.37059e-08	0.956	0.978	Proteasomal basal	Unique
RAB32	0.300846	1.96433e-08	3.39795e-08	0.606	0.489	Proteasomal basal	Semiunique
SVIL	0.25425	2.04518e-08	3.52544e-08	0.79	0.711	Proteasomal basal	Unique
THBD	0.352315	2.18589e-08	3.74428e-08	0.48	0.326	Proteasomal basal	Semiunique
NABP2	0.266853	2.18733e-08	3.74428e-08	0.612	0.474	Proteasomal basal	Unique
P4HB	0.272989	2.35062e-08	3.99851e-08	0.998	0.996	Proteasomal basal	Unique
IFITM2	0.264698	2.35206e-08	3.99851e-08	0.928	0.91	Proteasomal basal	Semiunique
SLC38A1	0.303131	2.3603e-08	3.99873e-08	0.824	0.769	Proteasomal basal	Unique
REXO4	0.256175	2.49892e-08	4.21907e-08	0.639	0.511	Proteasomal basal	Unique
CXCL2	0.417421	2.55936e-08	4.30637e-08	0.851	0.762	Proteasomal basal	Core
OSMR	0.2586	2.60187e-08	4.363e-08	0.737	0.628	Proteasomal basal	Unique
CLDN7	0.486682	2.68111e-08	4.48064e-08	0.745	0.687	Proteasomal basal	Semiunique
IARS	0.281924	2.6994e-08	4.49595e-08	0.77	0.683	Proteasomal basal	Unique
NAA20	0.294865	2.71625e-08	4.50879e-08	0.923	0.93	Proteasomal basal	Unique
FARSA	0.273501	2.78451e-08	4.60658e-08	0.713	0.619	Proteasomal basal	Unique
PTP4A2	0.275507	2.92369e-08	4.82067e-08	0.923	0.905	Proteasomal basal	Unique
PNPLA8	0.281593	3.10434e-08	5.10147e-08	0.686	0.59	Proteasomal basal	Unique
ERG28	0.265558	3.35487e-08	5.49485e-08	0.674	0.557	Proteasomal basal	Semiunique
NAMPT	0.335041	3.56746e-08	5.8237e-08	0.923	0.899	Proteasomal basal	Semiunique
CDC42EP5	0.318469	3.60932e-08	5.87259e-08	0.706	0.626	Proteasomal basal	Unique
KCMF1	0.255586	3.64211e-08	5.90644e-08	0.775	0.72	Proteasomal basal	Unique
TSR1	0.260103	3.66014e-08	5.91622e-08	0.721	0.654	Proteasomal basal	Unique
MTHFD2	0.341748	3.76561e-08	6.06682e-08	0.577	0.445	Proteasomal basal	Semiunique
HMGCS1	0.619789	3.86684e-08	6.20962e-08	0.522	0.412	Proteasomal basal	Core
CLDN1	0.390057	4.36778e-08	6.99129e-08	0.906	0.883	Proteasomal basal	Semiunique
XIST	0.663417	4.84811e-08	7.73501e-08	0.374	0.242	Proteasomal basal	Semiunique
ATIC	0.256045	4.87539e-08	7.75344e-08	0.772	0.676	Proteasomal basal	Unique
CALU	0.315262	5.13354e-08	8.13773e-08	0.779	0.733	Proteasomal basal	Unique
MAP2K2	0.262273	5.18586e-08	8.19433e-08	0.852	0.881	Proteasomal basal	Unique
SSR3	0.262499	5.59097e-08	8.80623e-08	0.896	0.888	Proteasomal basal	Unique
VCP	0.274657	5.63838e-08	8.85261e-08	0.919	0.958	Proteasomal basal	Unique
CDC25B	0.310363	5.84518e-08	9.12029e-08	0.455	0.317	Proteasomal basal	Unique
FDPS	0.434834	5.84586e-08	9.12029e-08	0.916	0.885	Proteasomal basal	Semiunique
MBOAT2	0.269747	6.31205e-08	9.81653e-08	0.493	0.348	Proteasomal basal	Semiunique
PA2G4	0.296563	6.35443e-08	9.85137e-08	0.987	0.978	Proteasomal basal	Semiunique
CD44	0.255512	6.52271e-08	1.00805e-07	0.987	1	Proteasomal basal	Semiunique
INSIG1	0.355656	6.54397e-08	1.00818e-07	0.351	0.218	Proteasomal basal	Core
SNRPD1	0.260711	6.67723e-08	1.02551e-07	0.978	0.985	Proteasomal basal	Semiunique
ATP13A3	0.31114	6.8985e-08	1.0562e-07	0.763	0.694	Proteasomal basal	Unique
IPO5	0.261706	7.10484e-08	1.08442e-07	0.775	0.685	Proteasomal basal	Unique
BRI3	0.260204	7.74877e-08	1.1771e-07	0.901	0.903	Proteasomal basal	Semiunique
GJB3	0.261084	7.75976e-08	1.1771e-07	0.849	0.811	Proteasomal basal	Semiunique
LSM4	0.257911	7.96217e-08	1.20409e-07	0.911	0.914	Proteasomal basal	Unique
PHB2	0.264985	8.04192e-08	1.21244e-07	0.973	0.956	Proteasomal basal	Unique
EIF4EBP1	0.348039	8.11906e-08	1.22034e-07	0.664	0.551	Proteasomal basal	Semiunique
MMAB	0.252231	8.52041e-08	1.27677e-07	0.713	0.599	Proteasomal basal	Unique
ERRFI1	0.307115	9.45471e-08	1.41248e-07	0.809	0.72	Proteasomal basal	Semiunique
SLC1A5	0.275072	9.70287e-08	1.44517e-07	0.936	0.941	Proteasomal basal	Unique
PSMC2	0.278383	1.03744e-07	1.54053e-07	0.792	0.76	Proteasomal basal	Unique
BCL2L1	0.263071	1.05557e-07	1.56275e-07	0.661	0.548	Proteasomal basal	Semiunique
C8orf59	0.25207	1.11683e-07	1.6485e-07	0.933	0.956	Proteasomal basal	Unique
CCND1	0.404105	1.15302e-07	1.69683e-07	0.896	0.885	Proteasomal basal	Unique
MCFD2	0.268004	1.30671e-07	1.91729e-07	0.79	0.747	Proteasomal basal	Unique
CAV2	0.280468	1.33513e-07	1.95317e-07	0.93	0.945	Proteasomal basal	Semiunique
PFKP	0.319735	1.37542e-07	2.00616e-07	0.727	0.661	Proteasomal basal	Unique
PSMB4	0.267697	1.41095e-07	2.05192e-07	0.926	0.945	Proteasomal basal	Unique
PSMD6	0.255829	1.49154e-07	2.16273e-07	0.844	0.826	Proteasomal basal	Unique
CTSL	0.276303	1.56425e-07	2.26152e-07	0.53	0.412	Proteasomal basal	Unique
SRM	0.426894	1.70454e-07	2.45713e-07	0.812	0.78	Proteasomal basal	Semiunique
RND3	0.363687	1.86448e-07	2.67985e-07	0.914	0.925	Proteasomal basal	Core
ARHGEF5	0.255604	1.98076e-07	2.8387e-07	0.685	0.581	Proteasomal basal	Unique
CDYL	0.261636	2.08474e-07	2.97907e-07	0.71	0.63	Proteasomal basal	Unique
TOMM5	0.311591	2.12097e-07	3.02208e-07	0.782	0.716	Proteasomal basal	Semiunique
RPN2	0.261395	2.18543e-07	3.10494e-07	0.948	0.963	Proteasomal basal	Unique
ITGB1BP1	0.288011	2.3917e-07	3.38824e-07	0.745	0.661	Proteasomal basal	Unique
BASP1	0.29263	2.49296e-07	3.52157e-07	0.581	0.452	Proteasomal basal	Semiunique
MAL2	0.361183	2.58091e-07	3.63539e-07	0.831	0.782	Proteasomal basal	Semiunique
YRDC	0.25656	2.71489e-07	3.81323e-07	0.659	0.562	Proteasomal basal	Unique
SRP72	0.283143	2.8755e-07	4.02734e-07	0.903	0.903	Proteasomal basal	Semiunique
POMP	0.27965	3.18748e-07	4.45164e-07	0.993	0.996	Proteasomal basal	Semiunique
ADAM15	0.262986	3.23636e-07	4.50713e-07	0.857	0.778	Proteasomal basal	Unique
GARS	0.289759	3.27062e-07	4.54201e-07	0.73	0.67	Proteasomal basal	Semiunique
NOLC1	0.277177	3.30809e-07	4.58115e-07	0.794	0.716	Proteasomal basal	Semiunique
SDC4	0.298365	3.45182e-07	4.7668e-07	0.935	0.934	Proteasomal basal	Core
C3orf14	0.258401	3.53449e-07	4.86733e-07	0.507	0.374	Proteasomal basal	Unique
ITGA3	0.314236	3.57146e-07	4.90454e-07	0.908	0.914	Proteasomal basal	Semiunique
TSPAN1	0.295913	3.63243e-07	4.96275e-07	0.928	0.87	Proteasomal basal	Unique
SLIRP	0.2709	3.63398e-07	4.96275e-07	0.983	0.991	Proteasomal basal	Semiunique
PITHD1	0.250325	3.76279e-07	5.12446e-07	0.777	0.7	Proteasomal basal	Unique
GCSH	0.264578	4.10008e-07	5.56842e-07	0.846	0.786	Proteasomal basal	Unique
SQOR	0.336176	4.29153e-07	5.81243e-07	0.851	0.813	Proteasomal basal	Semiunique
FST	0.297434	4.30769e-07	5.81833e-07	0.753	0.601	Proteasomal basal	Semiunique
LRRC59	0.323299	4.44016e-07	5.98087e-07	0.8	0.747	Proteasomal basal	Semiunique
DHX15	0.253818	4.66034e-07	6.26035e-07	0.824	0.811	Proteasomal basal	Unique
HMGCR	0.336104	4.70144e-07	6.2984e-07	0.445	0.337	Proteasomal basal	Core
KPNB1	0.273359	4.75772e-07	6.35652e-07	0.936	0.947	Proteasomal basal	Semiunique
ARHGEF35	0.259809	6.07773e-07	8.09817e-07	0.782	0.72	Proteasomal basal	Unique
FAT1	0.318065	6.51521e-07	8.65768e-07	0.772	0.676	Proteasomal basal	Unique
IRS2	0.293764	6.71452e-07	8.89854e-07	0.676	0.586	Proteasomal basal	Semiunique
UBE2M	0.294001	6.90705e-07	9.12916e-07	0.849	0.833	Proteasomal basal	Unique
COTL1	0.305756	7.75179e-07	1.02183e-06	0.698	0.593	Proteasomal basal	Semiunique
CDCP1	0.257092	8.51639e-07	1.11962e-06	0.718	0.626	Proteasomal basal	Semiunique
MYOF	0.265392	8.68152e-07	1.1383e-06	0.901	0.936	Proteasomal basal	Semiunique
AL161431.1	0.302354	8.99458e-07	1.17621e-06	0.159	0.062	Proteasomal basal	Semiunique
KLF4	0.4197	9.15257e-07	1.19371e-06	0.906	0.883	Proteasomal basal	Core
TIMM8B	0.252995	9.42422e-07	1.2259e-06	0.931	0.93	Proteasomal basal	Unique
PLCG2	0.275723	1.01387e-06	1.31536e-06	0.797	0.775	Proteasomal basal	Semiunique
FDFT1	0.429114	1.09626e-06	1.41852e-06	0.649	0.599	Proteasomal basal	Core
DCAF13	0.251905	1.1281e-06	1.45589e-06	0.765	0.733	Proteasomal basal	Unique
TFPI2	0.506113	1.18298e-06	1.52273e-06	0.455	0.337	Proteasomal basal	Semiunique
PSMG1	0.292855	1.26528e-06	1.62444e-06	0.795	0.784	Proteasomal basal	Unique
PROSER2	0.258552	1.2808e-06	1.64009e-06	0.614	0.511	Proteasomal basal	Unique
DIAPH1	0.254499	1.30454e-06	1.66617e-06	0.797	0.764	Proteasomal basal	Unique
POLR2H	0.309247	1.31569e-06	1.67605e-06	0.859	0.844	Proteasomal basal	Unique
AHCY	0.26017	1.33691e-06	1.6987e-06	0.935	0.943	Proteasomal basal	Semiunique
KRT6B	0.44585	1.39313e-06	1.76559e-06	0.344	0.225	Proteasomal basal	Unique
UCHL1	0.349273	1.53351e-06	1.93852e-06	0.299	0.176	Proteasomal basal	Semiunique
PRDX4	0.274533	1.57126e-06	1.98116e-06	0.903	0.903	Proteasomal basal	Unique
FKBP4	0.254877	1.61166e-06	2.02691e-06	0.852	0.857	Proteasomal basal	Semiunique
NDUFAF2	0.263375	1.66762e-06	2.09195e-06	0.799	0.769	Proteasomal basal	Unique
S100A16	0.26427	1.73509e-06	2.17107e-06	0.998	0.996	Proteasomal basal	Core
SPCS3	0.27775	1.7968e-06	2.24259e-06	0.807	0.813	Proteasomal basal	Unique
EDN1	0.400612	1.83445e-06	2.2838e-06	0.477	0.359	Proteasomal basal	Core
IDI1	0.573035	1.86257e-06	2.30769e-06	0.602	0.537	Proteasomal basal	Core
SLC38A5	0.347782	1.86301e-06	2.30769e-06	0.671	0.604	Proteasomal basal	Semiunique
PSMB3	0.260815	2.05545e-06	2.53969e-06	0.97	0.971	Proteasomal basal	Unique
USP14	0.254859	2.07206e-06	2.55381e-06	0.827	0.789	Proteasomal basal	Unique
ID1	0.394064	2.14982e-06	2.64305e-06	0.975	0.971	Proteasomal basal	Semiunique
CLTB	0.281356	2.2575e-06	2.76852e-06	0.977	0.98	Proteasomal basal	Semiunique
SCD	0.441192	2.45584e-06	2.99757e-06	0.458	0.346	Proteasomal basal	Semiunique
MIR222HG	0.316351	2.45643e-06	2.99757e-06	0.557	0.449	Proteasomal basal	Core
SLC7A5	0.381783	2.52705e-06	3.07614e-06	0.555	0.454	Proteasomal basal	Semiunique
EMP1	0.289865	2.76023e-06	3.35171e-06	0.899	0.874	Proteasomal basal	Core
CMSS1	0.252164	3.00356e-06	3.63822e-06	0.757	0.683	Proteasomal basal	Unique
LAMC2	0.447766	3.01557e-06	3.64382e-06	0.767	0.749	Proteasomal basal	Core
MVD	0.337477	3.91529e-06	4.71941e-06	0.361	0.251	Proteasomal basal	Core
TSPAN4	0.266494	4.01099e-06	4.82297e-06	0.617	0.524	Proteasomal basal	Unique
NUDT8	0.25855	4.51523e-06	5.41608e-06	0.636	0.518	Proteasomal basal	Semiunique
EREG	0.462492	4.65573e-06	5.57106e-06	0.267	0.154	Proteasomal basal	Semiunique
MIF	0.259266	5.03197e-06	6.00669e-06	0.99	0.989	Proteasomal basal	Unique
PSMA3	0.278633	6.74486e-06	8.03192e-06	0.938	0.945	Proteasomal basal	Semiunique
DDX39A	0.26562	6.85647e-06	8.14515e-06	0.757	0.687	Proteasomal basal	Semiunique
MYC	0.303109	6.967e-06	8.25657e-06	0.876	0.855	Proteasomal basal	Semiunique
DHCR24	0.354044	7.22818e-06	8.54554e-06	0.768	0.738	Proteasomal basal	Semiunique
LYPD3	0.330943	7.37974e-06	8.70385e-06	0.552	0.478	Proteasomal basal	Semiunique
NDUFA4L2	0.324267	7.45728e-06	8.77431e-06	0.151	0.064	Proteasomal basal	Unique
CYCS	0.298202	8.32099e-06	9.76688e-06	0.973	0.985	Proteasomal basal	Semiunique
ODC1	0.294347	8.34048e-06	9.76688e-06	0.836	0.775	Proteasomal basal	Semiunique
CAP1	0.268859	8.70055e-06	1.01445e-05	0.926	0.952	Proteasomal basal	Unique
HNRNPAB	0.275857	8.70412e-06	1.01445e-05	0.924	0.941	Proteasomal basal	Unique
FMO2	0.331639	9.11106e-06	1.05938e-05	0.515	0.392	Proteasomal basal	Unique
HSPA8	0.341694	1.06996e-05	1.24116e-05	0.993	1	Proteasomal basal	Unique
LRRC8A	0.253388	1.17853e-05	1.36389e-05	0.889	0.89	Proteasomal basal	Semiunique
EHD1	0.264608	1.18272e-05	1.36553e-05	0.636	0.566	Proteasomal basal	Unique
LSP1	0.270213	1.22963e-05	1.41637e-05	0.477	0.383	Proteasomal basal	Core
FASN	0.287318	1.29825e-05	1.49193e-05	0.616	0.542	Proteasomal basal	Semiunique
ZC3H12A	0.259405	1.39424e-05	1.59851e-05	0.879	0.85	Proteasomal basal	Semiunique
UFD1	0.27843	1.53737e-05	1.75852e-05	0.846	0.844	Proteasomal basal	Unique
PGAM1	0.293053	1.66203e-05	1.89671e-05	0.988	0.978	Proteasomal basal	Semiunique
PSMC4	0.259299	1.68443e-05	1.91783e-05	0.879	0.868	Proteasomal basal	Unique
LGALS7	0.638092	1.73788e-05	1.97413e-05	0.55	0.452	Proteasomal basal	Core
MT1X	0.58351	1.76556e-05	2.00097e-05	0.985	0.967	Proteasomal basal	Semiunique
SNRPB	0.25263	1.78024e-05	2.01298e-05	0.982	0.993	Proteasomal basal	Unique
MYO1B	0.371526	1.85702e-05	2.095e-05	0.691	0.634	Proteasomal basal	Unique
KRT19	0.25716	1.91482e-05	2.15527e-05	1	1	Proteasomal basal	Semiunique
THBS1	0.452471	2.00879e-05	2.25588e-05	0.47	0.377	Proteasomal basal	Unique
APOL1	0.281383	2.45818e-05	2.75428e-05	0.46	0.35	Proteasomal basal	Semiunique
CAV1	0.320979	2.74221e-05	3.06555e-05	0.859	0.839	Proteasomal basal	Semiunique
PGP	0.283786	2.90109e-05	3.23583e-05	0.582	0.502	Proteasomal basal	Unique
S100A2	0.334441	3.35676e-05	3.73563e-05	1	1	Proteasomal basal	Semiunique
SDC1	0.302473	3.88965e-05	4.31891e-05	0.965	0.98	Proteasomal basal	Semiunique
IGFBP7	0.276168	4.2546e-05	4.71353e-05	0.956	0.96	Proteasomal basal	Unique
PSMD1	0.296725	4.40391e-05	4.868e-05	0.805	0.815	Proteasomal basal	Unique
SDF2L1	0.3075	4.49246e-05	4.95478e-05	0.743	0.707	Proteasomal basal	Unique
AKR1C3	0.282167	4.84438e-05	5.33098e-05	0.792	0.749	Proteasomal basal	Semiunique
CCL2	0.631138	5.91384e-05	6.49337e-05	0.178	0.093	Proteasomal basal	Semiunique
MCL1	0.269551	6.60897e-05	7.24049e-05	0.978	0.989	Proteasomal basal	Semiunique
CSE1L	0.265607	6.64874e-05	7.26791e-05	0.674	0.619	Proteasomal basal	Unique
DUSP6	0.266931	7.1621e-05	7.81176e-05	0.659	0.573	Proteasomal basal	Semiunique
IFITM1	0.365909	7.61337e-05	8.28563e-05	0.804	0.861	Proteasomal basal	Semiunique
GGCT	0.267518	7.9619e-05	8.64585e-05	0.832	0.835	Proteasomal basal	Unique
CDKN1A	0.254652	8.72839e-05	9.45736e-05	0.76	0.725	Proteasomal basal	Semiunique
ACTN1	0.344519	9.52527e-05	0.000102982	0.817	0.811	Proteasomal basal	Unique
TXNRD1	0.258122	0.000101283	0.000109262	0.807	0.793	Proteasomal basal	Semiunique
MPHOSPH6	0.27674	0.000102305	0.000110123	0.802	0.756	Proteasomal basal	Unique
PHLDA1	0.420204	0.000109072	0.000117151	0.673	0.608	Proteasomal basal	Semiunique
SERPINB2	0.318947	0.000118922	0.000127454	0.336	0.229	Proteasomal basal	Semiunique
TRIB1	0.260017	0.00012241	0.000130907	0.77	0.742	Proteasomal basal	Core
MACF1	0.25395	0.000124733	0.000133102	0.834	0.846	Proteasomal basal	Unique
TUBB	0.306591	0.000167842	0.000178717	0.98	0.991	Proteasomal basal	Semiunique
AKR1B10	0.253171	0.000179947	0.000191193	0.693	0.59	Proteasomal basal	Core
GCLM	0.310847	0.00019282	0.000204431	0.737	0.67	Proteasomal basal	Semiunique
DHCR7	0.293023	0.000210922	0.000223142	0.357	0.273	Proteasomal basal	Semiunique
MCM7	0.277294	0.000224717	0.000237228	0.633	0.559	Proteasomal basal	Semiunique
CKB	0.265763	0.000231945	0.000244336	0.928	0.927	Proteasomal basal	Unique
DENND2C	0.266781	0.000269305	0.000283086	0.685	0.696	Proteasomal basal	Semiunique
CKAP4	0.257209	0.000271098	0.000284365	0.839	0.811	Proteasomal basal	Unique
PMAIP1	0.263289	0.000321697	0.000336724	0.893	0.879	Proteasomal basal	Semiunique
EBP	0.258817	0.00039977	0.000417556	0.8	0.769	Proteasomal basal	Core
DEFB1	0.297797	0.00054949	0.000572725	0.411	0.319	Proteasomal basal	Core
TUBA1B	0.329084	0.00071521	0.000743878	0.973	0.976	Proteasomal basal	Semiunique
TENT5A	0.309534	0.000998987	0.00103684	0.656	0.601	Proteasomal basal	Unique
ATP6V0B	0.253735	0.00111839	0.00115834	0.958	0.96	Proteasomal basal	Unique
KISS1	0.317311	0.00114279	0.00118113	0.268	0.196	Proteasomal basal	Unique
GJB2	0.386797	0.00127	0.00130985	0.891	0.905	Proteasomal basal	Semiunique
CSF3	0.64947	0.00167631	0.0017253	0.554	0.489	Proteasomal basal	Semiunique
CCL20	0.601655	0.00185517	0.00190541	0.188	0.123	Proteasomal basal	Core
CXCL1	0.348662	0.00189053	0.00193529	0.943	0.894	Proteasomal basal	Core
ALDH1A3	0.372943	0.00189211	0.00193529	0.584	0.52	Proteasomal basal	Semiunique
SOD2	0.261322	0.00347678	0.00354876	0.899	0.883	Proteasomal basal	Semiunique
EIF5A	0.311553	0.00424131	0.00432018	0.97	0.993	Proteasomal basal	Semiunique
MT2A	0.416535	0.00459371	0.00466948	0.98	0.987	Proteasomal basal	Core
CITED4	0.252338	0.00558251	0.00566292	0.577	0.54	Proteasomal basal	Unique
CXCL3	0.502948	0.00788945	0.00798666	0.503	0.432	Proteasomal basal	Core
SLC6A14	0.340961	0.0129701	0.0131029	0.463	0.414	Proteasomal basal	Unique
CD24	0.271178	0.0354048	0.0356944	0.799	0.797	Proteasomal basal	Semiunique
TM4SF1	0.857726	0	0	0.843	0.47	Differentiating basal	Core
CYP1B1	0.465062	5.04055e-300	2.84791e-298	0.288	0.015	Differentiating basal	Core
MSMB	0.608154	2.30076e-277	8.66619e-276	0.707	0.409	Differentiating basal	Core
DEFB1	0.527876	9.08542e-218	2.56663e-216	0.543	0.226	Differentiating basal	Core
IL1RN	0.579297	6.26287e-203	1.41541e-201	0.396	0.132	Differentiating basal	Core
IFITM3	0.639942	1.90612e-183	3.58985e-182	1	0.996	Differentiating basal	Core
CXCL8	0.63657	2.65573e-138	4.2871e-137	0.982	0.907	Differentiating basal	Core
IMPDH2	0.338703	1.74251e-128	2.46129e-127	0.986	0.963	Differentiating basal	Semiunique
IL1R2	0.715789	8.62021e-118	1.08231e-116	0.406	0.215	Differentiating basal	Semiunique
SPRR2A	0.287404	2.03996e-112	2.30515e-111	0.165	0.03	Differentiating basal	Core
HES4	0.312818	1.07548e-105	1.10481e-104	0.648	0.446	Differentiating basal	Core
S100A10	0.591947	1.92477e-99	1.81249e-98	1	0.989	Differentiating basal	Core
SFN	0.468809	2.75899e-91	2.3982e-90	0.994	0.994	Differentiating basal	Core
KRT6A	1.19459	6.23999e-89	5.03657e-88	0.898	0.875	Differentiating basal	Core
GADD45A	0.730457	2.44576e-87	1.84247e-86	0.92	0.881	Differentiating basal	Core
TIMP3	0.324143	5.28767e-86	3.551e-85	0.707	0.535	Differentiating basal	Core
LSP1	0.307849	5.34221e-86	3.551e-85	0.476	0.303	Differentiating basal	Core
TUBB6	0.347034	4.59852e-85	2.88685e-84	0.361	0.195	Differentiating basal	Core
S100P	0.42208	2.90988e-84	1.73061e-83	0.881	0.796	Differentiating basal	Core
SQLE	0.368647	3.70075e-80	2.09092e-79	0.419	0.253	Differentiating basal	Core
CXCL2	0.410067	8.10566e-78	4.36162e-77	0.948	0.852	Differentiating basal	Core
IGFBP3	0.614937	3.29336e-77	1.69159e-76	0.608	0.452	Differentiating basal	Core
SYT8	0.3414	7.58294e-75	3.72553e-74	0.338	0.186	Differentiating basal	Core
FOSL1	0.490069	1.95993e-73	9.22801e-73	0.612	0.487	Differentiating basal	Core
NDUFS5	0.355105	5.71533e-71	2.58333e-70	0.995	0.995	Differentiating basal	Core
SERPINB5	0.270002	9.44047e-68	4.10298e-67	0.867	0.781	Differentiating basal	Core
CCL2	0.678452	4.60696e-67	1.9281e-66	0.229	0.1	Differentiating basal	Semiunique
TREM2	0.272234	3.03564e-64	1.2251e-63	0.29	0.155	Differentiating basal	Unique
ASS1	0.355144	4.80343e-63	1.87168e-62	0.813	0.766	Differentiating basal	Semiunique
CLEC2B	0.264902	6.73859e-63	2.5382e-62	0.718	0.567	Differentiating basal	Semiunique
MSMO1	0.372055	4.26521e-58	1.55474e-57	0.395	0.266	Differentiating basal	Core
TGM1	0.463435	6.35126e-57	2.24279e-56	0.581	0.466	Differentiating basal	Core
SPINK5	0.289777	7.61002e-57	2.60586e-56	0.678	0.534	Differentiating basal	Semiunique
TMSB10	0.470798	3.38728e-54	1.12577e-53	0.999	1	Differentiating basal	Core
FSCN1	0.284646	5.33414e-52	1.72217e-51	0.521	0.393	Differentiating basal	Core
ANXA1	0.307804	9.47518e-52	2.97415e-51	0.978	0.961	Differentiating basal	Core
ADAMTS1	0.43383	2.24079e-50	6.6929e-50	0.358	0.232	Differentiating basal	Core
MIR222HG	0.501588	2.25071e-50	6.6929e-50	0.521	0.423	Differentiating basal	Core
CLCA2	0.299006	3.4389e-50	9.96399e-50	0.599	0.48	Differentiating basal	Unique
TNFRSF12A	0.281411	1.35231e-49	3.82027e-49	0.833	0.743	Differentiating basal	Semiunique
PKM	0.285079	2.31121e-49	6.36992e-49	1	1	Differentiating basal	Semiunique
EDN1	0.363457	1.93876e-48	5.21618e-48	0.472	0.33	Differentiating basal	Core
GAPDH	0.271172	2.43768e-47	6.40601e-47	1	1	Differentiating basal	Core
AKR1B10	0.440553	9.89302e-47	2.54071e-46	0.443	0.33	Differentiating basal	Core
CA12	0.30235	4.53366e-46	1.13845e-45	0.51	0.375	Differentiating basal	Core
TUBB	0.309911	5.82091e-46	1.42731e-45	0.973	0.977	Differentiating basal	Semiunique
IRS2	0.265112	5.93661e-46	1.42731e-45	0.763	0.69	Differentiating basal	Semiunique
NHP2	0.283557	1.93795e-45	4.56226e-45	0.9	0.897	Differentiating basal	Semiunique
CAV1	0.286253	4.58012e-45	1.05623e-44	0.534	0.41	Differentiating basal	Semiunique
IFITM2	0.283406	2.13914e-44	4.83445e-44	0.919	0.897	Differentiating basal	Semiunique
GBP1	0.287866	1.85168e-41	4.10275e-41	0.403	0.291	Differentiating basal	Semiunique
ADRB2	0.254291	2.75806e-41	5.99348e-41	0.643	0.539	Differentiating basal	Semiunique
LAMC2	0.376073	6.904e-41	1.47198e-40	0.536	0.428	Differentiating basal	Core
AREG	0.68677	5.12963e-40	1.07342e-39	0.491	0.383	Differentiating basal	Core
CXCL1	0.366537	7.91543e-40	1.62626e-39	0.988	0.967	Differentiating basal	Core
GSTP1	0.342351	1.02847e-39	2.07531e-39	1	1	Differentiating basal	Core
PHLDA1	0.341864	8.68732e-39	1.72222e-38	0.514	0.417	Differentiating basal	Semiunique
CTGF	0.553147	7.12671e-38	1.38848e-37	0.574	0.474	Differentiating basal	Core
ACAT2	0.299529	3.07027e-37	5.88036e-37	0.465	0.363	Differentiating basal	Core
DSG3	0.328529	9.41832e-36	1.77378e-35	0.548	0.47	Differentiating basal	Core
CCL20	0.598046	1.25916e-35	2.33254e-35	0.156	0.075	Differentiating basal	Core
MT1X	0.390619	1.39564e-35	2.54366e-35	0.986	0.991	Differentiating basal	Semiunique
RGCC	0.290146	1.62815e-35	2.92033e-35	0.446	0.34	Differentiating basal	Semiunique
ITPKC	0.252084	1.85353e-35	3.27265e-35	0.637	0.553	Differentiating basal	Core
TNFAIP3	0.356291	9.18228e-35	1.5963e-34	0.84	0.805	Differentiating basal	Core
KRT14	1.02072	1.11775e-34	1.91373e-34	0.658	0.567	Differentiating basal	Core
LDLR	0.328612	7.91181e-33	1.33438e-32	0.808	0.828	Differentiating basal	Core
TAGLN	0.267317	4.44325e-32	7.38364e-32	0.198	0.116	Differentiating basal	Unique
RBM3	0.337436	1.40818e-31	2.30614e-31	0.973	0.97	Differentiating basal	Core
FGFBP1	0.57415	3.43927e-31	5.55197e-31	0.747	0.799	Differentiating basal	Core
SHC1	0.275342	8.11397e-30	1.29138e-29	0.726	0.69	Differentiating basal	Semiunique
UPP1	0.315504	1.22889e-29	1.92868e-29	0.436	0.356	Differentiating basal	Core
SERPINB13	0.299212	4.16871e-29	6.45293e-29	0.756	0.704	Differentiating basal	Semiunique
ENO1	0.395845	4.66285e-29	7.12029e-29	0.999	0.999	Differentiating basal	Core
KRT17	0.27711	6.82516e-29	1.02832e-28	1	1	Differentiating basal	Core
HMGCS1	0.286145	9.38556e-29	1.39549e-28	0.442	0.351	Differentiating basal	Core
CYR61	0.267664	9.01789e-28	1.3234e-27	0.889	0.842	Differentiating basal	Core
DKK1	0.310713	2.04136e-27	2.95736e-27	0.11	0.051	Differentiating basal	Semiunique
IGFBP6	0.471144	4.14557e-27	5.92974e-27	0.643	0.569	Differentiating basal	Semiunique
PFDN2	0.263011	8.90621e-26	1.258e-25	0.854	0.893	Differentiating basal	Semiunique
AKR1C3	0.253266	4.86821e-25	6.79145e-25	0.801	0.771	Differentiating basal	Semiunique
CXCL3	0.311642	5.66666e-24	7.80893e-24	0.541	0.443	Differentiating basal	Core
IFITM1	0.444463	4.0827e-23	5.55838e-23	0.757	0.879	Differentiating basal	Semiunique
RAN	0.26238	4.91984e-23	6.61836e-23	0.986	0.991	Differentiating basal	Semiunique
PSME2	0.268941	7.31348e-22	9.72262e-22	0.868	0.888	Differentiating basal	Unique
LTB4R	0.27496	8.27948e-22	1.08788e-21	0.831	0.839	Differentiating basal	Core
PTGS2	0.290901	1.00176e-21	1.30114e-21	0.159	0.096	Differentiating basal	Semiunique
SRM	0.291987	2.00059e-21	2.56894e-21	0.522	0.468	Differentiating basal	Semiunique
IFI27	0.455796	3.2484e-21	4.12437e-21	0.567	0.527	Differentiating basal	Core
ADM	0.31567	7.47692e-21	9.38769e-21	0.574	0.499	Differentiating basal	Core
HBEGF	0.273737	4.03794e-20	5.01415e-20	0.688	0.612	Differentiating basal	Core
TXNRD1	0.268156	4.36647e-20	5.36316e-20	0.738	0.763	Differentiating basal	Semiunique
PA2G4	0.276052	1.73486e-19	2.10795e-19	0.914	0.928	Differentiating basal	Semiunique
TUBA1C	0.303228	2.25785e-19	2.71423e-19	0.926	0.945	Differentiating basal	Core
SERPINB1	0.371897	3.33837e-19	3.9709e-19	0.82	0.827	Differentiating basal	Core
TUBA1B	0.393572	7.29517e-19	8.58703e-19	0.947	0.96	Differentiating basal	Semiunique
S100A2	0.256344	2.35639e-17	2.74508e-17	1	1	Differentiating basal	Semiunique
S100A14	0.254794	3.56325e-16	4.10865e-16	0.983	0.986	Differentiating basal	Core
KRT13	0.287018	3.35172e-15	3.8257e-15	0.542	0.485	Differentiating basal	Semiunique
DDX21	0.32419	8.04752e-15	9.0937e-15	0.823	0.889	Differentiating basal	Core
S100A16	0.252865	5.71865e-14	6.39809e-14	0.964	0.969	Differentiating basal	Core
LDHA	0.269683	5.57565e-13	6.17695e-13	0.99	0.99	Differentiating basal	Core
MT2A	0.409174	6.32369e-12	6.93764e-12	0.964	0.956	Differentiating basal	Core
MUC1	0.378738	7.72552e-12	8.39408e-12	0.766	0.83	Differentiating basal	Core
RND3	0.254211	9.10643e-11	9.80026e-11	0.924	0.95	Differentiating basal	Core
S100A8	0.514749	4.12751e-10	4.40008e-10	0.627	0.692	Differentiating basal	Core
HLA-DRB5	0.318932	1.26903e-07	1.34019e-07	0.241	0.211	Differentiating basal	Unique
STK17A	0.283544	6.93099e-07	7.25187e-07	0.802	0.829	Differentiating basal	Core
FST	0.287453	1.42124e-06	1.47339e-06	0.359	0.324	Differentiating basal	Semiunique
LGALS7	0.348378	1.71126e-06	1.75793e-06	0.371	0.324	Differentiating basal	Core
AKR1C2	0.290409	0.00475957	0.00484533	0.963	0.96	Differentiating basal	Semiunique
EIF5A	0.332044	0.0140503	0.0141757	0.877	0.963	Differentiating basal	Semiunique
TM4SF1	1.07068	0	0	0.899	0.604	KRT8 high	Core
GADD45A	0.916113	8.69753e-274	9.08892e-272	0.957	0.897	KRT8 high	Core
DEFB1	0.635812	2.1992e-218	1.53211e-216	0.815	0.587	KRT8 high	Core
IL1RN	0.8582	9.7683e-215	5.10394e-213	0.664	0.389	KRT8 high	Core
FOSL1	0.686237	1.13074e-206	4.72649e-205	0.745	0.546	KRT8 high	Core
EMP1	0.906448	3.4212e-194	1.19172e-192	0.822	0.677	KRT8 high	Core
CYP1B1	0.427317	8.32701e-179	2.48621e-177	0.243	0.039	KRT8 high	Core
SFN	0.663097	7.83095e-171	2.04584e-169	0.993	0.992	KRT8 high	Core
KRT6A	0.98543	4.38486e-160	1.01826e-158	0.938	0.859	KRT8 high	Core
DSG3	0.775307	3.14256e-155	6.56796e-154	0.706	0.549	KRT8 high	Core
CXCL8	0.614913	5.42063e-154	1.02992e-152	0.955	0.813	KRT8 high	Core
SPRR1B	0.814803	3.91101e-151	6.81168e-150	0.419	0.176	KRT8 high	Semiunique
C19orf33	0.305666	6.01206e-151	9.66555e-150	0.999	0.997	KRT8 high	Core
ITPKC	0.575943	3.54846e-149	5.29734e-148	0.823	0.729	KRT8 high	Core
LSP1	0.498241	7.7873e-148	1.08503e-146	0.657	0.47	KRT8 high	Core
S100A10	0.600027	2.26761e-147	2.96206e-146	0.992	0.967	KRT8 high	Core
LYPD3	0.50014	4.58251e-146	5.63379e-145	0.795	0.636	KRT8 high	Semiunique
DUSP5	0.458713	1.501e-137	1.74282e-136	0.897	0.795	KRT8 high	Semiunique
APOBEC3A	0.770996	1.35636e-136	1.49199e-135	0.369	0.152	KRT8 high	Semiunique
EDN1	0.642295	3.7532e-133	3.92209e-132	0.403	0.186	KRT8 high	Core
SPRR2A	1.38151	9.25468e-131	9.21061e-130	0.321	0.118	KRT8 high	Core
SYT8	0.581809	4.0642e-127	3.86099e-126	0.491	0.287	KRT8 high	Core
MAP3K8	0.335178	5.43323e-121	4.93715e-120	0.767	0.609	KRT8 high	Unique
CA12	0.415131	1.32243e-119	1.15162e-118	0.739	0.533	KRT8 high	Core
TRIB1	0.437552	3.60126e-115	3.01065e-114	0.826	0.729	KRT8 high	Core
IL18	0.420716	3.91184e-115	3.14452e-114	0.795	0.672	KRT8 high	Core
MIR222HG	0.488553	8.06554e-114	6.24333e-113	0.622	0.447	KRT8 high	Core
TUBB6	0.432956	5.17701e-112	3.86427e-111	0.406	0.21	KRT8 high	Core
SERPINB5	0.389912	1.21266e-111	8.73951e-111	0.937	0.898	KRT8 high	Core
PLAUR	0.641761	2.32393e-111	1.61901e-110	0.708	0.545	KRT8 high	Semiunique
DENND2C	0.384762	6.11765e-105	4.12448e-104	0.869	0.81	KRT8 high	Semiunique
IRS2	0.325543	7.33463e-105	4.79043e-104	0.887	0.809	KRT8 high	Semiunique
KRT23	0.583539	2.37942e-103	1.50697e-102	0.449	0.251	KRT8 high	Semiunique
KRT17	0.572261	2.40778e-101	1.48008e-100	0.996	0.959	KRT8 high	Core
PIM1	0.396268	9.50359e-97	5.675e-96	0.716	0.59	KRT8 high	Unique
TNFAIP3	0.485757	1.31043e-91	7.60778e-91	0.779	0.651	KRT8 high	Core
TIMP3	0.387008	1.90902e-91	1.07834e-90	0.66	0.498	KRT8 high	Core
IL20RB	0.274628	2.44614e-91	1.34538e-90	0.467	0.284	KRT8 high	Semiunique
EPHA2	0.378391	3.89724e-89	2.08852e-88	0.919	0.917	KRT8 high	Semiunique
TMCC3	0.260487	6.87146e-89	3.59034e-88	0.218	0.076	KRT8 high	Unique
RND3	0.421613	7.9886e-89	4.07224e-88	0.944	0.939	KRT8 high	Core
EZR	0.353232	1.07499e-87	5.34935e-87	0.985	0.986	KRT8 high	Semiunique
TACSTD2	0.338712	1.38418e-86	6.72776e-86	1	1	KRT8 high	Semiunique
PLAU	0.463502	6.26104e-86	2.97399e-85	0.718	0.582	KRT8 high	Semiunique
SPRR2D	0.653875	7.42894e-86	3.45033e-85	0.23	0.084	KRT8 high	Semiunique
PMAIP1	0.384551	1.1385e-83	5.17277e-83	0.933	0.903	KRT8 high	Semiunique
CLDN4	0.473486	2.6723e-83	1.18832e-82	1	1	KRT8 high	Semiunique
TRIM16	0.318749	4.46231e-83	1.94296e-82	0.708	0.587	KRT8 high	Semiunique
TICAM1	0.27892	1.62614e-82	6.93597e-82	0.574	0.416	KRT8 high	Semiunique
S100A14	0.419764	2.90503e-82	1.2143e-81	0.997	0.99	KRT8 high	Core
UPP1	0.43359	3.55949e-82	1.45869e-81	0.473	0.309	KRT8 high	Core
TIAM1	0.323269	1.66351e-80	6.68605e-80	0.5	0.344	KRT8 high	Unique
KRT16	0.471278	4.71736e-79	1.85084e-78	0.604	0.446	KRT8 high	Semiunique
S100P	0.480694	4.78207e-79	1.85084e-78	0.971	0.927	KRT8 high	Core
TNFRSF12A	0.335102	2.45479e-78	9.32822e-78	0.704	0.553	KRT8 high	Semiunique
KLF4	0.377953	3.49541e-78	1.30454e-77	0.935	0.905	KRT8 high	Core
HES4	0.269419	1.83212e-77	6.71777e-77	0.925	0.837	KRT8 high	Core
CLDN1	0.491269	8.17485e-77	2.94577e-76	0.915	0.91	KRT8 high	Semiunique
PRDM1	0.41944	1.37423e-76	4.86802e-76	0.35	0.198	KRT8 high	Semiunique
CBX6	0.287333	1.00647e-72	3.50588e-72	0.685	0.556	KRT8 high	Semiunique
HBEGF	0.37968	2.73082e-70	9.35641e-70	0.763	0.645	KRT8 high	Core
ARL5B	0.308295	3.85482e-69	1.29945e-68	0.746	0.653	KRT8 high	Unique
SERPINB1	0.43678	9.09765e-69	3.01811e-68	0.97	0.956	KRT8 high	Core
AREG	0.784325	1.14381e-68	3.73525e-68	0.62	0.499	KRT8 high	Core
FSCN1	0.300437	1.87175e-68	6.0184e-68	0.531	0.375	KRT8 high	Core
RAP2B	0.341887	2.19216e-68	6.94185e-68	0.836	0.774	KRT8 high	Unique
PPTC7	0.271224	5.39488e-68	1.68288e-67	0.804	0.734	KRT8 high	Semiunique
BPIFB1	0.293224	1.67456e-67	5.1468e-67	0.661	0.494	KRT8 high	Semiunique
LRRC8A	0.32043	3.04431e-67	9.22117e-67	0.903	0.892	KRT8 high	Semiunique
IRF2BP2	0.30504	4.47638e-67	1.33652e-66	0.926	0.93	KRT8 high	Unique
FGFBP1	0.533344	5.16546e-66	1.52054e-65	0.889	0.88	KRT8 high	Core
TPM4	0.371254	5.49828e-66	1.59603e-65	0.959	0.963	KRT8 high	Semiunique
SOX9	0.399867	6.0495e-66	1.73198e-65	0.41	0.262	KRT8 high	Unique
GBP6	0.2628	1.25485e-65	3.5441e-65	0.463	0.312	KRT8 high	Semiunique
PELI1	0.279239	4.59737e-65	1.28113e-64	0.732	0.627	KRT8 high	Semiunique
KRT19	0.290385	6.66138e-65	1.83188e-64	1	1	KRT8 high	Semiunique
NR1D1	0.25849	7.18426e-65	1.95001e-64	0.764	0.627	KRT8 high	Semiunique
PSCA	0.521817	1.21381e-64	3.25239e-64	0.359	0.205	KRT8 high	Semiunique
SPRR3	0.714208	1.61807e-64	4.28072e-64	0.261	0.127	KRT8 high	Semiunique
INSIG1	0.412307	3.93185e-64	1.0272e-63	0.62	0.49	KRT8 high	Core
CYTOR	0.255145	7.56789e-64	1.9527e-63	0.501	0.35	KRT8 high	Semiunique
CDKN1A	0.302727	1.97367e-63	5.03046e-63	0.9	0.864	KRT8 high	Semiunique
SOWAHC	0.330822	2.27957e-63	5.74012e-63	0.582	0.462	KRT8 high	Semiunique
ANXA1	0.342795	7.17138e-63	1.78431e-62	1	0.998	KRT8 high	Core
CAST	0.30058	1.08239e-62	2.66141e-62	0.968	0.969	KRT8 high	Semiunique
GBP1	0.276144	7.7182e-62	1.8757e-61	0.371	0.226	KRT8 high	Semiunique
DAPP1	0.326533	9.19991e-62	2.21009e-61	0.522	0.389	KRT8 high	Unique
ERRFI1	0.352412	2.08179e-61	4.94425e-61	0.822	0.767	KRT8 high	Semiunique
CD109	0.288055	2.22944e-60	5.23544e-60	0.565	0.424	KRT8 high	Semiunique
ANKLE2	0.30522	2.96359e-60	6.88212e-60	0.771	0.718	KRT8 high	Unique
MBOAT2	0.305745	4.07362e-60	9.35589e-60	0.574	0.444	KRT8 high	Semiunique
IFFO2	0.28007	1.30827e-59	2.97206e-59	0.671	0.554	KRT8 high	Unique
CYP3A5	0.267274	2.61778e-59	5.88297e-59	0.349	0.206	KRT8 high	Unique
TGM1	0.601445	4.26224e-59	9.47669e-59	0.282	0.155	KRT8 high	Core
SDC1	0.283755	7.01341e-59	1.54295e-58	0.984	0.984	KRT8 high	Semiunique
MACC1	0.417524	9.01442e-59	1.96251e-58	0.606	0.485	KRT8 high	Semiunique
FRMD4B	0.350943	1.21038e-58	2.60792e-58	0.656	0.567	KRT8 high	Unique
MAP2K3	0.263095	1.56686e-58	3.34157e-58	0.806	0.74	KRT8 high	Unique
NCOA7	0.293632	2.7686e-58	5.84482e-58	0.976	0.943	KRT8 high	Semiunique
NEDD9	0.313268	2.88053e-58	6.02031e-58	0.56	0.44	KRT8 high	Semiunique
ACTB	0.309194	3.23485e-58	6.6939e-58	1	1	KRT8 high	Core
IER3	0.376769	4.80315e-58	9.84176e-58	0.978	0.966	KRT8 high	Core
SLC2A1	0.444049	5.21443e-58	1.05807e-57	0.839	0.851	KRT8 high	Semiunique
CTGF	0.622268	5.27469e-58	1.06001e-57	0.374	0.237	KRT8 high	Core
ADM	0.473054	6.91038e-56	1.37549e-55	0.692	0.593	KRT8 high	Core
SLC25A25	0.273009	4.57421e-54	9.01896e-54	0.851	0.783	KRT8 high	Unique
NDRG1	0.545168	6.61483e-54	1.29206e-53	0.691	0.615	KRT8 high	Semiunique
MAL2	0.292207	7.98923e-54	1.54606e-53	0.913	0.902	KRT8 high	Semiunique
CD24	0.460693	1.84072e-53	3.52946e-53	0.819	0.756	KRT8 high	Semiunique
BCL10	0.256467	3.84527e-53	7.30602e-53	0.717	0.65	KRT8 high	Unique
CALML3	0.400915	8.48899e-53	1.59838e-52	0.607	0.504	KRT8 high	Unique
NFKBIZ	0.357452	1.30823e-52	2.44125e-52	0.844	0.796	KRT8 high	Core
YWHAZ	0.265205	1.10526e-51	2.04424e-51	0.985	0.99	KRT8 high	Semiunique
MIR4435-2HG	0.27528	1.66148e-51	3.04605e-51	0.634	0.522	KRT8 high	Semiunique
GALNT3	0.27314	8.37507e-51	1.52208e-50	0.66	0.569	KRT8 high	Semiunique
IFI27	0.528926	8.6689e-51	1.5619e-50	0.7	0.634	KRT8 high	Core
TRIM29	0.252621	2.66669e-50	4.76358e-50	0.955	0.961	KRT8 high	Semiunique
TMSB10	0.366414	7.65918e-50	1.35658e-49	1	1	KRT8 high	Core
LRRC4	0.318763	1.53495e-49	2.69583e-49	0.575	0.471	KRT8 high	Unique
TMEM154	0.279717	1.96191e-49	3.41699e-49	0.607	0.501	KRT8 high	Unique
IGFBP3	0.691037	6.73141e-49	1.1627e-48	0.818	0.783	KRT8 high	Core
SGMS2	0.260258	1.35062e-48	2.31376e-48	0.618	0.514	KRT8 high	Unique
YOD1	0.267287	2.1684e-48	3.68453e-48	0.461	0.343	KRT8 high	Unique
KLHL21	0.267164	6.07837e-48	1.0245e-47	0.605	0.51	KRT8 high	Unique
KRT24	0.700859	1.1852e-47	1.98165e-47	0.138	0.051	KRT8 high	Semiunique
NDUFS5	0.261357	2.4944e-47	4.13753e-47	0.997	0.995	KRT8 high	Core
ADRB2	0.277677	5.31997e-47	8.75492e-47	0.701	0.61	KRT8 high	Semiunique
GJB3	0.267646	4.71833e-46	7.70415e-46	0.771	0.744	KRT8 high	Semiunique
SDC4	0.255792	1.77921e-45	2.88259e-45	0.956	0.96	KRT8 high	Core
FAM83A	0.455363	7.49634e-45	1.20518e-44	0.6	0.512	KRT8 high	Semiunique
PHLDA2	0.257247	8.47685e-45	1.35241e-44	0.978	0.958	KRT8 high	Semiunique
DSC3	0.3505	1.61603e-44	2.55872e-44	0.708	0.663	KRT8 high	Semiunique
THBD	0.367917	8.0913e-44	1.27149e-43	0.497	0.379	KRT8 high	Semiunique
IL36G	0.328723	1.51425e-43	2.36178e-43	0.113	0.039	KRT8 high	Semiunique
AL161431.1	0.286179	4.47e-43	6.92023e-43	0.164	0.075	KRT8 high	Semiunique
CXCL2	0.337633	1.17783e-41	1.81005e-41	0.759	0.651	KRT8 high	Core
CCL20	0.645092	2.2636e-40	3.45323e-40	0.177	0.086	KRT8 high	Core
LMO7	0.308964	3.51703e-40	5.32652e-40	0.911	0.911	KRT8 high	Semiunique
ALDH1A3	0.406845	1.56156e-39	2.34796e-39	0.727	0.67	KRT8 high	Semiunique
CLEC2B	0.334412	1.02586e-38	1.53147e-38	0.721	0.648	KRT8 high	Semiunique
PLS3	0.254555	1.57102e-38	2.32868e-38	0.746	0.703	KRT8 high	Semiunique
SERPINB11	0.350325	1.0347e-37	1.5229e-37	0.31	0.206	KRT8 high	Semiunique
LIF	0.26082	3.1285e-37	4.57242e-37	0.295	0.187	KRT8 high	Semiunique
SLC20A2	0.251116	8.44581e-37	1.22582e-36	0.692	0.645	KRT8 high	Unique
STK17A	0.409158	1.285e-36	1.85218e-36	0.746	0.753	KRT8 high	Core
ST14	0.250138	1.51751e-36	2.17233e-36	0.866	0.853	KRT8 high	Unique
LDLR	0.332519	2.83123e-36	4.02536e-36	0.851	0.848	KRT8 high	Core
LIPH	0.273902	1.61127e-35	2.27538e-35	0.642	0.539	KRT8 high	Semiunique
SERPINB2	0.4618	2.49588e-35	3.50093e-35	0.318	0.205	KRT8 high	Semiunique
F3	0.328695	4.77899e-35	6.65872e-35	0.985	0.985	KRT8 high	Semiunique
AKR1B10	0.273278	1.32519e-34	1.83421e-34	0.601	0.483	KRT8 high	Core
ADAMTS1	0.259795	1.33593e-34	1.8369e-34	0.179	0.095	KRT8 high	Core
CFLAR	0.270313	1.54573e-34	2.11149e-34	0.876	0.88	KRT8 high	Unique
EIF4EBP1	0.257818	2.62757e-34	3.56599e-34	0.656	0.569	KRT8 high	Semiunique
DSP	0.309128	8.19715e-34	1.10529e-33	0.964	0.965	KRT8 high	Unique
C6orf132	0.256941	3.97647e-33	5.32745e-33	0.822	0.806	KRT8 high	Semiunique
NECTIN1	0.259205	4.06286e-33	5.40852e-33	0.793	0.799	KRT8 high	Unique
LAMC2	0.331751	8.81515e-33	1.16605e-32	0.518	0.429	KRT8 high	Core
MCL1	0.252377	3.85501e-31	5.06728e-31	0.961	0.969	KRT8 high	Semiunique
H1FX	0.311407	4.51818e-31	5.90188e-31	0.838	0.821	KRT8 high	Unique
APOL1	0.269552	1.02197e-29	1.32666e-29	0.437	0.354	KRT8 high	Semiunique
DKK1	0.257582	3.37223e-29	4.3506e-29	0.15	0.079	KRT8 high	Semiunique
HMGCS1	0.549054	5.73945e-29	7.35917e-29	0.511	0.452	KRT8 high	Core
MALL	0.293798	1.53976e-28	1.96225e-28	0.535	0.462	KRT8 high	Semiunique
MSMO1	0.481727	1.57298e-28	1.99244e-28	0.526	0.467	KRT8 high	Core
SQLE	0.472693	5.8705e-28	7.39117e-28	0.483	0.411	KRT8 high	Core
ANXA3	0.291807	5.94324e-28	7.43794e-28	0.394	0.307	KRT8 high	Semiunique
TCN1	0.252821	2.90664e-27	3.616e-27	0.252	0.166	KRT8 high	Semiunique
GALNT5	0.273776	4.32023e-27	5.34277e-27	0.595	0.525	KRT8 high	Semiunique
S100A16	0.250631	6.75006e-27	8.2986e-27	0.995	0.992	KRT8 high	Core
MVD	0.279213	2.15385e-26	2.63249e-26	0.427	0.345	KRT8 high	Core
SAMD9	0.25734	4.5824e-26	5.56814e-26	0.364	0.284	KRT8 high	Unique
CYR61	0.28741	9.23882e-26	1.11613e-25	0.564	0.481	KRT8 high	Core
TMPRSS11D	0.251897	8.83795e-25	1.06157e-24	0.612	0.557	KRT8 high	Semiunique
KRT5	0.335977	1.83722e-24	2.19417e-24	0.976	0.975	KRT8 high	Semiunique
LYPD2	0.265382	1.84977e-24	2.1966e-24	0.136	0.073	KRT8 high	Unique
KRT14	0.582828	3.65585e-23	4.31679e-23	0.52	0.436	KRT8 high	Core
TXNDC17	0.268432	6.66438e-23	7.82503e-23	0.964	0.964	KRT8 high	Semiunique
CD44	0.257935	1.11416e-22	1.30089e-22	0.96	0.964	KRT8 high	Semiunique
DDX21	0.324146	1.21321e-22	1.40867e-22	0.863	0.881	KRT8 high	Core
PTHLH	0.253455	1.39227e-22	1.60765e-22	0.312	0.231	KRT8 high	Unique
CLCA4	0.457229	8.67278e-21	9.95941e-21	0.59	0.533	KRT8 high	Semiunique
HMGCR	0.272604	9.46865e-21	1.08139e-20	0.417	0.357	KRT8 high	Core
FST	0.367908	9.70406e-21	1.10226e-20	0.141	0.082	KRT8 high	Semiunique
FDFT1	0.341684	1.16119e-19	1.31183e-19	0.771	0.763	KRT8 high	Core
SAT1	0.254091	1.58025e-19	1.77566e-19	1	1	KRT8 high	Unique
SLC6A8	0.338898	7.4977e-19	8.37978e-19	0.571	0.544	KRT8 high	Unique
TUBA1C	0.255353	8.04672e-19	8.94556e-19	0.916	0.947	KRT8 high	Core
SERPINB13	0.280317	5.85927e-18	6.4793e-18	0.862	0.865	KRT8 high	Semiunique
LTB4R	0.262339	2.37112e-16	2.60823e-16	0.503	0.45	KRT8 high	Core
LDHA	0.300386	6.7431e-16	7.37857e-16	0.966	0.984	KRT8 high	Core
IFITM3	0.335891	1.36775e-15	1.48885e-15	0.932	0.911	KRT8 high	Core
AKAP12	0.376012	3.16351e-14	3.42577e-14	0.169	0.118	KRT8 high	Semiunique
GJB2	0.305542	1.74393e-13	1.87877e-13	0.642	0.608	KRT8 high	Semiunique
KRT13	0.387527	1.26605e-12	1.35694e-12	0.612	0.575	KRT8 high	Semiunique
CEACAM5	0.39247	1.04836e-11	1.11789e-11	0.449	0.389	KRT8 high	Semiunique
NEAT1	0.307825	3.11552e-11	3.3053e-11	0.999	1	KRT8 high	Semiunique
ACAT2	0.448273	7.90493e-11	8.3441e-11	0.521	0.503	KRT8 high	Core
MT2A	0.327861	5.9827e-09	6.28334e-09	0.934	0.936	KRT8 high	Core
LGALS7	0.378174	3.03644e-07	3.17308e-07	0.437	0.388	KRT8 high	Core
MUC1	0.270024	5.91257e-07	6.1479e-07	0.891	0.892	KRT8 high	Core
S100A8	0.487766	0.0195391	0.0202162	0.601	0.637	KRT8 high	Core
FABP5	0.3127	0.0218991	0.0225463	0.926	0.976	KRT8 high	Semiunique
TM4SF1	0.652592	1.22738e-72	1.87789e-70	0.888	0.616	Mucus secretory	Core
PSCA	0.832287	1.21828e-55	9.31983e-54	0.935	0.807	Mucus secretory	Semiunique
CYP1B1	0.699523	9.93841e-50	5.06859e-48	0.244	0.033	Mucus secretory	Core
SERPINB11	0.866732	1.82924e-49	6.99685e-48	0.647	0.448	Mucus secretory	Semiunique
C19orf33	0.455441	6.76196e-47	2.06916e-45	0.993	0.983	Mucus secretory	Core
DEFB1	0.477368	1.54592e-31	3.94209e-30	0.825	0.667	Mucus secretory	Core
SCEL	0.416944	9.4261e-31	2.06028e-29	0.435	0.24	Mucus secretory	Unique
MVD	0.614519	6.89558e-30	1.31878e-28	0.666	0.529	Mucus secretory	Core
CXCL8	0.439381	8.96194e-30	1.52353e-28	0.967	0.888	Mucus secretory	Core
HES4	0.295186	1.44976e-27	2.21813e-26	0.959	0.889	Mucus secretory	Core
S100A10	0.591773	2.52897e-27	3.51757e-26	0.925	0.865	Mucus secretory	Core
SPRR3	1.01367	1.07817e-26	1.37467e-25	0.632	0.45	Mucus secretory	Semiunique
BPIFB2	1.06946	1.4991e-26	1.76432e-25	0.108	0.005	Mucus secretory	Semiunique
CXCL2	0.486391	3.05957e-26	3.34367e-25	0.791	0.632	Mucus secretory	Core
HMGCS1	0.812424	5.06128e-26	5.16251e-25	0.697	0.606	Mucus secretory	Core
CENPX	0.296196	3.38065e-25	3.23275e-24	0.815	0.72	Mucus secretory	Semiunique
B3GNT6	0.314126	8.65564e-25	7.79007e-24	0.35	0.177	Mucus secretory	Unique
TMEM97	0.390661	3.0725e-24	2.61163e-23	0.32	0.161	Mucus secretory	Semiunique
MUC5AC	0.618343	5.02289e-23	4.04475e-22	0.663	0.476	Mucus secretory	Semiunique
FDFT1	0.551689	4.85445e-22	3.71365e-21	0.857	0.858	Mucus secretory	Core
LRRC26	0.259273	8.48264e-22	6.18021e-21	0.355	0.193	Mucus secretory	Semiunique
PELI1	0.268119	1.64316e-21	1.14275e-20	0.682	0.535	Mucus secretory	Semiunique
MSMO1	0.640033	3.15811e-21	2.10083e-20	0.767	0.701	Mucus secretory	Core
TRIB1	0.351286	3.50345e-21	2.23345e-20	0.716	0.579	Mucus secretory	Core
SQLE	0.554194	7.62208e-21	4.66471e-20	0.68	0.589	Mucus secretory	Core
TIPARP	0.329256	2.55814e-20	1.50537e-19	0.581	0.434	Mucus secretory	Semiunique
NPDC1	0.260715	1.29073e-19	7.31414e-19	0.782	0.649	Mucus secretory	Unique
INSIG1	0.37361	2.33315e-19	1.2749e-18	0.795	0.704	Mucus secretory	Core
S100A14	0.364826	3.55697e-19	1.87661e-18	0.993	0.986	Mucus secretory	Core
[truncated: 587 more rows]

## Sheet: 08_Fig2abcd
gene	avg_logFC	p_val	p_adj_FDR	pct.1	pct.2	comparison	Status
[truncated: 469 more rows]

[truncated: 48 more sheets: 09_Fig2c, 10_Fig2d, 11_Fig2d, 12_FigS3a, 13_FigS3b, 14_FigS3b, 15_Fig3a, 16_Fig3e, 17_Fig3f, 18_FigS5a, 19_FigS5a, 20_FigS5d, 21_FigS5ef, 22_Fig4a, 23_Fig4a, 24_FigS6c, 25_FigS6f, 26_FigS6g, 27_FigS6h, 28_Fig5b …]
